# Supplementary material for: Parallel but distinct adaptive routes in the budding and fission yeasts after 10,000 generations of experimental evolution
Source: Nat Ecol Evol. 2026 Mar 13;10(4):765–78. doi: 10.1038/s41559-026-03017-1 (PMC13076206; doi:10.1038/s41559-026-03017-1)
Supplement: Supplementary file 5 — Statistical source data. [file 41559_2026_3017_MOESM5_ESM.csv]

population	is_the_variant_fixed	variant_type_higher_resolution	nb_unique_variants	proportion_in_the_population	label_describing_variant_fixation	variant_type__like_Johnson_et_al_2021_Fig4B
G1	FALSE	Indel in introns	11	0.052	Not fixed (VAF < 0.75)	noncoding
G1	FALSE	Indel in other noncoding regions	45	0.214	Not fixed (VAF < 0.75)	noncoding
G1	FALSE	Indel in protein-coding genes	2	0.01	Not fixed (VAF < 0.75)	indel in coding regions
G1	FALSE	Indel in UTR	14	0.067	Not fixed (VAF < 0.75)	noncoding
G1	FALSE	missense	37	0.176	Not fixed (VAF < 0.75)	missense
G1	FALSE	nonsense	1	0.005	Not fixed (VAF < 0.75)	nonsense
G1	FALSE	SNV in introns	6	0.029	Not fixed (VAF < 0.75)	noncoding
G1	FALSE	SNV in other noncoding regions	74	0.352	Not fixed (VAF < 0.75)	noncoding
G1	FALSE	SNV in UTR	7	0.033	Not fixed (VAF < 0.75)	noncoding
G1	FALSE	synonymous	13	0.062	Not fixed (VAF < 0.75)	synonymous
G1	TRUE	Indel in introns	5	0.094	Fixed (VAF >= 0.75)	noncoding
G1	TRUE	Indel in other noncoding regions	11	0.208	Fixed (VAF >= 0.75)	noncoding
G1	TRUE	Indel in protein-coding genes	2	0.038	Fixed (VAF >= 0.75)	indel in coding regions
G1	TRUE	Indel in UTR	5	0.094	Fixed (VAF >= 0.75)	noncoding
G1	TRUE	missense	8	0.151	Fixed (VAF >= 0.75)	missense
G1	TRUE	SNV in introns	1	0.019	Fixed (VAF >= 0.75)	noncoding
G1	TRUE	SNV in other noncoding regions	14	0.264	Fixed (VAF >= 0.75)	noncoding
G1	TRUE	SNV in UTR	6	0.113	Fixed (VAF >= 0.75)	noncoding
G1	TRUE	synonymous	1	0.019	Fixed (VAF >= 0.75)	synonymous
G11	FALSE	Indel in introns	16	0.065	Not fixed (VAF < 0.75)	noncoding
G11	FALSE	Indel in other noncoding regions	68	0.276	Not fixed (VAF < 0.75)	noncoding
G11	FALSE	Indel in protein-coding genes	7	0.028	Not fixed (VAF < 0.75)	indel in coding regions
G11	FALSE	Indel in UTR	16	0.065	Not fixed (VAF < 0.75)	noncoding
G11	FALSE	missense	38	0.154	Not fixed (VAF < 0.75)	missense
G11	FALSE	nonsense	2	0.008	Not fixed (VAF < 0.75)	nonsense
G11	FALSE	SNV in introns	1	0.004	Not fixed (VAF < 0.75)	noncoding
G11	FALSE	SNV in other noncoding regions	64	0.26	Not fixed (VAF < 0.75)	noncoding
G11	FALSE	SNV in UTR	5	0.02	Not fixed (VAF < 0.75)	noncoding
G11	FALSE	synonymous	29	0.118	Not fixed (VAF < 0.75)	synonymous
G11	TRUE	Indel in introns	7	0.269	Fixed (VAF >= 0.75)	noncoding
G11	TRUE	Indel in other noncoding regions	5	0.192	Fixed (VAF >= 0.75)	noncoding
G11	TRUE	Indel in protein-coding genes	2	0.077	Fixed (VAF >= 0.75)	indel in coding regions
G11	TRUE	Indel in UTR	4	0.154	Fixed (VAF >= 0.75)	noncoding
G11	TRUE	missense	2	0.077	Fixed (VAF >= 0.75)	missense
G11	TRUE	SNV in other noncoding regions	3	0.115	Fixed (VAF >= 0.75)	noncoding
G11	TRUE	SNV in UTR	2	0.077	Fixed (VAF >= 0.75)	noncoding
G11	TRUE	synonymous	1	0.038	Fixed (VAF >= 0.75)	synonymous
G2	FALSE	Indel in introns	7	0.034	Not fixed (VAF < 0.75)	noncoding
G2	FALSE	Indel in other noncoding regions	46	0.227	Not fixed (VAF < 0.75)	noncoding
G2	FALSE	Indel in protein-coding genes	7	0.034	Not fixed (VAF < 0.75)	indel in coding regions
G2	FALSE	Indel in UTR	14	0.069	Not fixed (VAF < 0.75)	noncoding
G2	FALSE	missense	41	0.202	Not fixed (VAF < 0.75)	missense
G2	FALSE	nonsense	1	0.005	Not fixed (VAF < 0.75)	nonsense
G2	FALSE	SNV in introns	6	0.03	Not fixed (VAF < 0.75)	noncoding
G2	FALSE	SNV in other noncoding regions	63	0.31	Not fixed (VAF < 0.75)	noncoding
G2	FALSE	SNV in UTR	2	0.01	Not fixed (VAF < 0.75)	noncoding
G2	FALSE	synonymous	16	0.079	Not fixed (VAF < 0.75)	synonymous
G2	TRUE	Indel in other noncoding regions	12	0.235	Fixed (VAF >= 0.75)	noncoding
G2	TRUE	Indel in protein-coding genes	3	0.059	Fixed (VAF >= 0.75)	indel in coding regions
G2	TRUE	Indel in UTR	4	0.078	Fixed (VAF >= 0.75)	noncoding
G2	TRUE	missense	10	0.196	Fixed (VAF >= 0.75)	missense
G2	TRUE	SNV in introns	1	0.02	Fixed (VAF >= 0.75)	noncoding
G2	TRUE	SNV in other noncoding regions	16	0.314	Fixed (VAF >= 0.75)	noncoding
G2	TRUE	SNV in UTR	1	0.02	Fixed (VAF >= 0.75)	noncoding
G2	TRUE	synonymous	4	0.078	Fixed (VAF >= 0.75)	synonymous
G3	FALSE	Indel in introns	4	0.021	Not fixed (VAF < 0.75)	noncoding
G3	FALSE	Indel in other noncoding regions	40	0.211	Not fixed (VAF < 0.75)	noncoding
G3	FALSE	Indel in protein-coding genes	1	0.005	Not fixed (VAF < 0.75)	indel in coding regions
G3	FALSE	Indel in UTR	8	0.042	Not fixed (VAF < 0.75)	noncoding
G3	FALSE	missense	40	0.211	Not fixed (VAF < 0.75)	missense
G3	FALSE	nonsense	2	0.011	Not fixed (VAF < 0.75)	nonsense
G3	FALSE	SNV in introns	3	0.016	Not fixed (VAF < 0.75)	noncoding
G3	FALSE	SNV in other noncoding regions	64	0.337	Not fixed (VAF < 0.75)	noncoding
G3	FALSE	SNV in UTR	1	0.005	Not fixed (VAF < 0.75)	noncoding
G3	FALSE	synonymous	27	0.142	Not fixed (VAF < 0.75)	synonymous
G3	TRUE	Indel in introns	1	0.024	Fixed (VAF >= 0.75)	noncoding
G3	TRUE	Indel in other noncoding regions	13	0.31	Fixed (VAF >= 0.75)	noncoding
G3	TRUE	Indel in protein-coding genes	3	0.071	Fixed (VAF >= 0.75)	indel in coding regions
G3	TRUE	Indel in UTR	4	0.095	Fixed (VAF >= 0.75)	noncoding
G3	TRUE	missense	6	0.143	Fixed (VAF >= 0.75)	missense
G3	TRUE	SNV in other noncoding regions	13	0.31	Fixed (VAF >= 0.75)	noncoding
G3	TRUE	SNV in UTR	1	0.024	Fixed (VAF >= 0.75)	noncoding
G3	TRUE	synonymous	1	0.024	Fixed (VAF >= 0.75)	synonymous
G4	FALSE	Indel in introns	8	0.061	Not fixed (VAF < 0.75)	noncoding
G4	FALSE	Indel in other noncoding regions	27	0.205	Not fixed (VAF < 0.75)	noncoding
G4	FALSE	Indel in protein-coding genes	6	0.045	Not fixed (VAF < 0.75)	indel in coding regions
G4	FALSE	Indel in UTR	10	0.076	Not fixed (VAF < 0.75)	noncoding
G4	FALSE	missense	19	0.144	Not fixed (VAF < 0.75)	missense
G4	FALSE	SNV in introns	2	0.015	Not fixed (VAF < 0.75)	noncoding
G4	FALSE	SNV in other noncoding regions	48	0.364	Not fixed (VAF < 0.75)	noncoding
G4	FALSE	SNV in UTR	3	0.023	Not fixed (VAF < 0.75)	noncoding
G4	FALSE	synonymous	9	0.068	Not fixed (VAF < 0.75)	synonymous
G4	TRUE	Indel in introns	1	0.03	Fixed (VAF >= 0.75)	noncoding
G4	TRUE	Indel in other noncoding regions	9	0.273	Fixed (VAF >= 0.75)	noncoding
G4	TRUE	Indel in protein-coding genes	2	0.061	Fixed (VAF >= 0.75)	indel in coding regions
G4	TRUE	Indel in UTR	5	0.152	Fixed (VAF >= 0.75)	noncoding
G4	TRUE	missense	3	0.091	Fixed (VAF >= 0.75)	missense
G4	TRUE	SNV in other noncoding regions	11	0.333	Fixed (VAF >= 0.75)	noncoding
G4	TRUE	synonymous	2	0.061	Fixed (VAF >= 0.75)	synonymous
G5	FALSE	Indel in introns	7	0.02	Not fixed (VAF < 0.75)	noncoding
G5	FALSE	Indel in other noncoding regions	52	0.152	Not fixed (VAF < 0.75)	noncoding
G5	FALSE	Indel in protein-coding genes	7	0.02	Not fixed (VAF < 0.75)	indel in coding regions
G5	FALSE	Indel in UTR	10	0.029	Not fixed (VAF < 0.75)	noncoding
G5	FALSE	missense	73	0.213	Not fixed (VAF < 0.75)	missense
G5	FALSE	nonsense	2	0.006	Not fixed (VAF < 0.75)	nonsense
G5	FALSE	SNV in introns	8	0.023	Not fixed (VAF < 0.75)	noncoding
G5	FALSE	SNV in other noncoding regions	127	0.37	Not fixed (VAF < 0.75)	noncoding
G5	FALSE	SNV in UTR	8	0.023	Not fixed (VAF < 0.75)	noncoding
G5	FALSE	synonymous	49	0.143	Not fixed (VAF < 0.75)	synonymous
G5	TRUE	Indel in introns	3	0.052	Fixed (VAF >= 0.75)	noncoding
G5	TRUE	Indel in other noncoding regions	14	0.241	Fixed (VAF >= 0.75)	noncoding
G5	TRUE	Indel in protein-coding genes	4	0.069	Fixed (VAF >= 0.75)	indel in coding regions
G5	TRUE	Indel in UTR	4	0.069	Fixed (VAF >= 0.75)	noncoding
G5	TRUE	missense	11	0.19	Fixed (VAF >= 0.75)	missense
G5	TRUE	SNV in introns	2	0.034	Fixed (VAF >= 0.75)	noncoding
G5	TRUE	SNV in other noncoding regions	13	0.224	Fixed (VAF >= 0.75)	noncoding
G5	TRUE	synonymous	7	0.121	Fixed (VAF >= 0.75)	synonymous
G9	FALSE	Indel in introns	11	0.041	Not fixed (VAF < 0.75)	noncoding
G9	FALSE	Indel in other noncoding regions	69	0.256	Not fixed (VAF < 0.75)	noncoding
G9	FALSE	Indel in protein-coding genes	5	0.019	Not fixed (VAF < 0.75)	indel in coding regions
G9	FALSE	Indel in UTR	11	0.041	Not fixed (VAF < 0.75)	noncoding
G9	FALSE	missense	45	0.167	Not fixed (VAF < 0.75)	missense
G9	FALSE	nonsense	1	0.004	Not fixed (VAF < 0.75)	nonsense
G9	FALSE	SNV in introns	3	0.011	Not fixed (VAF < 0.75)	noncoding
G9	FALSE	SNV in other noncoding regions	95	0.352	Not fixed (VAF < 0.75)	noncoding
G9	FALSE	SNV in UTR	5	0.019	Not fixed (VAF < 0.75)	noncoding
G9	FALSE	synonymous	25	0.093	Not fixed (VAF < 0.75)	synonymous
G9	TRUE	Indel in introns	2	0.04	Fixed (VAF >= 0.75)	noncoding
G9	TRUE	Indel in other noncoding regions	12	0.24	Fixed (VAF >= 0.75)	noncoding
G9	TRUE	Indel in protein-coding genes	7	0.14	Fixed (VAF >= 0.75)	indel in coding regions
G9	TRUE	Indel in UTR	5	0.1	Fixed (VAF >= 0.75)	noncoding
G9	TRUE	missense	5	0.1	Fixed (VAF >= 0.75)	missense
G9	TRUE	SNV in other noncoding regions	14	0.28	Fixed (VAF >= 0.75)	noncoding
G9	TRUE	SNV in UTR	1	0.02	Fixed (VAF >= 0.75)	noncoding
G9	TRUE	synonymous	4	0.08	Fixed (VAF >= 0.75)	synonymous
H11	FALSE	Indel in introns	11	0.036	Not fixed (VAF < 0.75)	noncoding
H11	FALSE	Indel in other noncoding regions	67	0.222	Not fixed (VAF < 0.75)	noncoding
H11	FALSE	Indel in protein-coding genes	4	0.013	Not fixed (VAF < 0.75)	indel in coding regions
H11	FALSE	Indel in UTR	14	0.046	Not fixed (VAF < 0.75)	noncoding
H11	FALSE	missense	57	0.189	Not fixed (VAF < 0.75)	missense
H11	FALSE	nonsense	3	0.01	Not fixed (VAF < 0.75)	nonsense
H11	FALSE	SNV in introns	4	0.013	Not fixed (VAF < 0.75)	noncoding
H11	FALSE	SNV in other noncoding regions	108	0.358	Not fixed (VAF < 0.75)	noncoding
H11	FALSE	SNV in UTR	4	0.013	Not fixed (VAF < 0.75)	noncoding
H11	FALSE	synonymous	30	0.099	Not fixed (VAF < 0.75)	synonymous
H11	TRUE	Indel in introns	6	0.115	Fixed (VAF >= 0.75)	noncoding
H11	TRUE	Indel in other noncoding regions	19	0.365	Fixed (VAF >= 0.75)	noncoding
H11	TRUE	Indel in protein-coding genes	2	0.038	Fixed (VAF >= 0.75)	indel in coding regions
H11	TRUE	Indel in UTR	4	0.077	Fixed (VAF >= 0.75)	noncoding
H11	TRUE	missense	3	0.058	Fixed (VAF >= 0.75)	missense
H11	TRUE	nonsense	1	0.019	Fixed (VAF >= 0.75)	nonsense
H11	TRUE	SNV in introns	2	0.038	Fixed (VAF >= 0.75)	noncoding
H11	TRUE	SNV in other noncoding regions	13	0.25	Fixed (VAF >= 0.75)	noncoding
H11	TRUE	SNV in UTR	2	0.038	Fixed (VAF >= 0.75)	noncoding
H12	FALSE	Indel in introns	12	0.028	Not fixed (VAF < 0.75)	noncoding
H12	FALSE	Indel in other noncoding regions	78	0.181	Not fixed (VAF < 0.75)	noncoding
H12	FALSE	Indel in protein-coding genes	7	0.016	Not fixed (VAF < 0.75)	indel in coding regions
H12	FALSE	Indel in UTR	7	0.016	Not fixed (VAF < 0.75)	noncoding
H12	FALSE	missense	97	0.226	Not fixed (VAF < 0.75)	missense
H12	FALSE	nonsense	4	0.009	Not fixed (VAF < 0.75)	nonsense
H12	FALSE	SNV in introns	12	0.028	Not fixed (VAF < 0.75)	noncoding
H12	FALSE	SNV in other noncoding regions	154	0.358	Not fixed (VAF < 0.75)	noncoding
H12	FALSE	SNV in UTR	17	0.04	Not fixed (VAF < 0.75)	noncoding
H12	FALSE	synonymous	42	0.098	Not fixed (VAF < 0.75)	synonymous
H12	TRUE	Indel in introns	1	0.021	Fixed (VAF >= 0.75)	noncoding
H12	TRUE	Indel in other noncoding regions	17	0.354	Fixed (VAF >= 0.75)	noncoding
H12	TRUE	Indel in protein-coding genes	4	0.083	Fixed (VAF >= 0.75)	indel in coding regions
H12	TRUE	Indel in UTR	3	0.063	Fixed (VAF >= 0.75)	noncoding
H12	TRUE	missense	4	0.083	Fixed (VAF >= 0.75)	missense
H12	TRUE	SNV in introns	3	0.063	Fixed (VAF >= 0.75)	noncoding
H12	TRUE	SNV in other noncoding regions	15	0.313	Fixed (VAF >= 0.75)	noncoding
H12	TRUE	SNV in UTR	1	0.021	Fixed (VAF >= 0.75)	noncoding
H9	FALSE	Indel in introns	25	0.053	Not fixed (VAF < 0.75)	noncoding
H9	FALSE	Indel in other noncoding regions	131	0.276	Not fixed (VAF < 0.75)	noncoding
H9	FALSE	Indel in protein-coding genes	14	0.03	Not fixed (VAF < 0.75)	indel in coding regions
H9	FALSE	Indel in UTR	24	0.051	Not fixed (VAF < 0.75)	noncoding
H9	FALSE	missense	76	0.16	Not fixed (VAF < 0.75)	missense
H9	FALSE	nonsense	3	0.006	Not fixed (VAF < 0.75)	nonsense
H9	FALSE	SNV in introns	7	0.015	Not fixed (VAF < 0.75)	noncoding
H9	FALSE	SNV in other noncoding regions	154	0.325	Not fixed (VAF < 0.75)	noncoding
H9	FALSE	SNV in UTR	13	0.027	Not fixed (VAF < 0.75)	noncoding
H9	FALSE	synonymous	27	0.057	Not fixed (VAF < 0.75)	synonymous
H9	TRUE	Indel in introns	2	0.049	Fixed (VAF >= 0.75)	noncoding
H9	TRUE	Indel in other noncoding regions	20	0.488	Fixed (VAF >= 0.75)	noncoding
H9	TRUE	Indel in protein-coding genes	1	0.024	Fixed (VAF >= 0.75)	indel in coding regions
H9	TRUE	Indel in UTR	3	0.073	Fixed (VAF >= 0.75)	noncoding
H9	TRUE	missense	2	0.049	Fixed (VAF >= 0.75)	missense
H9	TRUE	nonsense	1	0.024	Fixed (VAF >= 0.75)	nonsense
H9	TRUE	SNV in other noncoding regions	12	0.293	Fixed (VAF >= 0.75)	noncoding
Mat_a	TRUE	NA	879	0.312	Fixed (VAF >= 0.75)	noncoding
Mat_a	TRUE	NA	476	0.169	Fixed (VAF >= 0.75)	synonymous
Mat_a	TRUE	NA	1337	0.474	Fixed (VAF >= 0.75)	missense
Mat_a	TRUE	NA	71	0.025	Fixed (VAF >= 0.75)	nonsense
Mat_a	TRUE	NA	57	0.02	Fixed (VAF >= 0.75)	indel in coding regions
Mat_alpha	TRUE	NA	169	0.346	Fixed (VAF >= 0.75)	noncoding
Mat_alpha	TRUE	NA	64	0.131	Fixed (VAF >= 0.75)	synonymous
Mat_alpha	TRUE	NA	205	0.419	Fixed (VAF >= 0.75)	missense
Mat_alpha	TRUE	NA	16	0.033	Fixed (VAF >= 0.75)	nonsense
Mat_alpha	TRUE	NA	35	0.072	Fixed (VAF >= 0.75)	indel in coding regions
Null model Spombe	TRUE	NA	17.2	0.4	Fixed (VAF >= 0.75)	noncoding
Null model Spombe	TRUE	NA	3.45	0.08	Fixed (VAF >= 0.75)	synonymous
Null model Spombe	TRUE	NA	10.375	0.241	Fixed (VAF >= 0.75)	missense
Null model Spombe	TRUE	NA	0.575	0.013	Fixed (VAF >= 0.75)	nonsense
Null model Spombe	TRUE	NA	11.4	0.266	Fixed (VAF >= 0.75)	indel in coding regions
Null model Scer	TRUE	NA	10.8	0.3	Fixed (VAF >= 0.75)	noncoding
Null model Scer	TRUE	NA	5.03125	0.139756944	Fixed (VAF >= 0.75)	synonymous
Null model Scer	TRUE	NA	15.13021	0.420283565	Fixed (VAF >= 0.75)	missense
Null model Scer	TRUE	NA	0.838542	0.023292824	Fixed (VAF >= 0.75)	nonsense
Null model Scer	TRUE	NA	4.2	0.116666667	Fixed (VAF >= 0.75)	indel in coding regions
