# Supplementary material for: Parallel but distinct adaptive routes in the budding and fission yeasts after 10,000 generations of experimental evolution
Source: Nat Ecol Evol. 2026 Mar 13;10(4):765–78. doi: 10.1038/s41559-026-03017-1 (PMC13076206; doi:10.1038/s41559-026-03017-1)
Supplement: Supplementary file 6 — Plotting source data. [file 41559_2026_3017_MOESM6_ESM.csv]

Sample	population	str_time	Chrom	Position	Ref	VarFreq	VarAllele	mutation	is_fixed	variant_type	gene_product	accession_number	pop_mut	old_codon	new_codon	old_aa	new_aa	variant_type2	intron_length	pos_in_intron	int_time	is_fixed_in_pop_at_some_point	is_multihit_gene	is_in_homopolymeric_region	VAF_time_series_line_size	VAF_time_series_line_type	VAF_time_series_line_alpha	pop_gentime	opacity_based_on_is_multihit_genes	Multi-hit gene	pch
G1_10000_S1_L001	G1	10000	I	459	C	0.8158	A	I_C459A	TRUE	SNV	tlh1	SPAC212.11	G1_I_C459A	CAC	CAA	H	Q	missense	NA	NA	10000	TRUE	FALSE	FALSE	0.5	1	1	G1_10000	0.5	NA	20
G1_10000_S1_L001	G1	10000	I	629076	G	1	A	I_G629076A	TRUE	SNV	spo15	SPAC1F3.06c	G1_I_G629076A	AGC	AAC	S	N	missense	NA	NA	10000	TRUE	FALSE	TRUE	0.5	1	1	G1_10000	0.5	NA	20
G1_10000_S1_L001	G1	10000	I	961656	C	1	T	I_C961656T	TRUE	SNV	seb1	SPAC222.09	G1_I_C961656T	ACT	ATT	T	I	missense	NA	NA	10000	TRUE	TRUE	FALSE	0.25	1	1	G1_10000	1	seb1	17
G1_10000_S1_L001	G1	10000	I	1066123	G	1	A	I_G1066123A	TRUE	SNV	spt5	SPAC23C4.19	G1_I_G1066123A	GAT	AAT	D	N	missense	NA	NA	10000	TRUE	FALSE	FALSE	0.5	1	1	G1_10000	0.5	NA	20
G1_10000_S1_L001	G1	10000	I	1124900	G	1	T	I_G1124900T	TRUE	SNV	cmr2	SPAC56F8.02	G1_I_G1124900T	GGT	GTT	G	V	missense	NA	NA	10000	TRUE	TRUE	FALSE	0.5	1	1	G1_10000	1	cmr2	3
G1_10000_S1_L001	G1	10000	I	2650295	A	0.9667	T	I_A2650295T	TRUE	SNV	rng2	SPAC4F8.13c	G1_I_A2650295T	NA	NA	NA	NA	SNV in UTR	89	4868	10000	TRUE	FALSE	FALSE	0.5	1	1	G1_10000	0.5	NA	20
G1_10000_S1_L001	G1	10000	I	3844750	T	1	G	I_T3844750G	TRUE	SNV	pyk1	SPAC4H3.10c	G1_I_T3844750G	NA	NA	NA	NA	SNV in UTR	133	-1792	10000	TRUE	TRUE	TRUE	0.5	1	1	G1_10000	1	pyk1	14
G1_10000_S1_L001	G1	10000	I	3844924	C	0.875	A	I_C3844924A	TRUE	SNV	pyk1	SPAC4H3.10c	G1_I_C3844924A	NA	NA	NA	NA	SNV in UTR	133	-1618	10000	TRUE	TRUE	FALSE	0.5	1	1	G1_10000	1	pyk1	14
G1_10000_S1_L001	G1	10000	I	4009156	T	1	G	I_T4009156G	TRUE	SNV	prl53	SPNCRNA.53	G1_I_T4009156G	NA	NA	NA	NA	SNV in other noncoding regions	NA	NA	10000	TRUE	FALSE	FALSE	0.5	1	1	G1_10000	0.5	NA	20
G1_10000_S1_L001	G1	10000	II	202535	G	1	A	II_G202535A	TRUE	SNV	wwm3	SPBC660.05	G1_II_G202535A	NA	NA	NA	NA	SNV in UTR	255	255	10000	TRUE	FALSE	TRUE	0.5	1	1	G1_10000	0.5	NA	20
G1_10000_S1_L001	G1	10000	II	2419904	C	1	G	II_C2419904G	TRUE	SNV	sgf29	SPBC1921.07c	G1_II_C2419904G	GAC	GAG	D	E	missense	NA	NA	10000	TRUE	FALSE	FALSE	0.5	1	1	G1_10000	0.5	NA	20
G1_10000_S1_L001	G1	10000	II	2487602	T	1	C	II_T2487602C	TRUE	SNV	rga5	SPBC17F3.01c	G1_II_T2487602C	TCT	CCT	S	P	missense	NA	NA	10000	TRUE	FALSE	FALSE	0.5	1	1	G1_10000	0.5	NA	20
G1_10000_S1_L001	G1	10000	II	4532088	G	0.746	T	II_G4532088T	FALSE	SNV	tlh2	SPBCPT2R1.08c	G1_II_G4532088T	GGT	GTT	G	V	missense	NA	NA	10000	TRUE	FALSE	FALSE	0.5	1	1	G1_10000	0.5	NA	20
G1_10000_S1_L001	G1	10000	III	234627	A	1	C	III_A234627C	TRUE	SNV	ght1	SPCC548.07c	G1_III_A234627C	NA	NA	NA	NA	SNV in UTR	688	120	10000	TRUE	FALSE	FALSE	0.5	1	1	G1_10000	0.5	NA	20
G1_10000_S1_L001	G1	10000	III	859494	A	1	G	III_A859494G	TRUE	SNV	pup3	SPCC63.12c	G1_III_A859494G	NA	NA	NA	NA	SNV in UTR	23	-899	10000	TRUE	FALSE	FALSE	0.5	1	1	G1_10000	0.5	NA	20
G1_1000_S10_L001	G1	1000	I	459	C	0.6056	A	I_C459A	FALSE	SNV	tlh1	SPAC212.11	G1_I_C459A	CAC	CAA	H	Q	missense	NA	NA	1000	TRUE	FALSE	FALSE	0.5	1	1	G1_1000	0.5	NA	20
G1_1000_S10_L001	G1	1000	II	3789272	T	0.8	A	II_T3789272A	TRUE	SNV	vps1301	SPBC21C3.01c	G1_II_T3789272A	NA	NA	NA	NA	SNV in introns	51	-9358	1000	TRUE	FALSE	FALSE	0.5	1	1	G1_1000	0.5	NA	20
G1_1000_S10_L001	G1	1000	II	4532088	G	0.4875	T	II_G4532088T	FALSE	SNV	tlh2	SPBCPT2R1.08c	G1_II_G4532088T	GGT	GTT	G	V	missense	NA	NA	1000	TRUE	FALSE	FALSE	0.5	1	1	G1_1000	0.5	NA	20
G11_10000_S54_L001	G11	10000	I	809103	G	1	T	I_G809103T	TRUE	SNV	urb2	SPAC2G11.02	G11_I_G809103T	CGC	CTC	R	L	missense	NA	NA	10000	TRUE	FALSE	FALSE	0.5	1	1	G11_10000	0.5	NA	20
G11_10000_S54_L001	G11	10000	I	2456096	A	1	T	I_A2456096T	TRUE	SNV	phx1	SPAC32A11.03c	G11_I_A2456096T	NA	NA	NA	NA	SNV in UTR	971	549	10000	TRUE	FALSE	FALSE	0.5	1	1	G11_10000	0.5	NA	20
G11_10000_S54_L001	G11	10000	II	2551917	C	1	A	II_C2551917A	TRUE	SNV	pom152	SPBC29A10.07	G11_II_C2551917A	CTG	ATG	L	M	missense	NA	NA	10000	TRUE	FALSE	FALSE	0.5	1	1	G11_10000	0.5	NA	20
G11_2000_S59_L001	G11	2000	I	2456096	A	0.2941	T	I_A2456096T	FALSE	SNV	phx1	SPAC32A11.03c	G11_I_A2456096T	NA	NA	NA	NA	SNV in UTR	971	549	2000	TRUE	FALSE	FALSE	0.5	1	1	G11_2000	0.5	NA	20
G11_3000_S58_L001	G11	3000	I	2456096	A	0.625	T	I_A2456096T	FALSE	SNV	phx1	SPAC32A11.03c	G11_I_A2456096T	NA	NA	NA	NA	SNV in UTR	971	549	3000	TRUE	FALSE	FALSE	0.5	1	1	G11_3000	0.5	NA	20
G11_5000_S57_L001	G11	5000	I	809103	G	1	T	I_G809103T	TRUE	SNV	urb2	SPAC2G11.02	G11_I_G809103T	CGC	CTC	R	L	missense	NA	NA	5000	TRUE	FALSE	FALSE	0.5	1	1	G11_5000	0.5	NA	20
G11_5000_S57_L001	G11	5000	I	2456096	A	1	T	I_A2456096T	TRUE	SNV	phx1	SPAC32A11.03c	G11_I_A2456096T	NA	NA	NA	NA	SNV in UTR	971	549	5000	TRUE	FALSE	FALSE	0.5	1	1	G11_5000	0.5	NA	20
G11_5000_S57_L001	G11	5000	II	2551917	C	1	A	II_C2551917A	TRUE	SNV	pom152	SPBC29A10.07	G11_II_C2551917A	CTG	ATG	L	M	missense	NA	NA	5000	TRUE	FALSE	FALSE	0.5	1	1	G11_5000	0.5	NA	20
G11_8000_S56_L001	G11	8000	I	809103	G	1	T	I_G809103T	TRUE	SNV	urb2	SPAC2G11.02	G11_I_G809103T	CGC	CTC	R	L	missense	NA	NA	8000	TRUE	FALSE	FALSE	0.5	1	1	G11_8000	0.5	NA	20
G11_8000_S56_L001	G11	8000	I	2456096	A	1	T	I_A2456096T	TRUE	SNV	phx1	SPAC32A11.03c	G11_I_A2456096T	NA	NA	NA	NA	SNV in UTR	971	549	8000	TRUE	FALSE	FALSE	0.5	1	1	G11_8000	0.5	NA	20
G11_8000_S56_L001	G11	8000	II	2551917	C	1	A	II_C2551917A	TRUE	SNV	pom152	SPBC29A10.07	G11_II_C2551917A	CTG	ATG	L	M	missense	NA	NA	8000	TRUE	FALSE	FALSE	0.5	1	1	G11_8000	0.5	NA	20
G11_9000_S55_L001	G11	9000	I	809103	G	1	T	I_G809103T	TRUE	SNV	urb2	SPAC2G11.02	G11_I_G809103T	CGC	CTC	R	L	missense	NA	NA	9000	TRUE	FALSE	FALSE	0.5	1	1	G11_9000	0.5	NA	20
G11_9000_S55_L001	G11	9000	I	2456096	A	1	T	I_A2456096T	TRUE	SNV	phx1	SPAC32A11.03c	G11_I_A2456096T	NA	NA	NA	NA	SNV in UTR	971	549	9000	TRUE	FALSE	FALSE	0.5	1	1	G11_9000	0.5	NA	20
G11_9000_S55_L001	G11	9000	II	2551917	C	1	A	II_C2551917A	TRUE	SNV	pom152	SPBC29A10.07	G11_II_C2551917A	CTG	ATG	L	M	missense	NA	NA	9000	TRUE	FALSE	FALSE	0.5	1	1	G11_9000	0.5	NA	20
G1_2000_S9_L001	G1	2000	I	459	C	0.6254	A	I_C459A	FALSE	SNV	tlh1	SPAC212.11	G1_I_C459A	CAC	CAA	H	Q	missense	NA	NA	2000	TRUE	FALSE	FALSE	0.5	1	1	G1_2000	0.5	NA	20
G1_2000_S9_L001	G1	2000	I	961656	C	0.7907	T	I_C961656T	TRUE	SNV	seb1	SPAC222.09	G1_I_C961656T	ACT	ATT	T	I	missense	NA	NA	2000	TRUE	TRUE	FALSE	0.25	1	1	G1_2000	1	seb1	17
G1_2000_S9_L001	G1	2000	II	4532088	G	0.6066	T	II_G4532088T	FALSE	SNV	tlh2	SPBCPT2R1.08c	G1_II_G4532088T	GGT	GTT	G	V	missense	NA	NA	2000	TRUE	FALSE	FALSE	0.5	1	1	G1_2000	0.5	NA	20
G1_3000_S8_L001	G1	3000	I	459	C	0.6053	A	I_C459A	FALSE	SNV	tlh1	SPAC212.11	G1_I_C459A	CAC	CAA	H	Q	missense	NA	NA	3000	TRUE	FALSE	FALSE	0.5	1	1	G1_3000	0.5	NA	20
G1_3000_S8_L001	G1	3000	I	961656	C	1	T	I_C961656T	TRUE	SNV	seb1	SPAC222.09	G1_I_C961656T	ACT	ATT	T	I	missense	NA	NA	3000	TRUE	TRUE	FALSE	0.25	1	1	G1_3000	1	seb1	17
G1_3000_S8_L001	G1	3000	II	4532088	G	0.6239	T	II_G4532088T	FALSE	SNV	tlh2	SPBCPT2R1.08c	G1_II_G4532088T	GGT	GTT	G	V	missense	NA	NA	3000	TRUE	FALSE	FALSE	0.5	1	1	G1_3000	0.5	NA	20
G1_4000_S7_L001	G1	4000	I	459	C	0.5664	A	I_C459A	FALSE	SNV	tlh1	SPAC212.11	G1_I_C459A	CAC	CAA	H	Q	missense	NA	NA	4000	TRUE	FALSE	FALSE	0.5	1	1	G1_4000	0.5	NA	20
G1_4000_S7_L001	G1	4000	I	961656	C	1	T	I_C961656T	TRUE	SNV	seb1	SPAC222.09	G1_I_C961656T	ACT	ATT	T	I	missense	NA	NA	4000	TRUE	TRUE	FALSE	0.25	1	1	G1_4000	1	seb1	17
G1_4000_S7_L001	G1	4000	II	4532088	G	0.6289	T	II_G4532088T	FALSE	SNV	tlh2	SPBCPT2R1.08c	G1_II_G4532088T	GGT	GTT	G	V	missense	NA	NA	4000	TRUE	FALSE	FALSE	0.5	1	1	G1_4000	0.5	NA	20
G1_5000_S6_L001	G1	5000	I	459	C	0.8506	A	I_C459A	TRUE	SNV	tlh1	SPAC212.11	G1_I_C459A	CAC	CAA	H	Q	missense	NA	NA	5000	TRUE	FALSE	FALSE	0.5	1	1	G1_5000	0.5	NA	20
G1_5000_S6_L001	G1	5000	I	961656	C	1	T	I_C961656T	TRUE	SNV	seb1	SPAC222.09	G1_I_C961656T	ACT	ATT	T	I	missense	NA	NA	5000	TRUE	TRUE	FALSE	0.25	1	1	G1_5000	1	seb1	17
G1_5000_S6_L001	G1	5000	I	3844750	T	0.7647	G	I_T3844750G	TRUE	SNV	pyk1	SPAC4H3.10c	G1_I_T3844750G	NA	NA	NA	NA	SNV in UTR	133	-1792	5000	TRUE	TRUE	TRUE	0.5	1	1	G1_5000	1	pyk1	14
G1_5000_S6_L001	G1	5000	II	4532088	G	0.7831	T	II_G4532088T	TRUE	SNV	tlh2	SPBCPT2R1.08c	G1_II_G4532088T	GGT	GTT	G	V	missense	NA	NA	5000	TRUE	FALSE	FALSE	0.5	1	1	G1_5000	0.5	NA	20
G1_5000_S6_L001	G1	5000	III	234627	A	0.6667	C	III_A234627C	FALSE	SNV	ght1	SPCC548.07c	G1_III_A234627C	NA	NA	NA	NA	SNV in UTR	688	120	5000	TRUE	FALSE	FALSE	0.5	1	1	G1_5000	0.5	NA	20
G1_6000_S5_L001	G1	6000	I	459	C	0.805	A	I_C459A	TRUE	SNV	tlh1	SPAC212.11	G1_I_C459A	CAC	CAA	H	Q	missense	NA	NA	6000	TRUE	FALSE	FALSE	0.5	1	1	G1_6000	0.5	NA	20
G1_6000_S5_L001	G1	6000	I	961656	C	1	T	I_C961656T	TRUE	SNV	seb1	SPAC222.09	G1_I_C961656T	ACT	ATT	T	I	missense	NA	NA	6000	TRUE	TRUE	FALSE	0.25	1	1	G1_6000	1	seb1	17
G1_6000_S5_L001	G1	6000	I	1066123	G	0.0588	A	I_G1066123A	FALSE	SNV	spt5	SPAC23C4.19	G1_I_G1066123A	GAT	AAT	D	N	missense	NA	NA	6000	TRUE	FALSE	FALSE	0.5	1	1	G1_6000	0.5	NA	20
G1_6000_S5_L001	G1	6000	I	3844750	T	1	G	I_T3844750G	TRUE	SNV	pyk1	SPAC4H3.10c	G1_I_T3844750G	NA	NA	NA	NA	SNV in UTR	133	-1792	6000	TRUE	TRUE	TRUE	0.5	1	1	G1_6000	1	pyk1	14
G1_6000_S5_L001	G1	6000	I	4009156	T	1	G	I_T4009156G	TRUE	SNV	prl53	SPNCRNA.53	G1_I_T4009156G	NA	NA	NA	NA	SNV in other noncoding regions	NA	NA	6000	TRUE	FALSE	FALSE	0.5	1	1	G1_6000	0.5	NA	20
G1_6000_S5_L001	G1	6000	II	2419904	C	0.0714	G	II_C2419904G	FALSE	SNV	sgf29	SPBC1921.07c	G1_II_C2419904G	GAC	GAG	D	E	missense	NA	NA	6000	TRUE	FALSE	FALSE	0.5	1	1	G1_6000	0.5	NA	20
G1_6000_S5_L001	G1	6000	II	3789272	T	0.0741	A	II_T3789272A	FALSE	SNV	vps1301	SPBC21C3.01c	G1_II_T3789272A	NA	NA	NA	NA	SNV in introns	51	-9358	6000	TRUE	FALSE	FALSE	0.5	1	1	G1_6000	0.5	NA	20
G1_6000_S5_L001	G1	6000	II	4532088	G	0.8125	T	II_G4532088T	TRUE	SNV	tlh2	SPBCPT2R1.08c	G1_II_G4532088T	GGT	GTT	G	V	missense	NA	NA	6000	TRUE	FALSE	FALSE	0.5	1	1	G1_6000	0.5	NA	20
G1_6000_S5_L001	G1	6000	III	234627	A	1	C	III_A234627C	TRUE	SNV	ght1	SPCC548.07c	G1_III_A234627C	NA	NA	NA	NA	SNV in UTR	688	120	6000	TRUE	FALSE	FALSE	0.5	1	1	G1_6000	0.5	NA	20
G1_6000_S5_L001	G1	6000	III	859494	A	0.186	G	III_A859494G	FALSE	SNV	pup3	SPCC63.12c	G1_III_A859494G	NA	NA	NA	NA	SNV in UTR	23	-899	6000	TRUE	FALSE	FALSE	0.5	1	1	G1_6000	0.5	NA	20
G1_7000_S4_L001	G1	7000	I	459	C	0.8327	A	I_C459A	TRUE	SNV	tlh1	SPAC212.11	G1_I_C459A	CAC	CAA	H	Q	missense	NA	NA	7000	TRUE	FALSE	FALSE	0.5	1	1	G1_7000	0.5	NA	20
G1_7000_S4_L001	G1	7000	I	961656	C	0.9878	T	I_C961656T	TRUE	SNV	seb1	SPAC222.09	G1_I_C961656T	ACT	ATT	T	I	missense	NA	NA	7000	TRUE	TRUE	FALSE	0.25	1	1	G1_7000	1	seb1	17
G1_7000_S4_L001	G1	7000	I	1066123	G	0.5765	A	I_G1066123A	FALSE	SNV	spt5	SPAC23C4.19	G1_I_G1066123A	GAT	AAT	D	N	missense	NA	NA	7000	TRUE	FALSE	FALSE	0.5	1	1	G1_7000	0.5	NA	20
G1_7000_S4_L001	G1	7000	I	1124900	G	0.8966	T	I_G1124900T	TRUE	SNV	cmr2	SPAC56F8.02	G1_I_G1124900T	GGT	GTT	G	V	missense	NA	NA	7000	TRUE	TRUE	FALSE	0.5	1	1	G1_7000	1	cmr2	3
G1_7000_S4_L001	G1	7000	I	3844750	T	1	G	I_T3844750G	TRUE	SNV	pyk1	SPAC4H3.10c	G1_I_T3844750G	NA	NA	NA	NA	SNV in UTR	133	-1792	7000	TRUE	TRUE	TRUE	0.5	1	1	G1_7000	1	pyk1	14
G1_7000_S4_L001	G1	7000	I	4009156	T	1	G	I_T4009156G	TRUE	SNV	prl53	SPNCRNA.53	G1_I_T4009156G	NA	NA	NA	NA	SNV in other noncoding regions	NA	NA	7000	TRUE	FALSE	FALSE	0.5	1	1	G1_7000	0.5	NA	20
G1_7000_S4_L001	G1	7000	II	2419904	C	0.9286	G	II_C2419904G	TRUE	SNV	sgf29	SPBC1921.07c	G1_II_C2419904G	GAC	GAG	D	E	missense	NA	NA	7000	TRUE	FALSE	FALSE	0.5	1	1	G1_7000	0.5	NA	20
G1_7000_S4_L001	G1	7000	II	4532088	G	0.8373	T	II_G4532088T	TRUE	SNV	tlh2	SPBCPT2R1.08c	G1_II_G4532088T	GGT	GTT	G	V	missense	NA	NA	7000	TRUE	FALSE	FALSE	0.5	1	1	G1_7000	0.5	NA	20
G1_7000_S4_L001	G1	7000	III	234627	A	1	C	III_A234627C	TRUE	SNV	ght1	SPCC548.07c	G1_III_A234627C	NA	NA	NA	NA	SNV in UTR	688	120	7000	TRUE	FALSE	FALSE	0.5	1	1	G1_7000	0.5	NA	20
G1_7000_S4_L001	G1	7000	III	859494	A	0.871	G	III_A859494G	TRUE	SNV	pup3	SPCC63.12c	G1_III_A859494G	NA	NA	NA	NA	SNV in UTR	23	-899	7000	TRUE	FALSE	FALSE	0.5	1	1	G1_7000	0.5	NA	20
G1_8000_S3_L001	G1	8000	I	459	C	0.7871	A	I_C459A	TRUE	SNV	tlh1	SPAC212.11	G1_I_C459A	CAC	CAA	H	Q	missense	NA	NA	8000	TRUE	FALSE	FALSE	0.5	1	1	G1_8000	0.5	NA	20
G1_8000_S3_L001	G1	8000	I	961656	C	1	T	I_C961656T	TRUE	SNV	seb1	SPAC222.09	G1_I_C961656T	ACT	ATT	T	I	missense	NA	NA	8000	TRUE	TRUE	FALSE	0.25	1	1	G1_8000	1	seb1	17
G1_8000_S3_L001	G1	8000	I	1066123	G	0.8043	A	I_G1066123A	TRUE	SNV	spt5	SPAC23C4.19	G1_I_G1066123A	GAT	AAT	D	N	missense	NA	NA	8000	TRUE	FALSE	FALSE	0.5	1	1	G1_8000	0.5	NA	20
G1_8000_S3_L001	G1	8000	I	1124900	G	0.9677	T	I_G1124900T	TRUE	SNV	cmr2	SPAC56F8.02	G1_I_G1124900T	GGT	GTT	G	V	missense	NA	NA	8000	TRUE	TRUE	FALSE	0.5	1	1	G1_8000	1	cmr2	3
G1_8000_S3_L001	G1	8000	I	2650295	A	0.06	T	I_A2650295T	FALSE	SNV	rng2	SPAC4F8.13c	G1_I_A2650295T	NA	NA	NA	NA	SNV in UTR	89	4868	8000	TRUE	FALSE	FALSE	0.5	1	1	G1_8000	0.5	NA	20
G1_8000_S3_L001	G1	8000	I	3844750	T	1	G	I_T3844750G	TRUE	SNV	pyk1	SPAC4H3.10c	G1_I_T3844750G	NA	NA	NA	NA	SNV in UTR	133	-1792	8000	TRUE	TRUE	TRUE	0.5	1	1	G1_8000	1	pyk1	14
G1_8000_S3_L001	G1	8000	I	3844924	C	0.12	A	I_C3844924A	FALSE	SNV	pyk1	SPAC4H3.10c	G1_I_C3844924A	NA	NA	NA	NA	SNV in UTR	133	-1618	8000	TRUE	TRUE	FALSE	0.5	1	1	G1_8000	1	pyk1	14
G1_8000_S3_L001	G1	8000	I	4009156	T	1	G	I_T4009156G	TRUE	SNV	prl53	SPNCRNA.53	G1_I_T4009156G	NA	NA	NA	NA	SNV in other noncoding regions	NA	NA	8000	TRUE	FALSE	FALSE	0.5	1	1	G1_8000	0.5	NA	20
G1_8000_S3_L001	G1	8000	II	2419904	C	0.9737	G	II_C2419904G	TRUE	SNV	sgf29	SPBC1921.07c	G1_II_C2419904G	GAC	GAG	D	E	missense	NA	NA	8000	TRUE	FALSE	FALSE	0.5	1	1	G1_8000	0.5	NA	20
G1_8000_S3_L001	G1	8000	II	4532088	G	0.8167	T	II_G4532088T	TRUE	SNV	tlh2	SPBCPT2R1.08c	G1_II_G4532088T	GGT	GTT	G	V	missense	NA	NA	8000	TRUE	FALSE	FALSE	0.5	1	1	G1_8000	0.5	NA	20
G1_8000_S3_L001	G1	8000	III	234627	A	1	C	III_A234627C	TRUE	SNV	ght1	SPCC548.07c	G1_III_A234627C	NA	NA	NA	NA	SNV in UTR	688	120	8000	TRUE	FALSE	FALSE	0.5	1	1	G1_8000	0.5	NA	20
G1_8000_S3_L001	G1	8000	III	859494	A	0.9706	G	III_A859494G	TRUE	SNV	pup3	SPCC63.12c	G1_III_A859494G	NA	NA	NA	NA	SNV in UTR	23	-899	8000	TRUE	FALSE	FALSE	0.5	1	1	G1_8000	0.5	NA	20
G1_9000_S2_L001	G1	9000	I	459	C	0.8667	A	I_C459A	TRUE	SNV	tlh1	SPAC212.11	G1_I_C459A	CAC	CAA	H	Q	missense	NA	NA	9000	TRUE	FALSE	FALSE	0.5	1	1	G1_9000	0.5	NA	20
G1_9000_S2_L001	G1	9000	I	629076	G	0.6667	A	I_G629076A	FALSE	SNV	spo15	SPAC1F3.06c	G1_I_G629076A	AGC	AAC	S	N	missense	NA	NA	9000	TRUE	FALSE	TRUE	0.5	1	1	G1_9000	0.5	NA	20
G1_9000_S2_L001	G1	9000	I	961656	C	1	T	I_C961656T	TRUE	SNV	seb1	SPAC222.09	G1_I_C961656T	ACT	ATT	T	I	missense	NA	NA	9000	TRUE	TRUE	FALSE	0.25	1	1	G1_9000	1	seb1	17
G1_9000_S2_L001	G1	9000	I	1066123	G	0.9556	A	I_G1066123A	TRUE	SNV	spt5	SPAC23C4.19	G1_I_G1066123A	GAT	AAT	D	N	missense	NA	NA	9000	TRUE	FALSE	FALSE	0.5	1	1	G1_9000	0.5	NA	20
G1_9000_S2_L001	G1	9000	I	1124900	G	1	T	I_G1124900T	TRUE	SNV	cmr2	SPAC56F8.02	G1_I_G1124900T	GGT	GTT	G	V	missense	NA	NA	9000	TRUE	TRUE	FALSE	0.5	1	1	G1_9000	1	cmr2	3
G1_9000_S2_L001	G1	9000	I	2650295	A	0.7222	T	I_A2650295T	FALSE	SNV	rng2	SPAC4F8.13c	G1_I_A2650295T	NA	NA	NA	NA	SNV in UTR	89	4868	9000	TRUE	FALSE	FALSE	0.5	1	1	G1_9000	0.5	NA	20
G1_9000_S2_L001	G1	9000	I	3844750	T	1	G	I_T3844750G	TRUE	SNV	pyk1	SPAC4H3.10c	G1_I_T3844750G	NA	NA	NA	NA	SNV in UTR	133	-1792	9000	TRUE	TRUE	TRUE	0.5	1	1	G1_9000	1	pyk1	14
G1_9000_S2_L001	G1	9000	I	3844924	C	0.7	A	I_C3844924A	FALSE	SNV	pyk1	SPAC4H3.10c	G1_I_C3844924A	NA	NA	NA	NA	SNV in UTR	133	-1618	9000	TRUE	TRUE	FALSE	0.5	1	1	G1_9000	1	pyk1	14
G1_9000_S2_L001	G1	9000	I	4009156	T	1	G	I_T4009156G	TRUE	SNV	prl53	SPNCRNA.53	G1_I_T4009156G	NA	NA	NA	NA	SNV in other noncoding regions	NA	NA	9000	TRUE	FALSE	FALSE	0.5	1	1	G1_9000	0.5	NA	20
G1_9000_S2_L001	G1	9000	II	202535	G	0.75	A	II_G202535A	TRUE	SNV	wwm3	SPBC660.05	G1_II_G202535A	NA	NA	NA	NA	SNV in UTR	255	255	9000	TRUE	FALSE	TRUE	0.5	1	1	G1_9000	0.5	NA	20
G1_9000_S2_L001	G1	9000	II	2419904	C	1	G	II_C2419904G	TRUE	SNV	sgf29	SPBC1921.07c	G1_II_C2419904G	GAC	GAG	D	E	missense	NA	NA	9000	TRUE	FALSE	FALSE	0.5	1	1	G1_9000	0.5	NA	20
G1_9000_S2_L001	G1	9000	II	2487602	T	0.5556	C	II_T2487602C	FALSE	SNV	rga5	SPBC17F3.01c	G1_II_T2487602C	TCT	CCT	S	P	missense	NA	NA	9000	TRUE	FALSE	FALSE	0.5	1	1	G1_9000	0.5	NA	20
G1_9000_S2_L001	G1	9000	II	4532088	G	0.7667	T	II_G4532088T	TRUE	SNV	tlh2	SPBCPT2R1.08c	G1_II_G4532088T	GGT	GTT	G	V	missense	NA	NA	9000	TRUE	FALSE	FALSE	0.5	1	1	G1_9000	0.5	NA	20
G1_9000_S2_L001	G1	9000	III	234627	A	1	C	III_A234627C	TRUE	SNV	ght1	SPCC548.07c	G1_III_A234627C	NA	NA	NA	NA	SNV in UTR	688	120	9000	TRUE	FALSE	FALSE	0.5	1	1	G1_9000	0.5	NA	20
G1_9000_S2_L001	G1	9000	III	859494	A	1	G	III_A859494G	TRUE	SNV	pup3	SPCC63.12c	G1_III_A859494G	NA	NA	NA	NA	SNV in UTR	23	-899	9000	TRUE	FALSE	FALSE	0.5	1	1	G1_9000	0.5	NA	20
G2_10000_S11_L001	G2	10000	I	114927	T	1	C	I_T114927C	TRUE	SNV	mfs2	SPAC11D3.05	G2_I_T114927C	TTC	TCC	F	S	missense	NA	NA	10000	TRUE	FALSE	TRUE	0.5	1	1	G2_10000	0.5	NA	20
G2_10000_S11_L001	G2	10000	I	801911	C	1	T	I_C801911T	TRUE	SNV	upf1	SPAC16C9.06c	G2_I_C801911T	ACC	ATC	T	I	missense	NA	NA	10000	TRUE	FALSE	FALSE	0.5	1	1	G2_10000	0.5	NA	20
G2_10000_S11_L001	G2	10000	I	960643	G	0.881	T	I_G960643T	TRUE	SNV	seb1	SPAC222.09	G2_I_G960643T	AAG	AAT	K	N	missense	NA	NA	10000	TRUE	TRUE	FALSE	0.25	1	1	G2_10000	1	seb1	17
G2_10000_S11_L001	G2	10000	I	2493446	G	0.9286	C	I_G2493446C	TRUE	SNV	sec73	SPAC19A8.01c	G2_I_G2493446C	GTT	CTT	V	L	missense	NA	NA	10000	TRUE	FALSE	FALSE	0.5	1	1	G2_10000	0.5	NA	20
G2_10000_S11_L001	G2	10000	I	2994434	C	1	A	I_C2994434A	TRUE	SNV	lys12	SPAC31G5.04	G2_I_C2994434A	CTT	ATT	L	I	missense	NA	NA	10000	TRUE	FALSE	FALSE	0.5	1	1	G2_10000	0.5	NA	20
G2_10000_S11_L001	G2	10000	I	3294780	G	0.9688	T	I_G3294780T	TRUE	SNV	gde1	SPAPB1E7.05	G2_I_G3294780T	GGT	GTT	G	V	missense	NA	NA	10000	TRUE	FALSE	FALSE	0.5	1	1	G2_10000	0.5	NA	20
G2_10000_S11_L001	G2	10000	II	1992293	G	0.875	T	II_G1992293T	TRUE	SNV	cct3	SPBC1A4.08c	G2_II_G1992293T	NA	NA	NA	NA	SNV in introns	38	-107	10000	TRUE	FALSE	FALSE	0.5	1	1	G2_10000	0.5	NA	20
G2_10000_S11_L001	G2	10000	II	2141698	G	0.9375	A	II_G2141698A	TRUE	SNV	srp40	SPBC1711.05	G2_II_G2141698A	AGT	AAT	S	N	missense	NA	NA	10000	TRUE	FALSE	FALSE	0.5	1	1	G2_10000	0.5	NA	20
G2_10000_S11_L001	G2	10000	II	2164972	G	0.9429	A	II_G2164972A	TRUE	SNV	pwp1	SPBC1711.16	G2_II_G2164972A	GGT	GAT	G	D	missense	NA	NA	10000	TRUE	FALSE	FALSE	0.5	1	1	G2_10000	0.5	NA	20
G2_10000_S11_L001	G2	10000	II	3128106	G	1	A	II_G3128106A	TRUE	SNV	nuc1	SPBC4C3.05c	G2_II_G3128106A	GAA	AAA	E	K	missense	NA	NA	10000	TRUE	FALSE	FALSE	0.5	1	1	G2_10000	0.5	NA	20
G2_10000_S11_L001	G2	10000	II	4423658	A	0.9524	T	II_A4423658T	TRUE	SNV	pfl5	SPBC1289.15	G2_II_A4423658T	TAT	TTT	Y	F	missense	NA	NA	10000	TRUE	TRUE	FALSE	0.5	1	1	G2_10000	1	pfl5	10
G2_10000_S11_L001	G2	10000	III	2256364	A	0.8182	C	III_A2256364C	TRUE	SNV	bgs4	SPCC1840.02c	G2_III_A2256364C	NA	NA	NA	NA	SNV in UTR	1506	1218	10000	TRUE	FALSE	TRUE	0.5	1	1	G2_10000	0.5	NA	20
G2_2000_S19_L001	G2	2000	I	801911	C	0.8684	T	I_C801911T	TRUE	SNV	upf1	SPAC16C9.06c	G2_I_C801911T	ACC	ATC	T	I	missense	NA	NA	2000	TRUE	FALSE	FALSE	0.5	1	1	G2_2000	0.5	NA	20
G2_2000_S19_L001	G2	2000	I	2994434	C	0.8947	A	I_C2994434A	TRUE	SNV	lys12	SPAC31G5.04	G2_I_C2994434A	CTT	ATT	L	I	missense	NA	NA	2000	TRUE	FALSE	FALSE	0.5	1	1	G2_2000	0.5	NA	20
G2_2000_S19_L001	G2	2000	I	3294780	G	0.12	T	I_G3294780T	FALSE	SNV	gde1	SPAPB1E7.05	G2_I_G3294780T	GGT	GTT	G	V	missense	NA	NA	2000	TRUE	FALSE	FALSE	0.5	1	1	G2_2000	0.5	NA	20
G2_3000_S18_L001	G2	3000	I	801911	C	1	T	I_C801911T	TRUE	SNV	upf1	SPAC16C9.06c	G2_I_C801911T	ACC	ATC	T	I	missense	NA	NA	3000	TRUE	FALSE	FALSE	0.5	1	1	G2_3000	0.5	NA	20
G2_3000_S18_L001	G2	3000	I	2994434	C	1	A	I_C2994434A	TRUE	SNV	lys12	SPAC31G5.04	G2_I_C2994434A	CTT	ATT	L	I	missense	NA	NA	3000	TRUE	FALSE	FALSE	0.5	1	1	G2_3000	0.5	NA	20
G2_3000_S18_L001	G2	3000	I	3294780	G	0.6957	T	I_G3294780T	FALSE	SNV	gde1	SPAPB1E7.05	G2_I_G3294780T	GGT	GTT	G	V	missense	NA	NA	3000	TRUE	FALSE	FALSE	0.5	1	1	G2_3000	0.5	NA	20
G2_3000_S18_L001	G2	3000	II	4423658	A	0.4884	T	II_A4423658T	FALSE	SNV	pfl5	SPBC1289.15	G2_II_A4423658T	TAT	TTT	Y	F	missense	NA	NA	3000	TRUE	TRUE	FALSE	0.5	1	1	G2_3000	1	pfl5	10
G2_4000_S17_L001	G2	4000	I	114927	T	0.75	C	I_T114927C	TRUE	SNV	mfs2	SPAC11D3.05	G2_I_T114927C	TTC	TCC	F	S	missense	NA	NA	4000	TRUE	FALSE	TRUE	0.5	1	1	G2_4000	0.5	NA	20
G2_4000_S17_L001	G2	4000	I	801911	C	1	T	I_C801911T	TRUE	SNV	upf1	SPAC16C9.06c	G2_I_C801911T	ACC	ATC	T	I	missense	NA	NA	4000	TRUE	FALSE	FALSE	0.5	1	1	G2_4000	0.5	NA	20
G2_4000_S17_L001	G2	4000	I	2994434	C	1	A	I_C2994434A	TRUE	SNV	lys12	SPAC31G5.04	G2_I_C2994434A	CTT	ATT	L	I	missense	NA	NA	4000	TRUE	FALSE	FALSE	0.5	1	1	G2_4000	0.5	NA	20
G2_4000_S17_L001	G2	4000	I	3294780	G	0.9714	T	I_G3294780T	TRUE	SNV	gde1	SPAPB1E7.05	G2_I_G3294780T	GGT	GTT	G	V	missense	NA	NA	4000	TRUE	FALSE	FALSE	0.5	1	1	G2_4000	0.5	NA	20
G2_4000_S17_L001	G2	4000	II	3128106	G	0.7273	A	II_G3128106A	FALSE	SNV	nuc1	SPBC4C3.05c	G2_II_G3128106A	GAA	AAA	E	K	missense	NA	NA	4000	TRUE	FALSE	FALSE	0.5	1	1	G2_4000	0.5	NA	20
G2_4000_S17_L001	G2	4000	II	4423658	A	0.9333	T	II_A4423658T	TRUE	SNV	pfl5	SPBC1289.15	G2_II_A4423658T	TAT	TTT	Y	F	missense	NA	NA	4000	TRUE	TRUE	FALSE	0.5	1	1	G2_4000	1	pfl5	10
G2_5000_S16_L001	G2	5000	I	114927	T	1	C	I_T114927C	TRUE	SNV	mfs2	SPAC11D3.05	G2_I_T114927C	TTC	TCC	F	S	missense	NA	NA	5000	TRUE	FALSE	TRUE	0.5	1	1	G2_5000	0.5	NA	20
G2_5000_S16_L001	G2	5000	I	801911	C	1	T	I_C801911T	TRUE	SNV	upf1	SPAC16C9.06c	G2_I_C801911T	ACC	ATC	T	I	missense	NA	NA	5000	TRUE	FALSE	FALSE	0.5	1	1	G2_5000	0.5	NA	20
G2_5000_S16_L001	G2	5000	I	2994434	C	1	A	I_C2994434A	TRUE	SNV	lys12	SPAC31G5.04	G2_I_C2994434A	CTT	ATT	L	I	missense	NA	NA	5000	TRUE	FALSE	FALSE	0.5	1	1	G2_5000	0.5	NA	20
G2_5000_S16_L001	G2	5000	I	3294780	G	1	T	I_G3294780T	TRUE	SNV	gde1	SPAPB1E7.05	G2_I_G3294780T	GGT	GTT	G	V	missense	NA	NA	5000	TRUE	FALSE	FALSE	0.5	1	1	G2_5000	0.5	NA	20
G2_5000_S16_L001	G2	5000	II	2141698	G	0.4737	A	II_G2141698A	FALSE	SNV	srp40	SPBC1711.05	G2_II_G2141698A	AGT	AAT	S	N	missense	NA	NA	5000	TRUE	FALSE	FALSE	0.5	1	1	G2_5000	0.5	NA	20
G2_5000_S16_L001	G2	5000	II	3128106	G	1	A	II_G3128106A	TRUE	SNV	nuc1	SPBC4C3.05c	G2_II_G3128106A	GAA	AAA	E	K	missense	NA	NA	5000	TRUE	FALSE	FALSE	0.5	1	1	G2_5000	0.5	NA	20
G2_5000_S16_L001	G2	5000	II	4423658	A	0.9474	T	II_A4423658T	TRUE	SNV	pfl5	SPBC1289.15	G2_II_A4423658T	TAT	TTT	Y	F	missense	NA	NA	5000	TRUE	TRUE	FALSE	0.5	1	1	G2_5000	1	pfl5	10
G2_6000_S15_L001	G2	6000	I	114927	T	1	C	I_T114927C	TRUE	SNV	mfs2	SPAC11D3.05	G2_I_T114927C	TTC	TCC	F	S	missense	NA	NA	6000	TRUE	FALSE	TRUE	0.5	1	1	G2_6000	0.5	NA	20
G2_6000_S15_L001	G2	6000	I	801911	C	1	T	I_C801911T	TRUE	SNV	upf1	SPAC16C9.06c	G2_I_C801911T	ACC	ATC	T	I	missense	NA	NA	6000	TRUE	FALSE	FALSE	0.5	1	1	G2_6000	0.5	NA	20
G2_6000_S15_L001	G2	6000	I	960643	G	0.2857	T	I_G960643T	FALSE	SNV	seb1	SPAC222.09	G2_I_G960643T	AAG	AAT	K	N	missense	NA	NA	6000	TRUE	TRUE	FALSE	0.25	1	1	G2_6000	1	seb1	17
G2_6000_S15_L001	G2	6000	I	2493446	G	0.125	C	I_G2493446C	FALSE	SNV	sec73	SPAC19A8.01c	G2_I_G2493446C	GTT	CTT	V	L	missense	NA	NA	6000	TRUE	FALSE	FALSE	0.5	1	1	G2_6000	0.5	NA	20
G2_6000_S15_L001	G2	6000	I	2994434	C	1	A	I_C2994434A	TRUE	SNV	lys12	SPAC31G5.04	G2_I_C2994434A	CTT	ATT	L	I	missense	NA	NA	6000	TRUE	FALSE	FALSE	0.5	1	1	G2_6000	0.5	NA	20
G2_6000_S15_L001	G2	6000	I	3294780	G	1	T	I_G3294780T	TRUE	SNV	gde1	SPAPB1E7.05	G2_I_G3294780T	GGT	GTT	G	V	missense	NA	NA	6000	TRUE	FALSE	FALSE	0.5	1	1	G2_6000	0.5	NA	20
G2_6000_S15_L001	G2	6000	II	2141698	G	0.55	A	II_G2141698A	FALSE	SNV	srp40	SPBC1711.05	G2_II_G2141698A	AGT	AAT	S	N	missense	NA	NA	6000	TRUE	FALSE	FALSE	0.5	1	1	G2_6000	0.5	NA	20
G2_6000_S15_L001	G2	6000	II	2164972	G	0.4242	A	II_G2164972A	FALSE	SNV	pwp1	SPBC1711.16	G2_II_G2164972A	GGT	GAT	G	D	missense	NA	NA	6000	TRUE	FALSE	FALSE	0.5	1	1	G2_6000	0.5	NA	20
G2_6000_S15_L001	G2	6000	II	3128106	G	1	A	II_G3128106A	TRUE	SNV	nuc1	SPBC4C3.05c	G2_II_G3128106A	GAA	AAA	E	K	missense	NA	NA	6000	TRUE	FALSE	FALSE	0.5	1	1	G2_6000	0.5	NA	20
G2_6000_S15_L001	G2	6000	II	4423658	A	0.9474	T	II_A4423658T	TRUE	SNV	pfl5	SPBC1289.15	G2_II_A4423658T	TAT	TTT	Y	F	missense	NA	NA	6000	TRUE	TRUE	FALSE	0.5	1	1	G2_6000	1	pfl5	10
G2_7000_S14_L001	G2	7000	I	114927	T	1	C	I_T114927C	TRUE	SNV	mfs2	SPAC11D3.05	G2_I_T114927C	TTC	TCC	F	S	missense	NA	NA	7000	TRUE	FALSE	TRUE	0.5	1	1	G2_7000	0.5	NA	20
G2_7000_S14_L001	G2	7000	I	801911	C	1	T	I_C801911T	TRUE	SNV	upf1	SPAC16C9.06c	G2_I_C801911T	ACC	ATC	T	I	missense	NA	NA	7000	TRUE	FALSE	FALSE	0.5	1	1	G2_7000	0.5	NA	20
G2_7000_S14_L001	G2	7000	I	960643	G	0.5556	T	I_G960643T	FALSE	SNV	seb1	SPAC222.09	G2_I_G960643T	AAG	AAT	K	N	missense	NA	NA	7000	TRUE	TRUE	FALSE	0.25	1	1	G2_7000	1	seb1	17
G2_7000_S14_L001	G2	7000	I	2994434	C	1	A	I_C2994434A	TRUE	SNV	lys12	SPAC31G5.04	G2_I_C2994434A	CTT	ATT	L	I	missense	NA	NA	7000	TRUE	FALSE	FALSE	0.5	1	1	G2_7000	0.5	NA	20
G2_7000_S14_L001	G2	7000	I	3294780	G	1	T	I_G3294780T	TRUE	SNV	gde1	SPAPB1E7.05	G2_I_G3294780T	GGT	GTT	G	V	missense	NA	NA	7000	TRUE	FALSE	FALSE	0.5	1	1	G2_7000	0.5	NA	20
G2_7000_S14_L001	G2	7000	II	2141698	G	0.7143	A	II_G2141698A	FALSE	SNV	srp40	SPBC1711.05	G2_II_G2141698A	AGT	AAT	S	N	missense	NA	NA	7000	TRUE	FALSE	FALSE	0.5	1	1	G2_7000	0.5	NA	20
G2_7000_S14_L001	G2	7000	II	2164972	G	0.6061	A	II_G2164972A	FALSE	SNV	pwp1	SPBC1711.16	G2_II_G2164972A	GGT	GAT	G	D	missense	NA	NA	7000	TRUE	FALSE	FALSE	0.5	1	1	G2_7000	0.5	NA	20
G2_7000_S14_L001	G2	7000	II	3128106	G	0.9756	A	II_G3128106A	TRUE	SNV	nuc1	SPBC4C3.05c	G2_II_G3128106A	GAA	AAA	E	K	missense	NA	NA	7000	TRUE	FALSE	FALSE	0.5	1	1	G2_7000	0.5	NA	20
G2_7000_S14_L001	G2	7000	II	4423658	A	0.9655	T	II_A4423658T	TRUE	SNV	pfl5	SPBC1289.15	G2_II_A4423658T	TAT	TTT	Y	F	missense	NA	NA	7000	TRUE	TRUE	FALSE	0.5	1	1	G2_7000	1	pfl5	10
G2_7000_S14_L001	G2	7000	III	2256364	A	0.5455	C	III_A2256364C	FALSE	SNV	bgs4	SPCC1840.02c	G2_III_A2256364C	NA	NA	NA	NA	SNV in UTR	1506	1218	7000	TRUE	FALSE	TRUE	0.5	1	1	G2_7000	0.5	NA	20
G2_8000_S13_L001	G2	8000	I	114927	T	1	C	I_T114927C	TRUE	SNV	mfs2	SPAC11D3.05	G2_I_T114927C	TTC	TCC	F	S	missense	NA	NA	8000	TRUE	FALSE	TRUE	0.5	1	1	G2_8000	0.5	NA	20
G2_8000_S13_L001	G2	8000	I	801911	C	1	T	I_C801911T	TRUE	SNV	upf1	SPAC16C9.06c	G2_I_C801911T	ACC	ATC	T	I	missense	NA	NA	8000	TRUE	FALSE	FALSE	0.5	1	1	G2_8000	0.5	NA	20
G2_8000_S13_L001	G2	8000	I	960643	G	0.4468	T	I_G960643T	FALSE	SNV	seb1	SPAC222.09	G2_I_G960643T	AAG	AAT	K	N	missense	NA	NA	8000	TRUE	TRUE	FALSE	0.25	1	1	G2_8000	1	seb1	17
G2_8000_S13_L001	G2	8000	I	2994434	C	1	A	I_C2994434A	TRUE	SNV	lys12	SPAC31G5.04	G2_I_C2994434A	CTT	ATT	L	I	missense	NA	NA	8000	TRUE	FALSE	FALSE	0.5	1	1	G2_8000	0.5	NA	20
G2_8000_S13_L001	G2	8000	I	3294780	G	1	T	I_G3294780T	TRUE	SNV	gde1	SPAPB1E7.05	G2_I_G3294780T	GGT	GTT	G	V	missense	NA	NA	8000	TRUE	FALSE	FALSE	0.5	1	1	G2_8000	0.5	NA	20
G2_8000_S13_L001	G2	8000	II	2141698	G	0.6071	A	II_G2141698A	FALSE	SNV	srp40	SPBC1711.05	G2_II_G2141698A	AGT	AAT	S	N	missense	NA	NA	8000	TRUE	FALSE	FALSE	0.5	1	1	G2_8000	0.5	NA	20
G2_8000_S13_L001	G2	8000	II	2164972	G	0.4524	A	II_G2164972A	FALSE	SNV	pwp1	SPBC1711.16	G2_II_G2164972A	GGT	GAT	G	D	missense	NA	NA	8000	TRUE	FALSE	FALSE	0.5	1	1	G2_8000	0.5	NA	20
G2_8000_S13_L001	G2	8000	II	3128106	G	1	A	II_G3128106A	TRUE	SNV	nuc1	SPBC4C3.05c	G2_II_G3128106A	GAA	AAA	E	K	missense	NA	NA	8000	TRUE	FALSE	FALSE	0.5	1	1	G2_8000	0.5	NA	20
G2_8000_S13_L001	G2	8000	II	4423658	A	0.8889	T	II_A4423658T	TRUE	SNV	pfl5	SPBC1289.15	G2_II_A4423658T	TAT	TTT	Y	F	missense	NA	NA	8000	TRUE	TRUE	FALSE	0.5	1	1	G2_8000	1	pfl5	10
G2_8000_S13_L001	G2	8000	III	2256364	A	0.6471	C	III_A2256364C	FALSE	SNV	bgs4	SPCC1840.02c	G2_III_A2256364C	NA	NA	NA	NA	SNV in UTR	1506	1218	8000	TRUE	FALSE	TRUE	0.5	1	1	G2_8000	0.5	NA	20
G2_9000_S12_L001	G2	9000	I	114927	T	1	C	I_T114927C	TRUE	SNV	mfs2	SPAC11D3.05	G2_I_T114927C	TTC	TCC	F	S	missense	NA	NA	9000	TRUE	FALSE	TRUE	0.5	1	1	G2_9000	0.5	NA	20
G2_9000_S12_L001	G2	9000	I	801911	C	0.9545	T	I_C801911T	TRUE	SNV	upf1	SPAC16C9.06c	G2_I_C801911T	ACC	ATC	T	I	missense	NA	NA	9000	TRUE	FALSE	FALSE	0.5	1	1	G2_9000	0.5	NA	20
G2_9000_S12_L001	G2	9000	I	960643	G	0.6111	T	I_G960643T	FALSE	SNV	seb1	SPAC222.09	G2_I_G960643T	AAG	AAT	K	N	missense	NA	NA	9000	TRUE	TRUE	FALSE	0.25	1	1	G2_9000	1	seb1	17
G2_9000_S12_L001	G2	9000	I	2493446	G	0.55	C	I_G2493446C	FALSE	SNV	sec73	SPAC19A8.01c	G2_I_G2493446C	GTT	CTT	V	L	missense	NA	NA	9000	TRUE	FALSE	FALSE	0.5	1	1	G2_9000	0.5	NA	20
G2_9000_S12_L001	G2	9000	I	2994434	C	1	A	I_C2994434A	TRUE	SNV	lys12	SPAC31G5.04	G2_I_C2994434A	CTT	ATT	L	I	missense	NA	NA	9000	TRUE	FALSE	FALSE	0.5	1	1	G2_9000	0.5	NA	20
G2_9000_S12_L001	G2	9000	I	3294780	G	0.9688	T	I_G3294780T	TRUE	SNV	gde1	SPAPB1E7.05	G2_I_G3294780T	GGT	GTT	G	V	missense	NA	NA	9000	TRUE	FALSE	FALSE	0.5	1	1	G2_9000	0.5	NA	20
G2_9000_S12_L001	G2	9000	II	1992293	G	0.5556	T	II_G1992293T	FALSE	SNV	cct3	SPBC1A4.08c	G2_II_G1992293T	NA	NA	NA	NA	SNV in introns	38	-107	9000	TRUE	FALSE	FALSE	0.5	1	1	G2_9000	0.5	NA	20
G2_9000_S12_L001	G2	9000	II	2141698	G	0.7143	A	II_G2141698A	FALSE	SNV	srp40	SPBC1711.05	G2_II_G2141698A	AGT	AAT	S	N	missense	NA	NA	9000	TRUE	FALSE	FALSE	0.5	1	1	G2_9000	0.5	NA	20
G2_9000_S12_L001	G2	9000	II	2164972	G	0.8571	A	II_G2164972A	TRUE	SNV	pwp1	SPBC1711.16	G2_II_G2164972A	GGT	GAT	G	D	missense	NA	NA	9000	TRUE	FALSE	FALSE	0.5	1	1	G2_9000	0.5	NA	20
G2_9000_S12_L001	G2	9000	II	3128106	G	1	A	II_G3128106A	TRUE	SNV	nuc1	SPBC4C3.05c	G2_II_G3128106A	GAA	AAA	E	K	missense	NA	NA	9000	TRUE	FALSE	FALSE	0.5	1	1	G2_9000	0.5	NA	20
G2_9000_S12_L001	G2	9000	II	4423658	A	0.8462	T	II_A4423658T	TRUE	SNV	pfl5	SPBC1289.15	G2_II_A4423658T	TAT	TTT	Y	F	missense	NA	NA	9000	TRUE	TRUE	FALSE	0.5	1	1	G2_9000	1	pfl5	10
G2_9000_S12_L001	G2	9000	III	2256364	A	0.4615	C	III_A2256364C	FALSE	SNV	bgs4	SPCC1840.02c	G2_III_A2256364C	NA	NA	NA	NA	SNV in UTR	1506	1218	9000	TRUE	FALSE	TRUE	0.5	1	1	G2_9000	0.5	NA	20
G3_10000_S21_L001	G3	10000	I	1789108	G	1	T	I_G1789108T	TRUE	SNV	ftp105	SPAC17A5.16	G3_I_G1789108T	GTT	TTT	V	F	missense	NA	NA	10000	TRUE	FALSE	FALSE	0.5	1	1	G3_10000	0.5	NA	20
G3_10000_S21_L001	G3	10000	I	3989282	A	0.5769	G	I_A3989282G	FALSE	SNV	pfl2	SPAPB15E9.01c	G3_I_A3989282G	AGA	GGA	R	G	missense	NA	NA	10000	TRUE	TRUE	FALSE	0.5	1	1	G3_10000	1	pfl2	9
G3_10000_S21_L001	G3	10000	I	3989285	G	0.5652	A	I_G3989285A	FALSE	SNV	pfl2	SPAPB15E9.01c	G3_I_G3989285A	GCT	ACT	A	T	missense	NA	NA	10000	TRUE	TRUE	FALSE	0.5	1	1	G3_10000	1	pfl2	9
G3_10000_S21_L001	G3	10000	I	3989294	G	0.5652	A	I_G3989294A	FALSE	SNV	pfl2	SPAPB15E9.01c	G3_I_G3989294A	GGT	AGT	G	S	missense	NA	NA	10000	TRUE	TRUE	FALSE	0.5	1	1	G3_10000	1	pfl2	9
G3_10000_S21_L001	G3	10000	I	3989384	G	0.95	A	I_G3989384A	TRUE	SNV	pfl2	SPAPB15E9.01c	G3_I_G3989384A	GGT	AGT	G	S	missense	NA	NA	10000	TRUE	TRUE	FALSE	0.5	1	1	G3_10000	1	pfl2	9
G3_10000_S21_L001	G3	10000	I	3989390	G	0.9565	A	I_G3989390A	TRUE	SNV	pfl2	SPAPB15E9.01c	G3_I_G3989390A	GCT	ACT	A	T	missense	NA	NA	10000	TRUE	TRUE	FALSE	0.5	1	1	G3_10000	1	pfl2	9
G3_10000_S21_L001	G3	10000	II	526951	C	0.8164	T	II_C526951T	TRUE	SNV	fhn1	SPBC1685.13	G3_II_C526951T	NA	NA	NA	NA	SNV in UTR	577	1438	10000	TRUE	TRUE	FALSE	0.5	1	1	G3_10000	1	fhn1	7
G3_2000_S29_L001	G3	2000	I	1789108	G	0.4375	T	I_G1789108T	FALSE	SNV	ftp105	SPAC17A5.16	G3_I_G1789108T	GTT	TTT	V	F	missense	NA	NA	2000	TRUE	FALSE	FALSE	0.5	1	1	G3_2000	0.5	NA	20
G3_2000_S29_L001	G3	2000	I	3989282	A	0.7576	G	I_A3989282G	TRUE	SNV	pfl2	SPAPB15E9.01c	G3_I_A3989282G	AGA	GGA	R	G	missense	NA	NA	2000	TRUE	TRUE	FALSE	0.5	1	1	G3_2000	1	pfl2	9
G3_2000_S29_L001	G3	2000	I	3989285	G	0.7241	A	I_G3989285A	FALSE	SNV	pfl2	SPAPB15E9.01c	G3_I_G3989285A	GCT	ACT	A	T	missense	NA	NA	2000	TRUE	TRUE	FALSE	0.5	1	1	G3_2000	1	pfl2	9
G3_2000_S29_L001	G3	2000	I	3989294	G	0.75	A	I_G3989294A	TRUE	SNV	pfl2	SPAPB15E9.01c	G3_I_G3989294A	GGT	AGT	G	S	missense	NA	NA	2000	TRUE	TRUE	FALSE	0.5	1	1	G3_2000	1	pfl2	9
G3_2000_S29_L001	G3	2000	I	3989384	G	1	A	I_G3989384A	TRUE	SNV	pfl2	SPAPB15E9.01c	G3_I_G3989384A	GGT	AGT	G	S	missense	NA	NA	2000	TRUE	TRUE	FALSE	0.5	1	1	G3_2000	1	pfl2	9
G3_2000_S29_L001	G3	2000	I	3989390	G	1	A	I_G3989390A	TRUE	SNV	pfl2	SPAPB15E9.01c	G3_I_G3989390A	GCT	ACT	A	T	missense	NA	NA	2000	TRUE	TRUE	FALSE	0.5	1	1	G3_2000	1	pfl2	9
G3_2000_S29_L001	G3	2000	II	526951	C	0.2424	T	II_C526951T	FALSE	SNV	fhn1	SPBC1685.13	G3_II_C526951T	NA	NA	NA	NA	SNV in UTR	577	1438	2000	TRUE	TRUE	FALSE	0.5	1	1	G3_2000	1	fhn1	7
G3_3000_S28_L001	G3	3000	I	1789108	G	0.8947	T	I_G1789108T	TRUE	SNV	ftp105	SPAC17A5.16	G3_I_G1789108T	GTT	TTT	V	F	missense	NA	NA	3000	TRUE	FALSE	FALSE	0.5	1	1	G3_3000	0.5	NA	20
G3_3000_S28_L001	G3	3000	I	3989282	A	0.697	G	I_A3989282G	FALSE	SNV	pfl2	SPAPB15E9.01c	G3_I_A3989282G	AGA	GGA	R	G	missense	NA	NA	3000	TRUE	TRUE	FALSE	0.5	1	1	G3_3000	1	pfl2	9
G3_3000_S28_L001	G3	3000	I	3989285	G	0.6774	A	I_G3989285A	FALSE	SNV	pfl2	SPAPB15E9.01c	G3_I_G3989285A	GCT	ACT	A	T	missense	NA	NA	3000	TRUE	TRUE	FALSE	0.5	1	1	G3_3000	1	pfl2	9
G3_3000_S28_L001	G3	3000	I	3989294	G	0.75	A	I_G3989294A	TRUE	SNV	pfl2	SPAPB15E9.01c	G3_I_G3989294A	GGT	AGT	G	S	missense	NA	NA	3000	TRUE	TRUE	FALSE	0.5	1	1	G3_3000	1	pfl2	9
G3_3000_S28_L001	G3	3000	I	3989384	G	1	A	I_G3989384A	TRUE	SNV	pfl2	SPAPB15E9.01c	G3_I_G3989384A	GGT	AGT	G	S	missense	NA	NA	3000	TRUE	TRUE	FALSE	0.5	1	1	G3_3000	1	pfl2	9
G3_3000_S28_L001	G3	3000	I	3989390	G	1	A	I_G3989390A	TRUE	SNV	pfl2	SPAPB15E9.01c	G3_I_G3989390A	GCT	ACT	A	T	missense	NA	NA	3000	TRUE	TRUE	FALSE	0.5	1	1	G3_3000	1	pfl2	9
G3_3000_S28_L001	G3	3000	II	526951	C	0.2093	T	II_C526951T	FALSE	SNV	fhn1	SPBC1685.13	G3_II_C526951T	NA	NA	NA	NA	SNV in UTR	577	1438	3000	TRUE	TRUE	FALSE	0.5	1	1	G3_3000	1	fhn1	7
G3_4000_S27_L001	G3	4000	I	1789108	G	0.6471	T	I_G1789108T	FALSE	SNV	ftp105	SPAC17A5.16	G3_I_G1789108T	GTT	TTT	V	F	missense	NA	NA	4000	TRUE	FALSE	FALSE	0.5	1	1	G3_4000	0.5	NA	20
G3_4000_S27_L001	G3	4000	I	3989282	A	0.871	G	I_A3989282G	TRUE	SNV	pfl2	SPAPB15E9.01c	G3_I_A3989282G	AGA	GGA	R	G	missense	NA	NA	4000	TRUE	TRUE	FALSE	0.5	1	1	G3_4000	1	pfl2	9
G3_4000_S27_L001	G3	4000	I	3989285	G	0.8929	A	I_G3989285A	TRUE	SNV	pfl2	SPAPB15E9.01c	G3_I_G3989285A	GCT	ACT	A	T	missense	NA	NA	4000	TRUE	TRUE	FALSE	0.5	1	1	G3_4000	1	pfl2	9
G3_4000_S27_L001	G3	4000	I	3989294	G	0.9474	A	I_G3989294A	TRUE	SNV	pfl2	SPAPB15E9.01c	G3_I_G3989294A	GGT	AGT	G	S	missense	NA	NA	4000	TRUE	TRUE	FALSE	0.5	1	1	G3_4000	1	pfl2	9
G3_4000_S27_L001	G3	4000	I	3989384	G	1	A	I_G3989384A	TRUE	SNV	pfl2	SPAPB15E9.01c	G3_I_G3989384A	GGT	AGT	G	S	missense	NA	NA	4000	TRUE	TRUE	FALSE	0.5	1	1	G3_4000	1	pfl2	9
G3_4000_S27_L001	G3	4000	I	3989390	G	1	A	I_G3989390A	TRUE	SNV	pfl2	SPAPB15E9.01c	G3_I_G3989390A	GCT	ACT	A	T	missense	NA	NA	4000	TRUE	TRUE	FALSE	0.5	1	1	G3_4000	1	pfl2	9
G3_4000_S27_L001	G3	4000	II	526951	C	0.4516	T	II_C526951T	FALSE	SNV	fhn1	SPBC1685.13	G3_II_C526951T	NA	NA	NA	NA	SNV in UTR	577	1438	4000	TRUE	TRUE	FALSE	0.5	1	1	G3_4000	1	fhn1	7
G3_5000_S26_L001	G3	5000	I	1789108	G	0.7222	T	I_G1789108T	FALSE	SNV	ftp105	SPAC17A5.16	G3_I_G1789108T	GTT	TTT	V	F	missense	NA	NA	5000	TRUE	FALSE	FALSE	0.5	1	1	G3_5000	0.5	NA	20
G3_5000_S26_L001	G3	5000	I	3989282	A	0.4516	G	I_A3989282G	FALSE	SNV	pfl2	SPAPB15E9.01c	G3_I_A3989282G	AGA	GGA	R	G	missense	NA	NA	5000	TRUE	TRUE	FALSE	0.5	1	1	G3_5000	1	pfl2	9
G3_5000_S26_L001	G3	5000	I	3989285	G	0.4516	A	I_G3989285A	FALSE	SNV	pfl2	SPAPB15E9.01c	G3_I_G3989285A	GCT	ACT	A	T	missense	NA	NA	5000	TRUE	TRUE	FALSE	0.5	1	1	G3_5000	1	pfl2	9
G3_5000_S26_L001	G3	5000	I	3989294	G	0.4815	A	I_G3989294A	FALSE	SNV	pfl2	SPAPB15E9.01c	G3_I_G3989294A	GGT	AGT	G	S	missense	NA	NA	5000	TRUE	TRUE	FALSE	0.5	1	1	G3_5000	1	pfl2	9
G3_5000_S26_L001	G3	5000	I	3989384	G	0.9444	A	I_G3989384A	TRUE	SNV	pfl2	SPAPB15E9.01c	G3_I_G3989384A	GGT	AGT	G	S	missense	NA	NA	5000	TRUE	TRUE	FALSE	0.5	1	1	G3_5000	1	pfl2	9
G3_5000_S26_L001	G3	5000	I	3989390	G	0.9583	A	I_G3989390A	TRUE	SNV	pfl2	SPAPB15E9.01c	G3_I_G3989390A	GCT	ACT	A	T	missense	NA	NA	5000	TRUE	TRUE	FALSE	0.5	1	1	G3_5000	1	pfl2	9
G3_5000_S26_L001	G3	5000	II	526951	C	0.6846	T	II_C526951T	FALSE	SNV	fhn1	SPBC1685.13	G3_II_C526951T	NA	NA	NA	NA	SNV in UTR	577	1438	5000	TRUE	TRUE	FALSE	0.5	1	1	G3_5000	1	fhn1	7
G3_6000_S25_L001	G3	6000	I	1789108	G	1	T	I_G1789108T	TRUE	SNV	ftp105	SPAC17A5.16	G3_I_G1789108T	GTT	TTT	V	F	missense	NA	NA	6000	TRUE	FALSE	FALSE	0.5	1	1	G3_6000	0.5	NA	20
G3_6000_S25_L001	G3	6000	I	3989282	A	0.6667	G	I_A3989282G	FALSE	SNV	pfl2	SPAPB15E9.01c	G3_I_A3989282G	AGA	GGA	R	G	missense	NA	NA	6000	TRUE	TRUE	FALSE	0.5	1	1	G3_6000	1	pfl2	9
G3_6000_S25_L001	G3	6000	I	3989285	G	0.65	A	I_G3989285A	FALSE	SNV	pfl2	SPAPB15E9.01c	G3_I_G3989285A	GCT	ACT	A	T	missense	NA	NA	6000	TRUE	TRUE	FALSE	0.5	1	1	G3_6000	1	pfl2	9
G3_6000_S25_L001	G3	6000	I	3989294	G	0.6667	A	I_G3989294A	FALSE	SNV	pfl2	SPAPB15E9.01c	G3_I_G3989294A	GGT	AGT	G	S	missense	NA	NA	6000	TRUE	TRUE	FALSE	0.5	1	1	G3_6000	1	pfl2	9
G3_6000_S25_L001	G3	6000	I	3989384	G	1	A	I_G3989384A	TRUE	SNV	pfl2	SPAPB15E9.01c	G3_I_G3989384A	GGT	AGT	G	S	missense	NA	NA	6000	TRUE	TRUE	FALSE	0.5	1	1	G3_6000	1	pfl2	9
G3_6000_S25_L001	G3	6000	I	3989390	G	1	A	I_G3989390A	TRUE	SNV	pfl2	SPAPB15E9.01c	G3_I_G3989390A	GCT	ACT	A	T	missense	NA	NA	6000	TRUE	TRUE	FALSE	0.5	1	1	G3_6000	1	pfl2	9
G3_6000_S25_L001	G3	6000	II	526951	C	0.6295	T	II_C526951T	FALSE	SNV	fhn1	SPBC1685.13	G3_II_C526951T	NA	NA	NA	NA	SNV in UTR	577	1438	6000	TRUE	TRUE	FALSE	0.5	1	1	G3_6000	1	fhn1	7
G3_7000_S24_L001	G3	7000	I	1789108	G	1	T	I_G1789108T	TRUE	SNV	ftp105	SPAC17A5.16	G3_I_G1789108T	GTT	TTT	V	F	missense	NA	NA	7000	TRUE	FALSE	FALSE	0.5	1	1	G3_7000	0.5	NA	20
G3_7000_S24_L001	G3	7000	I	3989282	A	0.75	G	I_A3989282G	TRUE	SNV	pfl2	SPAPB15E9.01c	G3_I_A3989282G	AGA	GGA	R	G	missense	NA	NA	7000	TRUE	TRUE	FALSE	0.5	1	1	G3_7000	1	pfl2	9
G3_7000_S24_L001	G3	7000	I	3989285	G	0.76	A	I_G3989285A	TRUE	SNV	pfl2	SPAPB15E9.01c	G3_I_G3989285A	GCT	ACT	A	T	missense	NA	NA	7000	TRUE	TRUE	FALSE	0.5	1	1	G3_7000	1	pfl2	9
G3_7000_S24_L001	G3	7000	I	3989294	G	0.75	A	I_G3989294A	TRUE	SNV	pfl2	SPAPB15E9.01c	G3_I_G3989294A	GGT	AGT	G	S	missense	NA	NA	7000	TRUE	TRUE	FALSE	0.5	1	1	G3_7000	1	pfl2	9
G3_7000_S24_L001	G3	7000	I	3989384	G	0.9655	A	I_G3989384A	TRUE	SNV	pfl2	SPAPB15E9.01c	G3_I_G3989384A	GGT	AGT	G	S	missense	NA	NA	7000	TRUE	TRUE	FALSE	0.5	1	1	G3_7000	1	pfl2	9
G3_7000_S24_L001	G3	7000	I	3989390	G	0.9643	A	I_G3989390A	TRUE	SNV	pfl2	SPAPB15E9.01c	G3_I_G3989390A	GCT	ACT	A	T	missense	NA	NA	7000	TRUE	TRUE	FALSE	0.5	1	1	G3_7000	1	pfl2	9
G3_7000_S24_L001	G3	7000	II	526951	C	0.7626	T	II_C526951T	TRUE	SNV	fhn1	SPBC1685.13	G3_II_C526951T	NA	NA	NA	NA	SNV in UTR	577	1438	7000	TRUE	TRUE	FALSE	0.5	1	1	G3_7000	1	fhn1	7
G3_8000_S23_L001	G3	8000	I	1789108	G	1	T	I_G1789108T	TRUE	SNV	ftp105	SPAC17A5.16	G3_I_G1789108T	GTT	TTT	V	F	missense	NA	NA	8000	TRUE	FALSE	FALSE	0.5	1	1	G3_8000	0.5	NA	20
G3_8000_S23_L001	G3	8000	I	3989282	A	0.7241	G	I_A3989282G	FALSE	SNV	pfl2	SPAPB15E9.01c	G3_I_A3989282G	AGA	GGA	R	G	missense	NA	NA	8000	TRUE	TRUE	FALSE	0.5	1	1	G3_8000	1	pfl2	9
G3_8000_S23_L001	G3	8000	I	3989285	G	0.6923	A	I_G3989285A	FALSE	SNV	pfl2	SPAPB15E9.01c	G3_I_G3989285A	GCT	ACT	A	T	missense	NA	NA	8000	TRUE	TRUE	FALSE	0.5	1	1	G3_8000	1	pfl2	9
G3_8000_S23_L001	G3	8000	I	3989294	G	0.75	A	I_G3989294A	TRUE	SNV	pfl2	SPAPB15E9.01c	G3_I_G3989294A	GGT	AGT	G	S	missense	NA	NA	8000	TRUE	TRUE	FALSE	0.5	1	1	G3_8000	1	pfl2	9
G3_8000_S23_L001	G3	8000	I	3989384	G	1	A	I_G3989384A	TRUE	SNV	pfl2	SPAPB15E9.01c	G3_I_G3989384A	GGT	AGT	G	S	missense	NA	NA	8000	TRUE	TRUE	FALSE	0.5	1	1	G3_8000	1	pfl2	9
G3_8000_S23_L001	G3	8000	I	3989390	G	1	A	I_G3989390A	TRUE	SNV	pfl2	SPAPB15E9.01c	G3_I_G3989390A	GCT	ACT	A	T	missense	NA	NA	8000	TRUE	TRUE	FALSE	0.5	1	1	G3_8000	1	pfl2	9
G3_8000_S23_L001	G3	8000	II	526951	C	0.7373	T	II_C526951T	FALSE	SNV	fhn1	SPBC1685.13	G3_II_C526951T	NA	NA	NA	NA	SNV in UTR	577	1438	8000	TRUE	TRUE	FALSE	0.5	1	1	G3_8000	1	fhn1	7
G3_9000_S22_L001	G3	9000	I	1789108	G	1	T	I_G1789108T	TRUE	SNV	ftp105	SPAC17A5.16	G3_I_G1789108T	GTT	TTT	V	F	missense	NA	NA	9000	TRUE	FALSE	FALSE	0.5	1	1	G3_9000	0.5	NA	20
G3_9000_S22_L001	G3	9000	I	3989282	A	0.8214	G	I_A3989282G	TRUE	SNV	pfl2	SPAPB15E9.01c	G3_I_A3989282G	AGA	GGA	R	G	missense	NA	NA	9000	TRUE	TRUE	FALSE	0.5	1	1	G3_9000	1	pfl2	9
G3_9000_S22_L001	G3	9000	I	3989285	G	0.84	A	I_G3989285A	TRUE	SNV	pfl2	SPAPB15E9.01c	G3_I_G3989285A	GCT	ACT	A	T	missense	NA	NA	9000	TRUE	TRUE	FALSE	0.5	1	1	G3_9000	1	pfl2	9
G3_9000_S22_L001	G3	9000	I	3989294	G	0.8696	A	I_G3989294A	TRUE	SNV	pfl2	SPAPB15E9.01c	G3_I_G3989294A	GGT	AGT	G	S	missense	NA	NA	9000	TRUE	TRUE	FALSE	0.5	1	1	G3_9000	1	pfl2	9
G3_9000_S22_L001	G3	9000	I	3989384	G	1	A	I_G3989384A	TRUE	SNV	pfl2	SPAPB15E9.01c	G3_I_G3989384A	GGT	AGT	G	S	missense	NA	NA	9000	TRUE	TRUE	FALSE	0.5	1	1	G3_9000	1	pfl2	9
G3_9000_S22_L001	G3	9000	I	3989390	G	1	A	I_G3989390A	TRUE	SNV	pfl2	SPAPB15E9.01c	G3_I_G3989390A	GCT	ACT	A	T	missense	NA	NA	9000	TRUE	TRUE	FALSE	0.5	1	1	G3_9000	1	pfl2	9
G3_9000_S22_L001	G3	9000	II	526951	C	0.8324	T	II_C526951T	TRUE	SNV	fhn1	SPBC1685.13	G3_II_C526951T	NA	NA	NA	NA	SNV in UTR	577	1438	9000	TRUE	TRUE	FALSE	0.5	1	1	G3_9000	1	fhn1	7
G4_10000_S30_L001	G4	10000	I	1659687	A	1	G	I_A1659687G	TRUE	SNV	msc1	SPAC343.11c	G4_I_A1659687G	AAT	GAT	N	D	missense	NA	NA	10000	TRUE	FALSE	FALSE	0.5	1	1	G4_10000	0.5	NA	20
G4_10000_S30_L001	G4	10000	I	1754631	T	1	G	I_T1754631G	TRUE	SNV	dbr1	SPAC17A5.02c	G4_I_T1754631G	TGT	TGG	C	W	missense	NA	NA	10000	TRUE	FALSE	TRUE	0.5	1	1	G4_10000	0.5	NA	20
G4_10000_S30_L001	G4	10000	II	168160	C	1	A	II_C168160A	TRUE	SNV	icl1	SPBC1683.11c	G4_II_C168160A	CAA	AAA	Q	K	missense	NA	NA	10000	TRUE	FALSE	FALSE	0.5	1	1	G4_10000	0.5	NA	20
G4_4000_S36_L001	G4	4000	I	1659687	A	0.1176	G	I_A1659687G	FALSE	SNV	msc1	SPAC343.11c	G4_I_A1659687G	AAT	GAT	N	D	missense	NA	NA	4000	TRUE	FALSE	FALSE	0.5	1	1	G4_4000	0.5	NA	20
G4_4000_S36_L001	G4	4000	II	168160	C	0.12	A	II_C168160A	FALSE	SNV	icl1	SPBC1683.11c	G4_II_C168160A	CAA	AAA	Q	K	missense	NA	NA	4000	TRUE	FALSE	FALSE	0.5	1	1	G4_4000	0.5	NA	20
G4_5000_S35_L001	G4	5000	II	168160	C	0.3158	A	II_C168160A	FALSE	SNV	icl1	SPBC1683.11c	G4_II_C168160A	CAA	AAA	Q	K	missense	NA	NA	5000	TRUE	FALSE	FALSE	0.5	1	1	G4_5000	0.5	NA	20
G4_6000_S34_L001	G4	6000	I	1659687	A	0.1714	G	I_A1659687G	FALSE	SNV	msc1	SPAC343.11c	G4_I_A1659687G	AAT	GAT	N	D	missense	NA	NA	6000	TRUE	FALSE	FALSE	0.5	1	1	G4_6000	0.5	NA	20
G4_6000_S34_L001	G4	6000	II	168160	C	0.5373	A	II_C168160A	FALSE	SNV	icl1	SPBC1683.11c	G4_II_C168160A	CAA	AAA	Q	K	missense	NA	NA	6000	TRUE	FALSE	FALSE	0.5	1	1	G4_6000	0.5	NA	20
G4_7000_S33_L001	G4	7000	I	1659687	A	0.7273	G	I_A1659687G	FALSE	SNV	msc1	SPAC343.11c	G4_I_A1659687G	AAT	GAT	N	D	missense	NA	NA	7000	TRUE	FALSE	FALSE	0.5	1	1	G4_7000	0.5	NA	20
G4_7000_S33_L001	G4	7000	II	168160	C	0.9306	A	II_C168160A	TRUE	SNV	icl1	SPBC1683.11c	G4_II_C168160A	CAA	AAA	Q	K	missense	NA	NA	7000	TRUE	FALSE	FALSE	0.5	1	1	G4_7000	0.5	NA	20
G4_8000_S32_L001	G4	8000	I	1659687	A	1	G	I_A1659687G	TRUE	SNV	msc1	SPAC343.11c	G4_I_A1659687G	AAT	GAT	N	D	missense	NA	NA	8000	TRUE	FALSE	FALSE	0.5	1	1	G4_8000	0.5	NA	20
G4_8000_S32_L001	G4	8000	I	1754631	T	0.6667	G	I_T1754631G	FALSE	SNV	dbr1	SPAC17A5.02c	G4_I_T1754631G	TGT	TGG	C	W	missense	NA	NA	8000	TRUE	FALSE	TRUE	0.5	1	1	G4_8000	0.5	NA	20
G4_8000_S32_L001	G4	8000	II	168160	C	1	A	II_C168160A	TRUE	SNV	icl1	SPBC1683.11c	G4_II_C168160A	CAA	AAA	Q	K	missense	NA	NA	8000	TRUE	FALSE	FALSE	0.5	1	1	G4_8000	0.5	NA	20
G4_9000_S31_L001	G4	9000	I	1659687	A	1	G	I_A1659687G	TRUE	SNV	msc1	SPAC343.11c	G4_I_A1659687G	AAT	GAT	N	D	missense	NA	NA	9000	TRUE	FALSE	FALSE	0.5	1	1	G4_9000	0.5	NA	20
G4_9000_S31_L001	G4	9000	I	1754631	T	1	G	I_T1754631G	TRUE	SNV	dbr1	SPAC17A5.02c	G4_I_T1754631G	TGT	TGG	C	W	missense	NA	NA	9000	TRUE	FALSE	TRUE	0.5	1	1	G4_9000	0.5	NA	20
G4_9000_S31_L001	G4	9000	II	168160	C	1	A	II_C168160A	TRUE	SNV	icl1	SPBC1683.11c	G4_II_C168160A	CAA	AAA	Q	K	missense	NA	NA	9000	TRUE	FALSE	FALSE	0.5	1	1	G4_9000	0.5	NA	20
G5_10000_S40_L001	G5	10000	I	1891370	A	1	G	I_A1891370G	TRUE	SNV	pof15	SPAPB1A10.14	G5_I_A1891370G	AAT	GAT	N	D	missense	NA	NA	10000	TRUE	TRUE	FALSE	0.5	1	1	G5_10000	1	pof15	20
G5_10000_S40_L001	G5	10000	I	3146269	A	1	C	I_A3146269C	TRUE	SNV	fcf2	SPAC3G9.15c	G5_I_A3146269C	AAG	CAG	K	Q	missense	NA	NA	10000	TRUE	FALSE	FALSE	0.5	1	1	G5_10000	0.5	NA	20
G5_10000_S40_L001	G5	10000	I	3989877	G	1	C	I_G3989877C	TRUE	SNV	pfl2	SPAPB15E9.01c	G5_I_G3989877C	AGA	ACA	R	T	missense	NA	NA	10000	TRUE	TRUE	TRUE	0.5	1	1	G5_10000	1	pfl2	9
G5_10000_S40_L001	G5	10000	I	3989878	A	1	T	I_A3989878T	TRUE	SNV	pfl2	SPAPB15E9.01c	G5_I_A3989878T	AGA	AGT	R	S	missense	NA	NA	10000	TRUE	TRUE	FALSE	0.5	1	1	G5_10000	1	pfl2	9
G5_10000_S40_L001	G5	10000	I	3989879	G	1	A	I_G3989879A	TRUE	SNV	pfl2	SPAPB15E9.01c	G5_I_G3989879A	GGA	AGA	G	R	missense	NA	NA	10000	TRUE	TRUE	FALSE	0.5	1	1	G5_10000	1	pfl2	9
G5_10000_S40_L001	G5	10000	II	1036165	G	1	A	II_G1036165A	TRUE	SNV	rhn1	SPBC337.03	G5_II_G1036165A	ATG	ATA	M	I	missense	NA	NA	10000	TRUE	FALSE	FALSE	0.5	1	1	G5_10000	0.5	NA	20
G5_10000_S40_L001	G5	10000	II	3324403	T	1	G	II_T3324403G	TRUE	SNV	dca7	SPBC17D11.08	G5_II_T3324403G	CTA	CGA	L	R	missense	NA	NA	10000	TRUE	FALSE	TRUE	0.5	1	1	G5_10000	0.5	NA	20
G5_10000_S40_L001	G5	10000	II	4040127	G	1	A	II_G4040127A	TRUE	SNV	pdp2	SPBC215.07c	G5_II_G4040127A	GAC	AAC	D	N	missense	NA	NA	10000	TRUE	FALSE	FALSE	0.5	1	1	G5_10000	0.5	NA	20
G5_10000_S40_L001	G5	10000	II	4422685	A	1	G	II_A4422685G	TRUE	SNV	pfl5	SPBC1289.15	G5_II_A4422685G	AAG	GAG	K	E	missense	NA	NA	10000	TRUE	TRUE	FALSE	0.5	1	1	G5_10000	1	pfl5	10
G5_10000_S40_L001	G5	10000	III	488258	A	1	C	III_A488258C	TRUE	SNV	wtf9	SPCC970.11c	G5_III_A488258C	GAA	GCA	E	A	missense	NA	NA	10000	TRUE	FALSE	FALSE	0.5	1	1	G5_10000	0.5	NA	20
G5_10000_S40_L001	G5	10000	III	488291	T	1	C	III_T488291C	TRUE	SNV	wtf9	SPCC970.11c	G5_III_T488291C	NA	NA	NA	NA	SNV in introns	167	986	10000	TRUE	FALSE	FALSE	0.5	1	1	G5_10000	0.5	NA	20
G5_10000_S40_L001	G5	10000	III	488309	C	1	T	III_C488309T	TRUE	SNV	wtf9	SPCC970.11c	G5_III_C488309T	NA	NA	NA	NA	SNV in introns	167	1004	10000	TRUE	FALSE	FALSE	0.5	1	1	G5_10000	0.5	NA	20
G5_10000_S40_L001	G5	10000	III	1864312	T	1	A	III_T1864312A	TRUE	SNV	ptc2	SPCC1223.11	G5_III_T1864312A	TTG	ATG	L	M	missense	NA	NA	10000	TRUE	FALSE	FALSE	0.5	1	1	G5_10000	0.5	NA	20
G5_1000_S48_L001	G5	1000	II	4422685	A	0.1	G	II_A4422685G	FALSE	SNV	pfl5	SPBC1289.15	G5_II_A4422685G	AAG	GAG	K	E	missense	NA	NA	1000	TRUE	TRUE	FALSE	0.5	1	1	G5_1000	1	pfl5	10
G5_2000_S47_L001	G5	2000	II	4422685	A	0.0729	G	II_A4422685G	FALSE	SNV	pfl5	SPBC1289.15	G5_II_A4422685G	AAG	GAG	K	E	missense	NA	NA	2000	TRUE	TRUE	FALSE	0.5	1	1	G5_2000	1	pfl5	10
G5_3000_S46_L001	G5	3000	I	1891370	A	0.2	G	I_A1891370G	FALSE	SNV	pof15	SPAPB1A10.14	G5_I_A1891370G	AAT	GAT	N	D	missense	NA	NA	3000	TRUE	TRUE	FALSE	0.5	1	1	G5_3000	1	pof15	20
G5_3000_S46_L001	G5	3000	I	3989877	G	0.0769	C	I_G3989877C	FALSE	SNV	pfl2	SPAPB15E9.01c	G5_I_G3989877C	AGA	ACA	R	T	missense	NA	NA	3000	TRUE	TRUE	TRUE	0.5	1	1	G5_3000	1	pfl2	9
G5_3000_S46_L001	G5	3000	I	3989878	A	0.0789	T	I_A3989878T	FALSE	SNV	pfl2	SPAPB15E9.01c	G5_I_A3989878T	AGA	AGT	R	S	missense	NA	NA	3000	TRUE	TRUE	FALSE	0.5	1	1	G5_3000	1	pfl2	9
G5_3000_S46_L001	G5	3000	I	3989879	G	0.075	A	I_G3989879A	FALSE	SNV	pfl2	SPAPB15E9.01c	G5_I_G3989879A	GGA	AGA	G	R	missense	NA	NA	3000	TRUE	TRUE	FALSE	0.5	1	1	G5_3000	1	pfl2	9
G5_3000_S46_L001	G5	3000	II	1036165	G	0.1707	A	II_G1036165A	FALSE	SNV	rhn1	SPBC337.03	G5_II_G1036165A	ATG	ATA	M	I	missense	NA	NA	3000	TRUE	FALSE	FALSE	0.5	1	1	G5_3000	0.5	NA	20
G5_3000_S46_L001	G5	3000	II	4422685	A	0.0787	G	II_A4422685G	FALSE	SNV	pfl5	SPBC1289.15	G5_II_A4422685G	AAG	GAG	K	E	missense	NA	NA	3000	TRUE	TRUE	FALSE	0.5	1	1	G5_3000	1	pfl5	10
G5_4000_S45_L001	G5	4000	I	1891370	A	0.963	G	I_A1891370G	TRUE	SNV	pof15	SPAPB1A10.14	G5_I_A1891370G	AAT	GAT	N	D	missense	NA	NA	4000	TRUE	TRUE	FALSE	0.5	1	1	G5_4000	1	pof15	20
G5_4000_S45_L001	G5	4000	II	1036165	G	1	A	II_G1036165A	TRUE	SNV	rhn1	SPBC337.03	G5_II_G1036165A	ATG	ATA	M	I	missense	NA	NA	4000	TRUE	FALSE	FALSE	0.5	1	1	G5_4000	0.5	NA	20
G5_5000_S44_L001	G5	5000	I	1891370	A	1	G	I_A1891370G	TRUE	SNV	pof15	SPAPB1A10.14	G5_I_A1891370G	AAT	GAT	N	D	missense	NA	NA	5000	TRUE	TRUE	FALSE	0.5	1	1	G5_5000	1	pof15	20
G5_5000_S44_L001	G5	5000	II	1036165	G	1	A	II_G1036165A	TRUE	SNV	rhn1	SPBC337.03	G5_II_G1036165A	ATG	ATA	M	I	missense	NA	NA	5000	TRUE	FALSE	FALSE	0.5	1	1	G5_5000	0.5	NA	20
G5_5000_S44_L001	G5	5000	II	4040127	G	0.2857	A	II_G4040127A	FALSE	SNV	pdp2	SPBC215.07c	G5_II_G4040127A	GAC	AAC	D	N	missense	NA	NA	5000	TRUE	FALSE	FALSE	0.5	1	1	G5_5000	0.5	NA	20
G5_5000_S44_L001	G5	5000	II	4422685	A	0.1591	G	II_A4422685G	FALSE	SNV	pfl5	SPBC1289.15	G5_II_A4422685G	AAG	GAG	K	E	missense	NA	NA	5000	TRUE	TRUE	FALSE	0.5	1	1	G5_5000	1	pfl5	10
G5_6000_S43_L001	G5	6000	I	1891370	A	1	G	I_A1891370G	TRUE	SNV	pof15	SPAPB1A10.14	G5_I_A1891370G	AAT	GAT	N	D	missense	NA	NA	6000	TRUE	TRUE	FALSE	0.5	1	1	G5_6000	1	pof15	20
G5_6000_S43_L001	G5	6000	II	1036165	G	1	A	II_G1036165A	TRUE	SNV	rhn1	SPBC337.03	G5_II_G1036165A	ATG	ATA	M	I	missense	NA	NA	6000	TRUE	FALSE	FALSE	0.5	1	1	G5_6000	0.5	NA	20
G5_6000_S43_L001	G5	6000	II	3324403	T	0.25	G	II_T3324403G	FALSE	SNV	dca7	SPBC17D11.08	G5_II_T3324403G	CTA	CGA	L	R	missense	NA	NA	6000	TRUE	FALSE	TRUE	0.5	1	1	G5_6000	0.5	NA	20
G5_6000_S43_L001	G5	6000	II	4040127	G	0.7917	A	II_G4040127A	TRUE	SNV	pdp2	SPBC215.07c	G5_II_G4040127A	GAC	AAC	D	N	missense	NA	NA	6000	TRUE	FALSE	FALSE	0.5	1	1	G5_6000	0.5	NA	20
G5_6000_S43_L001	G5	6000	II	4422685	A	0.25	G	II_A4422685G	FALSE	SNV	pfl5	SPBC1289.15	G5_II_A4422685G	AAG	GAG	K	E	missense	NA	NA	6000	TRUE	TRUE	FALSE	0.5	1	1	G5_6000	1	pfl5	10
G5_8000_S42_L001	G5	8000	I	1891370	A	1	G	I_A1891370G	TRUE	SNV	pof15	SPAPB1A10.14	G5_I_A1891370G	AAT	GAT	N	D	missense	NA	NA	8000	TRUE	TRUE	FALSE	0.5	1	1	G5_8000	1	pof15	20
G5_8000_S42_L001	G5	8000	I	3146269	A	1	C	I_A3146269C	TRUE	SNV	fcf2	SPAC3G9.15c	G5_I_A3146269C	AAG	CAG	K	Q	missense	NA	NA	8000	TRUE	FALSE	FALSE	0.5	1	1	G5_8000	0.5	NA	20
G5_8000_S42_L001	G5	8000	II	1036165	G	1	A	II_G1036165A	TRUE	SNV	rhn1	SPBC337.03	G5_II_G1036165A	ATG	ATA	M	I	missense	NA	NA	8000	TRUE	FALSE	FALSE	0.5	1	1	G5_8000	0.5	NA	20
G5_8000_S42_L001	G5	8000	II	3324403	T	1	G	II_T3324403G	TRUE	SNV	dca7	SPBC17D11.08	G5_II_T3324403G	CTA	CGA	L	R	missense	NA	NA	8000	TRUE	FALSE	TRUE	0.5	1	1	G5_8000	0.5	NA	20
G5_8000_S42_L001	G5	8000	II	4040127	G	1	A	II_G4040127A	TRUE	SNV	pdp2	SPBC215.07c	G5_II_G4040127A	GAC	AAC	D	N	missense	NA	NA	8000	TRUE	FALSE	FALSE	0.5	1	1	G5_8000	0.5	NA	20
G5_8000_S42_L001	G5	8000	II	4422685	A	1	G	II_A4422685G	TRUE	SNV	pfl5	SPBC1289.15	G5_II_A4422685G	AAG	GAG	K	E	missense	NA	NA	8000	TRUE	TRUE	FALSE	0.5	1	1	G5_8000	1	pfl5	10
G5_8000_S42_L001	G5	8000	III	488258	A	1	C	III_A488258C	TRUE	SNV	wtf9	SPCC970.11c	G5_III_A488258C	GAA	GCA	E	A	missense	NA	NA	8000	TRUE	FALSE	FALSE	0.5	1	1	G5_8000	0.5	NA	20
G5_8000_S42_L001	G5	8000	III	488291	T	1	C	III_T488291C	TRUE	SNV	wtf9	SPCC970.11c	G5_III_T488291C	NA	NA	NA	NA	SNV in introns	167	986	8000	TRUE	FALSE	FALSE	0.5	1	1	G5_8000	0.5	NA	20
G5_8000_S42_L001	G5	8000	III	1864312	T	0.9615	A	III_T1864312A	TRUE	SNV	ptc2	SPCC1223.11	G5_III_T1864312A	TTG	ATG	L	M	missense	NA	NA	8000	TRUE	FALSE	FALSE	0.5	1	1	G5_8000	0.5	NA	20
G5_9000_S41_L001	G5	9000	I	1891370	A	1	G	I_A1891370G	TRUE	SNV	pof15	SPAPB1A10.14	G5_I_A1891370G	AAT	GAT	N	D	missense	NA	NA	9000	TRUE	TRUE	FALSE	0.5	1	1	G5_9000	1	pof15	20
G5_9000_S41_L001	G5	9000	I	3146269	A	1	C	I_A3146269C	TRUE	SNV	fcf2	SPAC3G9.15c	G5_I_A3146269C	AAG	CAG	K	Q	missense	NA	NA	9000	TRUE	FALSE	FALSE	0.5	1	1	G5_9000	0.5	NA	20
G5_9000_S41_L001	G5	9000	I	3989877	G	1	C	I_G3989877C	TRUE	SNV	pfl2	SPAPB15E9.01c	G5_I_G3989877C	AGA	ACA	R	T	missense	NA	NA	9000	TRUE	TRUE	TRUE	0.5	1	1	G5_9000	1	pfl2	9
G5_9000_S41_L001	G5	9000	I	3989878	A	1	T	I_A3989878T	TRUE	SNV	pfl2	SPAPB15E9.01c	G5_I_A3989878T	AGA	AGT	R	S	missense	NA	NA	9000	TRUE	TRUE	FALSE	0.5	1	1	G5_9000	1	pfl2	9
G5_9000_S41_L001	G5	9000	I	3989879	G	1	A	I_G3989879A	TRUE	SNV	pfl2	SPAPB15E9.01c	G5_I_G3989879A	GGA	AGA	G	R	missense	NA	NA	9000	TRUE	TRUE	FALSE	0.5	1	1	G5_9000	1	pfl2	9
G5_9000_S41_L001	G5	9000	II	1036165	G	1	A	II_G1036165A	TRUE	SNV	rhn1	SPBC337.03	G5_II_G1036165A	ATG	ATA	M	I	missense	NA	NA	9000	TRUE	FALSE	FALSE	0.5	1	1	G5_9000	0.5	NA	20
G5_9000_S41_L001	G5	9000	II	3324403	T	1	G	II_T3324403G	TRUE	SNV	dca7	SPBC17D11.08	G5_II_T3324403G	CTA	CGA	L	R	missense	NA	NA	9000	TRUE	FALSE	TRUE	0.5	1	1	G5_9000	0.5	NA	20
G5_9000_S41_L001	G5	9000	II	4040127	G	1	A	II_G4040127A	TRUE	SNV	pdp2	SPBC215.07c	G5_II_G4040127A	GAC	AAC	D	N	missense	NA	NA	9000	TRUE	FALSE	FALSE	0.5	1	1	G5_9000	0.5	NA	20
G5_9000_S41_L001	G5	9000	II	4422685	A	0.8889	G	II_A4422685G	TRUE	SNV	pfl5	SPBC1289.15	G5_II_A4422685G	AAG	GAG	K	E	missense	NA	NA	9000	TRUE	TRUE	FALSE	0.5	1	1	G5_9000	1	pfl5	10
G5_9000_S41_L001	G5	9000	III	488258	A	1	C	III_A488258C	TRUE	SNV	wtf9	SPCC970.11c	G5_III_A488258C	GAA	GCA	E	A	missense	NA	NA	9000	TRUE	FALSE	FALSE	0.5	1	1	G5_9000	0.5	NA	20
G5_9000_S41_L001	G5	9000	III	488291	T	0.9167	C	III_T488291C	TRUE	SNV	wtf9	SPCC970.11c	G5_III_T488291C	NA	NA	NA	NA	SNV in introns	167	986	9000	TRUE	FALSE	FALSE	0.5	1	1	G5_9000	0.5	NA	20
G5_9000_S41_L001	G5	9000	III	1864312	T	0.9688	A	III_T1864312A	TRUE	SNV	ptc2	SPCC1223.11	G5_III_T1864312A	TTG	ATG	L	M	missense	NA	NA	9000	TRUE	FALSE	FALSE	0.5	1	1	G5_9000	0.5	NA	20
G9_2000_S53_L001	G9	2000	II	1300115	G	0.5938	A	II_G1300115A	FALSE	SNV	wsc1	SPBC30B4.01c	G9_II_G1300115A	GGA	AGA	G	R	missense	NA	NA	2000	TRUE	FALSE	FALSE	0.5	1	1	G9_2000	0.5	NA	20
G9_3000_S52_L001	G9	3000	II	1300115	G	0.7619	A	II_G1300115A	TRUE	SNV	wsc1	SPBC30B4.01c	G9_II_G1300115A	GGA	AGA	G	R	missense	NA	NA	3000	TRUE	FALSE	FALSE	0.5	1	1	G9_3000	0.5	NA	20
G9_3000_S52_L001	G9	3000	III	959736	A	0.1791	C	III_A959736C	FALSE	SNV	gsf2	SPCC1742.01	G9_III_A959736C	AGA	AGC	R	S	missense	NA	NA	3000	TRUE	FALSE	FALSE	0.5	1	1	G9_3000	0.5	NA	20
G9_4000_S51_L001	G9	4000	II	1300115	G	0.64	A	II_G1300115A	FALSE	SNV	wsc1	SPBC30B4.01c	G9_II_G1300115A	GGA	AGA	G	R	missense	NA	NA	4000	TRUE	FALSE	FALSE	0.5	1	1	G9_4000	0.5	NA	20
G9_4000_S51_L001	G9	4000	III	959736	A	0.9865	C	III_A959736C	TRUE	SNV	gsf2	SPCC1742.01	G9_III_A959736C	AGA	AGC	R	S	missense	NA	NA	4000	TRUE	FALSE	FALSE	0.5	1	1	G9_4000	0.5	NA	20
G9_8000_S50_L001	G9	8000	II	1300115	G	0.6462	A	II_G1300115A	FALSE	SNV	wsc1	SPBC30B4.01c	G9_II_G1300115A	GGA	AGA	G	R	missense	NA	NA	8000	TRUE	FALSE	FALSE	0.5	1	1	G9_8000	0.5	NA	20
G9_8000_S50_L001	G9	8000	II	4335664	G	1	T	II_G4335664T	TRUE	SNV	tma22	SPBC16C6.05	G9_II_G4335664T	GAT	TAT	D	Y	missense	NA	NA	8000	TRUE	FALSE	FALSE	0.5	1	1	G9_8000	0.5	NA	20
G9_8000_S50_L001	G9	8000	III	959736	A	1	C	III_A959736C	TRUE	SNV	gsf2	SPCC1742.01	G9_III_A959736C	AGA	AGC	R	S	missense	NA	NA	8000	TRUE	FALSE	FALSE	0.5	1	1	G9_8000	0.5	NA	20
G9_8000_S50_L001	G9	8000	III	1915746	G	0.087	T	III_G1915746T	FALSE	SNV	hmt1	SPCC737.09c	G9_III_G1915746T	AAG	AAT	K	N	missense	NA	NA	8000	TRUE	FALSE	FALSE	0.5	1	1	G9_8000	0.5	NA	20
G9_9000_S49_L001	G9	9000	II	537601	G	0.625	C	II_G537601C	FALSE	SNV	rhp14	SPBC649.03	G9_II_G537601C	GGT	GCT	G	A	missense	NA	NA	9000	TRUE	FALSE	FALSE	0.5	1	1	G9_9000	0.5	NA	20
G9_9000_S49_L001	G9	9000	II	1300115	G	0.4194	A	II_G1300115A	FALSE	SNV	wsc1	SPBC30B4.01c	G9_II_G1300115A	GGA	AGA	G	R	missense	NA	NA	9000	TRUE	FALSE	FALSE	0.5	1	1	G9_9000	0.5	NA	20
G9_9000_S49_L001	G9	9000	II	4335664	G	1	T	II_G4335664T	TRUE	SNV	tma22	SPBC16C6.05	G9_II_G4335664T	GAT	TAT	D	Y	missense	NA	NA	9000	TRUE	FALSE	FALSE	0.5	1	1	G9_9000	0.5	NA	20
G9_9000_S49_L001	G9	9000	III	959736	A	0.9714	C	III_A959736C	TRUE	SNV	gsf2	SPCC1742.01	G9_III_A959736C	AGA	AGC	R	S	missense	NA	NA	9000	TRUE	FALSE	FALSE	0.5	1	1	G9_9000	0.5	NA	20
G9_9000_S49_L001	G9	9000	III	1915746	G	0.6667	T	III_G1915746T	FALSE	SNV	hmt1	SPCC737.09c	G9_III_G1915746T	AAG	AAT	K	N	missense	NA	NA	9000	TRUE	FALSE	FALSE	0.5	1	1	G9_9000	0.5	NA	20
H11_10000_S67_L001	H11	10000	I	1128193	C	0.9643	T	I_C1128193T	TRUE	SNV	cmr2	SPAC56F8.02	H11_I_C1128193T	CAA	TAA	Q	*	nonsense	NA	NA	10000	TRUE	TRUE	FALSE	0.5	1	1	H11_10000	1	cmr2	3
H11_10000_S67_L001	H11	10000	I	3846495	G	0.8636	C	I_G3846495C	TRUE	SNV	pyk1	SPAC4H3.10c	H11_I_G3846495C	GTT	CTT	V	L	missense	NA	NA	10000	TRUE	TRUE	FALSE	0.5	1	1	H11_10000	1	pyk1	14
H11_10000_S67_L001	H11	10000	II	526951	C	0.8861	T	II_C526951T	TRUE	SNV	fhn1	SPBC1685.13	H11_II_C526951T	NA	NA	NA	NA	SNV in UTR	577	1438	10000	TRUE	TRUE	FALSE	0.5	1	1	H11_10000	1	fhn1	7
H11_10000_S67_L001	H11	10000	II	1559444	A	0.96	G	II_A1559444G	TRUE	SNV	app1	SPBC29B5.04c	H11_II_A1559444G	GAT	GGT	D	G	missense	NA	NA	10000	TRUE	FALSE	FALSE	0.5	1	1	H11_10000	0.5	NA	20
H11_3000_S73_L001	H11	3000	I	3846495	G	1	C	I_G3846495C	TRUE	SNV	pyk1	SPAC4H3.10c	H11_I_G3846495C	GTT	CTT	V	L	missense	NA	NA	3000	TRUE	TRUE	FALSE	0.5	1	1	H11_3000	1	pyk1	14
H11_3000_S73_L001	H11	3000	II	526951	C	0.0602	T	II_C526951T	FALSE	SNV	fhn1	SPBC1685.13	H11_II_C526951T	NA	NA	NA	NA	SNV in UTR	577	1438	3000	TRUE	TRUE	FALSE	0.5	1	1	H11_3000	1	fhn1	7
H11_5000_S72_L001	H11	5000	I	3846495	G	1	C	I_G3846495C	TRUE	SNV	pyk1	SPAC4H3.10c	H11_I_G3846495C	GTT	CTT	V	L	missense	NA	NA	5000	TRUE	TRUE	FALSE	0.5	1	1	H11_5000	1	pyk1	14
H11_5000_S72_L001	H11	5000	II	526951	C	0.7446	T	II_C526951T	FALSE	SNV	fhn1	SPBC1685.13	H11_II_C526951T	NA	NA	NA	NA	SNV in UTR	577	1438	5000	TRUE	TRUE	FALSE	0.5	1	1	H11_5000	1	fhn1	7
H11_5000_S72_L001	H11	5000	II	2095508	A	0.4667	G	II_A2095508G	FALSE	SNV	edc3	SPBC18E5.11c	H11_II_A2095508G	GAA	GGA	E	G	missense	NA	NA	5000	TRUE	FALSE	FALSE	0.5	1	1	H11_5000	0.5	NA	20
H11_6000_S71_L001	H11	6000	I	3846495	G	1	C	I_G3846495C	TRUE	SNV	pyk1	SPAC4H3.10c	H11_I_G3846495C	GTT	CTT	V	L	missense	NA	NA	6000	TRUE	TRUE	FALSE	0.5	1	1	H11_6000	1	pyk1	14
H11_6000_S71_L001	H11	6000	II	526951	C	0.7923	T	II_C526951T	TRUE	SNV	fhn1	SPBC1685.13	H11_II_C526951T	NA	NA	NA	NA	SNV in UTR	577	1438	6000	TRUE	TRUE	FALSE	0.5	1	1	H11_6000	1	fhn1	7
H11_6000_S71_L001	H11	6000	II	2095508	A	0.75	G	II_A2095508G	TRUE	SNV	edc3	SPBC18E5.11c	H11_II_A2095508G	GAA	GGA	E	G	missense	NA	NA	6000	TRUE	FALSE	FALSE	0.5	1	1	H11_6000	0.5	NA	20
H11_7000_S70_L001	H11	7000	I	3846495	G	1	C	I_G3846495C	TRUE	SNV	pyk1	SPAC4H3.10c	H11_I_G3846495C	GTT	CTT	V	L	missense	NA	NA	7000	TRUE	TRUE	FALSE	0.5	1	1	H11_7000	1	pyk1	14
H11_7000_S70_L001	H11	7000	II	526951	C	0.8213	T	II_C526951T	TRUE	SNV	fhn1	SPBC1685.13	H11_II_C526951T	NA	NA	NA	NA	SNV in UTR	577	1438	7000	TRUE	TRUE	FALSE	0.5	1	1	H11_7000	1	fhn1	7
H11_8000_S69_L001	H11	8000	I	1128193	C	0.4103	T	I_C1128193T	FALSE	SNV	cmr2	SPAC56F8.02	H11_I_C1128193T	CAA	TAA	Q	*	nonsense	NA	NA	8000	TRUE	TRUE	FALSE	0.5	1	1	H11_8000	1	cmr2	3
H11_8000_S69_L001	H11	8000	I	3846495	G	1	C	I_G3846495C	TRUE	SNV	pyk1	SPAC4H3.10c	H11_I_G3846495C	GTT	CTT	V	L	missense	NA	NA	8000	TRUE	TRUE	FALSE	0.5	1	1	H11_8000	1	pyk1	14
H11_8000_S69_L001	H11	8000	II	526951	C	0.8567	T	II_C526951T	TRUE	SNV	fhn1	SPBC1685.13	H11_II_C526951T	NA	NA	NA	NA	SNV in UTR	577	1438	8000	TRUE	TRUE	FALSE	0.5	1	1	H11_8000	1	fhn1	7
H11_8000_S69_L001	H11	8000	II	1559444	A	0.3226	G	II_A1559444G	FALSE	SNV	app1	SPBC29B5.04c	H11_II_A1559444G	GAT	GGT	D	G	missense	NA	NA	8000	TRUE	FALSE	FALSE	0.5	1	1	H11_8000	0.5	NA	20
H11_9000_S68_L001	H11	9000	I	1128193	C	0.7429	T	I_C1128193T	FALSE	SNV	cmr2	SPAC56F8.02	H11_I_C1128193T	CAA	TAA	Q	*	nonsense	NA	NA	9000	TRUE	TRUE	FALSE	0.5	1	1	H11_9000	1	cmr2	3
H11_9000_S68_L001	H11	9000	I	3846495	G	1	C	I_G3846495C	TRUE	SNV	pyk1	SPAC4H3.10c	H11_I_G3846495C	GTT	CTT	V	L	missense	NA	NA	9000	TRUE	TRUE	FALSE	0.5	1	1	H11_9000	1	pyk1	14
H11_9000_S68_L001	H11	9000	II	526951	C	0.8794	T	II_C526951T	TRUE	SNV	fhn1	SPBC1685.13	H11_II_C526951T	NA	NA	NA	NA	SNV in UTR	577	1438	9000	TRUE	TRUE	FALSE	0.5	1	1	H11_9000	1	fhn1	7
H11_9000_S68_L001	H11	9000	II	1559444	A	0.7179	G	II_A1559444G	FALSE	SNV	app1	SPBC29B5.04c	H11_II_A1559444G	GAT	GGT	D	G	missense	NA	NA	9000	TRUE	FALSE	FALSE	0.5	1	1	H11_9000	0.5	NA	20
H12_10000_S74_L001	H12	10000	I	1424709	A	1	C	I_A1424709C	TRUE	SNV	rpp1	SPAC3A12.04c	H12_I_A1424709C	NA	NA	NA	NA	SNV in introns	47	-721	10000	TRUE	TRUE	FALSE	0.5	1	1	H12_10000	1	rpp1	16
H12_10000_S74_L001	H12	10000	I	3668158	C	1	A	I_C3668158A	TRUE	SNV	prr1	SPAC8C9.14	H12_I_C3668158A	CCA	CAA	P	Q	missense	NA	NA	10000	TRUE	TRUE	FALSE	0.5	1	1	H12_10000	1	prr1	13
H12_10000_S74_L001	H12	10000	I	3844790	C	1	T	I_C3844790T	TRUE	SNV	pyk1	SPAC4H3.10c	H12_I_C3844790T	NA	NA	NA	NA	SNV in UTR	133	-1752	10000	TRUE	TRUE	FALSE	0.5	1	1	H12_10000	1	pyk1	14
H12_10000_S74_L001	H12	10000	I	4423787	T	1	C	I_T4423787C	TRUE	SNV	rho2	SPAC16.01	H12_I_T4423787C	NA	NA	NA	NA	SNV in introns	84	760	10000	TRUE	FALSE	FALSE	0.5	1	1	H12_10000	0.5	NA	20
H12_10000_S74_L001	H12	10000	II	226276	C	1	G	II_C226276G	TRUE	SNV	msi2	SPBC660.15	H12_II_C226276G	NA	NA	NA	NA	SNV in introns	48	1901	10000	TRUE	FALSE	FALSE	0.5	1	1	H12_10000	0.5	NA	20
H12_10000_S74_L001	H12	10000	II	917849	C	1	A	II_C917849A	TRUE	SNV	tor2	SPBC216.07c	H12_II_C917849A	ACA	AAA	T	K	missense	NA	NA	10000	TRUE	FALSE	FALSE	0.5	1	1	H12_10000	0.5	NA	20
H12_10000_S74_L001	H12	10000	II	4423658	A	0.8125	T	II_A4423658T	TRUE	SNV	pfl5	SPBC1289.15	H12_II_A4423658T	TAT	TTT	Y	F	missense	NA	NA	10000	TRUE	TRUE	FALSE	0.5	1	1	H12_10000	1	pfl5	10
H12_10000_S74_L001	H12	10000	III	1247288	G	1	T	III_G1247288T	TRUE	SNV	rgf1	SPCC645.07	H12_III_G1247288T	GTT	TTT	V	F	missense	NA	NA	10000	TRUE	FALSE	FALSE	0.5	1	1	H12_10000	0.5	NA	20
H12_1000_S82_L001	H12	1000	I	3668158	C	0.4783	A	I_C3668158A	FALSE	SNV	prr1	SPAC8C9.14	H12_I_C3668158A	CCA	CAA	P	Q	missense	NA	NA	1000	TRUE	TRUE	FALSE	0.5	1	1	H12_1000	1	prr1	13
H12_1000_S82_L001	H12	1000	II	917849	C	0.4737	A	II_C917849A	FALSE	SNV	tor2	SPBC216.07c	H12_II_C917849A	ACA	AAA	T	K	missense	NA	NA	1000	TRUE	FALSE	FALSE	0.5	1	1	H12_1000	0.5	NA	20
H12_2000_S81_L001	H12	2000	I	3668158	C	1	A	I_C3668158A	TRUE	SNV	prr1	SPAC8C9.14	H12_I_C3668158A	CCA	CAA	P	Q	missense	NA	NA	2000	TRUE	TRUE	FALSE	0.5	1	1	H12_2000	1	prr1	13
H12_2000_S81_L001	H12	2000	II	226276	C	0.3659	G	II_C226276G	FALSE	SNV	msi2	SPBC660.15	H12_II_C226276G	NA	NA	NA	NA	SNV in introns	48	1901	2000	TRUE	FALSE	FALSE	0.5	1	1	H12_2000	0.5	NA	20
H12_2000_S81_L001	H12	2000	II	917849	C	1	A	II_C917849A	TRUE	SNV	tor2	SPBC216.07c	H12_II_C917849A	ACA	AAA	T	K	missense	NA	NA	2000	TRUE	FALSE	FALSE	0.5	1	1	H12_2000	0.5	NA	20
H12_3000_S80_L001	H12	3000	I	3668158	C	1	A	I_C3668158A	TRUE	SNV	prr1	SPAC8C9.14	H12_I_C3668158A	CCA	CAA	P	Q	missense	NA	NA	3000	TRUE	TRUE	FALSE	0.5	1	1	H12_3000	1	prr1	13
H12_3000_S80_L001	H12	3000	II	226276	C	1	G	II_C226276G	TRUE	SNV	msi2	SPBC660.15	H12_II_C226276G	NA	NA	NA	NA	SNV in introns	48	1901	3000	TRUE	FALSE	FALSE	0.5	1	1	H12_3000	0.5	NA	20
H12_3000_S80_L001	H12	3000	II	917849	C	1	A	II_C917849A	TRUE	SNV	tor2	SPBC216.07c	H12_II_C917849A	ACA	AAA	T	K	missense	NA	NA	3000	TRUE	FALSE	FALSE	0.5	1	1	H12_3000	0.5	NA	20
H12_4000_S79_L001	H12	4000	I	3668158	C	1	A	I_C3668158A	TRUE	SNV	prr1	SPAC8C9.14	H12_I_C3668158A	CCA	CAA	P	Q	missense	NA	NA	4000	TRUE	TRUE	FALSE	0.5	1	1	H12_4000	1	prr1	13
H12_4000_S79_L001	H12	4000	II	226276	C	1	G	II_C226276G	TRUE	SNV	msi2	SPBC660.15	H12_II_C226276G	NA	NA	NA	NA	SNV in introns	48	1901	4000	TRUE	FALSE	FALSE	0.5	1	1	H12_4000	0.5	NA	20
H12_4000_S79_L001	H12	4000	II	917849	C	1	A	II_C917849A	TRUE	SNV	tor2	SPBC216.07c	H12_II_C917849A	ACA	AAA	T	K	missense	NA	NA	4000	TRUE	FALSE	FALSE	0.5	1	1	H12_4000	0.5	NA	20
H12_6000_S78_L001	H12	6000	I	3668158	C	1	A	I_C3668158A	TRUE	SNV	prr1	SPAC8C9.14	H12_I_C3668158A	CCA	CAA	P	Q	missense	NA	NA	6000	TRUE	TRUE	FALSE	0.5	1	1	H12_6000	1	prr1	13
H12_6000_S78_L001	H12	6000	I	3844790	C	1	T	I_C3844790T	TRUE	SNV	pyk1	SPAC4H3.10c	H12_I_C3844790T	NA	NA	NA	NA	SNV in UTR	133	-1752	6000	TRUE	TRUE	FALSE	0.5	1	1	H12_6000	1	pyk1	14
H12_6000_S78_L001	H12	6000	I	4423787	T	0.4048	C	I_T4423787C	FALSE	SNV	rho2	SPAC16.01	H12_I_T4423787C	NA	NA	NA	NA	SNV in introns	84	760	6000	TRUE	FALSE	FALSE	0.5	1	1	H12_6000	0.5	NA	20
H12_6000_S78_L001	H12	6000	II	226276	C	1	G	II_C226276G	TRUE	SNV	msi2	SPBC660.15	H12_II_C226276G	NA	NA	NA	NA	SNV in introns	48	1901	6000	TRUE	FALSE	FALSE	0.5	1	1	H12_6000	0.5	NA	20
H12_6000_S78_L001	H12	6000	II	917849	C	1	A	II_C917849A	TRUE	SNV	tor2	SPBC216.07c	H12_II_C917849A	ACA	AAA	T	K	missense	NA	NA	6000	TRUE	FALSE	FALSE	0.5	1	1	H12_6000	0.5	NA	20
H12_6000_S78_L001	H12	6000	II	4423658	A	0.8824	T	II_A4423658T	TRUE	SNV	pfl5	SPBC1289.15	H12_II_A4423658T	TAT	TTT	Y	F	missense	NA	NA	6000	TRUE	TRUE	FALSE	0.5	1	1	H12_6000	1	pfl5	10
H12_7000_S77_L001	H12	7000	I	3668158	C	1	A	I_C3668158A	TRUE	SNV	prr1	SPAC8C9.14	H12_I_C3668158A	CCA	CAA	P	Q	missense	NA	NA	7000	TRUE	TRUE	FALSE	0.5	1	1	H12_7000	1	prr1	13
H12_7000_S77_L001	H12	7000	I	3844790	C	0.963	T	I_C3844790T	TRUE	SNV	pyk1	SPAC4H3.10c	H12_I_C3844790T	NA	NA	NA	NA	SNV in UTR	133	-1752	7000	TRUE	TRUE	FALSE	0.5	1	1	H12_7000	1	pyk1	14
H12_7000_S77_L001	H12	7000	I	4423787	T	0.8077	C	I_T4423787C	TRUE	SNV	rho2	SPAC16.01	H12_I_T4423787C	NA	NA	NA	NA	SNV in introns	84	760	7000	TRUE	FALSE	FALSE	0.5	1	1	H12_7000	0.5	NA	20
H12_7000_S77_L001	H12	7000	II	226276	C	1	G	II_C226276G	TRUE	SNV	msi2	SPBC660.15	H12_II_C226276G	NA	NA	NA	NA	SNV in introns	48	1901	7000	TRUE	FALSE	FALSE	0.5	1	1	H12_7000	0.5	NA	20
H12_7000_S77_L001	H12	7000	II	917849	C	1	A	II_C917849A	TRUE	SNV	tor2	SPBC216.07c	H12_II_C917849A	ACA	AAA	T	K	missense	NA	NA	7000	TRUE	FALSE	FALSE	0.5	1	1	H12_7000	0.5	NA	20
H12_7000_S77_L001	H12	7000	II	4423658	A	0.8621	T	II_A4423658T	TRUE	SNV	pfl5	SPBC1289.15	H12_II_A4423658T	TAT	TTT	Y	F	missense	NA	NA	7000	TRUE	TRUE	FALSE	0.5	1	1	H12_7000	1	pfl5	10
H12_8000_S76_L001	H12	8000	I	3668158	C	1	A	I_C3668158A	TRUE	SNV	prr1	SPAC8C9.14	H12_I_C3668158A	CCA	CAA	P	Q	missense	NA	NA	8000	TRUE	TRUE	FALSE	0.5	1	1	H12_8000	1	prr1	13
H12_8000_S76_L001	H12	8000	I	3844790	C	1	T	I_C3844790T	TRUE	SNV	pyk1	SPAC4H3.10c	H12_I_C3844790T	NA	NA	NA	NA	SNV in UTR	133	-1752	8000	TRUE	TRUE	FALSE	0.5	1	1	H12_8000	1	pyk1	14
H12_8000_S76_L001	H12	8000	I	4423787	T	0.9167	C	I_T4423787C	TRUE	SNV	rho2	SPAC16.01	H12_I_T4423787C	NA	NA	NA	NA	SNV in introns	84	760	8000	TRUE	FALSE	FALSE	0.5	1	1	H12_8000	0.5	NA	20
H12_8000_S76_L001	H12	8000	II	226276	C	1	G	II_C226276G	TRUE	SNV	msi2	SPBC660.15	H12_II_C226276G	NA	NA	NA	NA	SNV in introns	48	1901	8000	TRUE	FALSE	FALSE	0.5	1	1	H12_8000	0.5	NA	20
H12_8000_S76_L001	H12	8000	II	917849	C	1	A	II_C917849A	TRUE	SNV	tor2	SPBC216.07c	H12_II_C917849A	ACA	AAA	T	K	missense	NA	NA	8000	TRUE	FALSE	FALSE	0.5	1	1	H12_8000	0.5	NA	20
H12_8000_S76_L001	H12	8000	II	4423658	A	0.7692	T	II_A4423658T	TRUE	SNV	pfl5	SPBC1289.15	H12_II_A4423658T	TAT	TTT	Y	F	missense	NA	NA	8000	TRUE	TRUE	FALSE	0.5	1	1	H12_8000	1	pfl5	10
H12_8000_S76_L001	H12	8000	III	1247288	G	0.6207	T	III_G1247288T	FALSE	SNV	rgf1	SPCC645.07	H12_III_G1247288T	GTT	TTT	V	F	missense	NA	NA	8000	TRUE	FALSE	FALSE	0.5	1	1	H12_8000	0.5	NA	20
H9_10000_S60_L001	H9	10000	I	390847	C	0.9867	T	I_C390847T	TRUE	SNV	pre1	SPAC31A2.04c	H9_I_C390847T	CGT	TGT	R	C	missense	NA	NA	10000	TRUE	FALSE	FALSE	0.5	1	1	H9_10000	0.5	NA	20
H9_10000_S60_L001	H9	10000	I	3571457	T	1	A	I_T3571457A	TRUE	SNV	csx1	SPAC17A2.09c	H9_I_T3571457A	AGT	AGA	S	R	missense	NA	NA	10000	TRUE	FALSE	FALSE	0.5	1	1	H9_10000	0.5	NA	20
H9_10000_S60_L001	H9	10000	I	3705678	C	1	T	I_C3705678T	TRUE	SNV	ubr11	SPAC15A10.11	H9_I_C3705678T	CAA	TAA	Q	*	nonsense	NA	NA	10000	TRUE	FALSE	FALSE	0.5	1	1	H9_10000	0.5	NA	20
H9_3000_S65_L001	H9	3000	I	3571457	T	0.55	A	I_T3571457A	FALSE	SNV	csx1	SPAC17A2.09c	H9_I_T3571457A	AGT	AGA	S	R	missense	NA	NA	3000	TRUE	FALSE	FALSE	0.5	1	1	H9_3000	0.5	NA	20
H9_3000_S65_L001	H9	3000	I	3705678	C	1	T	I_C3705678T	TRUE	SNV	ubr11	SPAC15A10.11	H9_I_C3705678T	CAA	TAA	Q	*	nonsense	NA	NA	3000	TRUE	FALSE	FALSE	0.5	1	1	H9_3000	0.5	NA	20
H9_5000_S64_L001	H9	5000	I	390847	C	0.85	T	I_C390847T	TRUE	SNV	pre1	SPAC31A2.04c	H9_I_C390847T	CGT	TGT	R	C	missense	NA	NA	5000	TRUE	FALSE	FALSE	0.5	1	1	H9_5000	0.5	NA	20
H9_5000_S64_L001	H9	5000	I	3571457	T	1	A	I_T3571457A	TRUE	SNV	csx1	SPAC17A2.09c	H9_I_T3571457A	AGT	AGA	S	R	missense	NA	NA	5000	TRUE	FALSE	FALSE	0.5	1	1	H9_5000	0.5	NA	20
H9_5000_S64_L001	H9	5000	I	3705678	C	1	T	I_C3705678T	TRUE	SNV	ubr11	SPAC15A10.11	H9_I_C3705678T	CAA	TAA	Q	*	nonsense	NA	NA	5000	TRUE	FALSE	FALSE	0.5	1	1	H9_5000	0.5	NA	20
H9_7000_S63_L001	H9	7000	I	390847	C	1	T	I_C390847T	TRUE	SNV	pre1	SPAC31A2.04c	H9_I_C390847T	CGT	TGT	R	C	missense	NA	NA	7000	TRUE	FALSE	FALSE	0.5	1	1	H9_7000	0.5	NA	20
H9_7000_S63_L001	H9	7000	I	3571457	T	1	A	I_T3571457A	TRUE	SNV	csx1	SPAC17A2.09c	H9_I_T3571457A	AGT	AGA	S	R	missense	NA	NA	7000	TRUE	FALSE	FALSE	0.5	1	1	H9_7000	0.5	NA	20
H9_7000_S63_L001	H9	7000	I	3705678	C	1	T	I_C3705678T	TRUE	SNV	ubr11	SPAC15A10.11	H9_I_C3705678T	CAA	TAA	Q	*	nonsense	NA	NA	7000	TRUE	FALSE	FALSE	0.5	1	1	H9_7000	0.5	NA	20
H9_8000_S62_L001	H9	8000	I	390847	C	1	T	I_C390847T	TRUE	SNV	pre1	SPAC31A2.04c	H9_I_C390847T	CGT	TGT	R	C	missense	NA	NA	8000	TRUE	FALSE	FALSE	0.5	1	1	H9_8000	0.5	NA	20
H9_8000_S62_L001	H9	8000	I	3571457	T	1	A	I_T3571457A	TRUE	SNV	csx1	SPAC17A2.09c	H9_I_T3571457A	AGT	AGA	S	R	missense	NA	NA	8000	TRUE	FALSE	FALSE	0.5	1	1	H9_8000	0.5	NA	20
H9_8000_S62_L001	H9	8000	I	3705678	C	0.9688	T	I_C3705678T	TRUE	SNV	ubr11	SPAC15A10.11	H9_I_C3705678T	CAA	TAA	Q	*	nonsense	NA	NA	8000	TRUE	FALSE	FALSE	0.5	1	1	H9_8000	0.5	NA	20
H9_9000_S61_L001	H9	9000	I	390847	C	1	T	I_C390847T	TRUE	SNV	pre1	SPAC31A2.04c	H9_I_C390847T	CGT	TGT	R	C	missense	NA	NA	9000	TRUE	FALSE	FALSE	0.5	1	1	H9_9000	0.5	NA	20
H9_9000_S61_L001	H9	9000	I	3571457	T	1	A	I_T3571457A	TRUE	SNV	csx1	SPAC17A2.09c	H9_I_T3571457A	AGT	AGA	S	R	missense	NA	NA	9000	TRUE	FALSE	FALSE	0.5	1	1	H9_9000	0.5	NA	20
H9_9000_S61_L001	H9	9000	I	3705678	C	1	T	I_C3705678T	TRUE	SNV	ubr11	SPAC15A10.11	H9_I_C3705678T	CAA	TAA	Q	*	nonsense	NA	NA	9000	TRUE	FALSE	FALSE	0.5	1	1	H9_9000	0.5	NA	20
G11_1000_S951_L001	G11	1000	I	2421577	C	0.7273	A	I_C2421577A	FALSE	SNV	pqr1	SPAC6B12.07c	G11_I_C2421577A	NA	NA	NA	NA	SNV in UTR	623	-1626	1000	TRUE	TRUE	TRUE	0.5	1	1	G11_1000	1	pqr1	12
G11_4000_S952_L001	G11	4000	I	809103	G	0.3829	T	I_G809103T	FALSE	SNV	urb2	SPAC2G11.02	G11_I_G809103T	CGC	CTC	R	L	missense	NA	NA	4000	TRUE	FALSE	FALSE	0.5	1	1	G11_4000	0.5	NA	20
G11_4000_S952_L001	G11	4000	I	2421577	C	0.75	A	I_C2421577A	TRUE	SNV	pqr1	SPAC6B12.07c	G11_I_C2421577A	NA	NA	NA	NA	SNV in UTR	623	-1626	4000	TRUE	TRUE	TRUE	0.5	1	1	G11_4000	1	pqr1	12
G11_4000_S952_L001	G11	4000	I	2456096	A	0.9821	T	I_A2456096T	TRUE	SNV	phx1	SPAC32A11.03c	G11_I_A2456096T	NA	NA	NA	NA	SNV in UTR	971	549	4000	TRUE	FALSE	FALSE	0.5	1	1	G11_4000	0.5	NA	20
G11_4000_S952_L001	G11	4000	II	2551917	C	0.3045	A	II_C2551917A	FALSE	SNV	pom152	SPBC29A10.07	G11_II_C2551917A	CTG	ATG	L	M	missense	NA	NA	4000	TRUE	FALSE	FALSE	0.5	1	1	G11_4000	0.5	NA	20
G11_6000_S953_L001	G11	6000	I	809103	G	1	T	I_G809103T	TRUE	SNV	urb2	SPAC2G11.02	G11_I_G809103T	CGC	CTC	R	L	missense	NA	NA	6000	TRUE	FALSE	FALSE	0.5	1	1	G11_6000	0.5	NA	20
G11_6000_S953_L001	G11	6000	I	2421577	C	0.7857	A	I_C2421577A	TRUE	SNV	pqr1	SPAC6B12.07c	G11_I_C2421577A	NA	NA	NA	NA	SNV in UTR	623	-1626	6000	TRUE	TRUE	TRUE	0.5	1	1	G11_6000	1	pqr1	12
G11_6000_S953_L001	G11	6000	I	2456096	A	1	T	I_A2456096T	TRUE	SNV	phx1	SPAC32A11.03c	G11_I_A2456096T	NA	NA	NA	NA	SNV in UTR	971	549	6000	TRUE	FALSE	FALSE	0.5	1	1	G11_6000	0.5	NA	20
G11_6000_S953_L001	G11	6000	II	2551917	C	1	A	II_C2551917A	TRUE	SNV	pom152	SPBC29A10.07	G11_II_C2551917A	CTG	ATG	L	M	missense	NA	NA	6000	TRUE	FALSE	FALSE	0.5	1	1	G11_6000	0.5	NA	20
G11_7000_S954_L001	G11	7000	I	809103	G	1	T	I_G809103T	TRUE	SNV	urb2	SPAC2G11.02	G11_I_G809103T	CGC	CTC	R	L	missense	NA	NA	7000	TRUE	FALSE	FALSE	0.5	1	1	G11_7000	0.5	NA	20
G11_7000_S954_L001	G11	7000	I	2421577	C	0.7222	A	I_C2421577A	FALSE	SNV	pqr1	SPAC6B12.07c	G11_I_C2421577A	NA	NA	NA	NA	SNV in UTR	623	-1626	7000	TRUE	TRUE	TRUE	0.5	1	1	G11_7000	1	pqr1	12
G11_7000_S954_L001	G11	7000	I	2456096	A	1	T	I_A2456096T	TRUE	SNV	phx1	SPAC32A11.03c	G11_I_A2456096T	NA	NA	NA	NA	SNV in UTR	971	549	7000	TRUE	FALSE	FALSE	0.5	1	1	G11_7000	0.5	NA	20
G11_7000_S954_L001	G11	7000	II	2551917	C	1	A	II_C2551917A	TRUE	SNV	pom152	SPBC29A10.07	G11_II_C2551917A	CTG	ATG	L	M	missense	NA	NA	7000	TRUE	FALSE	FALSE	0.5	1	1	G11_7000	0.5	NA	20
G9_10000_S950_L001	G9	10000	I	2421577	C	0.6154	A	I_C2421577A	FALSE	SNV	pqr1	SPAC6B12.07c	G9_I_C2421577A	NA	NA	NA	NA	SNV in UTR	623	-1626	10000	TRUE	TRUE	TRUE	0.5	1	1	G9_10000	1	pqr1	12
G9_10000_S950_L001	G9	10000	II	537601	G	1	C	II_G537601C	TRUE	SNV	rhp14	SPBC649.03	G9_II_G537601C	GGT	GCT	G	A	missense	NA	NA	10000	TRUE	FALSE	FALSE	0.5	1	1	G9_10000	0.5	NA	20
G9_10000_S950_L001	G9	10000	II	4335664	G	1	T	II_G4335664T	TRUE	SNV	tma22	SPBC16C6.05	G9_II_G4335664T	GAT	TAT	D	Y	missense	NA	NA	10000	TRUE	FALSE	FALSE	0.5	1	1	G9_10000	0.5	NA	20
G9_10000_S950_L001	G9	10000	III	959736	A	1	C	III_A959736C	TRUE	SNV	gsf2	SPCC1742.01	G9_III_A959736C	AGA	AGC	R	S	missense	NA	NA	10000	TRUE	FALSE	FALSE	0.5	1	1	G9_10000	0.5	NA	20
G9_10000_S950_L001	G9	10000	III	1915746	G	0.9771	T	III_G1915746T	TRUE	SNV	hmt1	SPCC737.09c	G9_III_G1915746T	AAG	AAT	K	N	missense	NA	NA	10000	TRUE	FALSE	FALSE	0.5	1	1	G9_10000	0.5	NA	20
G9_1000_S946_L001	G9	1000	I	2421577	C	0.5	A	I_C2421577A	FALSE	SNV	pqr1	SPAC6B12.07c	G9_I_C2421577A	NA	NA	NA	NA	SNV in UTR	623	-1626	1000	TRUE	TRUE	TRUE	0.5	1	1	G9_1000	1	pqr1	12
G9_5000_S947_L001	G9	5000	I	2421577	C	0.625	A	I_C2421577A	FALSE	SNV	pqr1	SPAC6B12.07c	G9_I_C2421577A	NA	NA	NA	NA	SNV in UTR	623	-1626	5000	TRUE	TRUE	TRUE	0.5	1	1	G9_5000	1	pqr1	12
G9_5000_S947_L001	G9	5000	III	959736	A	1	C	III_A959736C	TRUE	SNV	gsf2	SPCC1742.01	G9_III_A959736C	AGA	AGC	R	S	missense	NA	NA	5000	TRUE	FALSE	FALSE	0.5	1	1	G9_5000	0.5	NA	20
G9_6000_S948_L001	G9	6000	I	2421577	C	0.7857	A	I_C2421577A	TRUE	SNV	pqr1	SPAC6B12.07c	G9_I_C2421577A	NA	NA	NA	NA	SNV in UTR	623	-1626	6000	TRUE	TRUE	TRUE	0.5	1	1	G9_6000	1	pqr1	12
G9_6000_S948_L001	G9	6000	II	4335664	G	0.1594	T	II_G4335664T	FALSE	SNV	tma22	SPBC16C6.05	G9_II_G4335664T	GAT	TAT	D	Y	missense	NA	NA	6000	TRUE	FALSE	FALSE	0.5	1	1	G9_6000	0.5	NA	20
G9_6000_S948_L001	G9	6000	III	959736	A	1	C	III_A959736C	TRUE	SNV	gsf2	SPCC1742.01	G9_III_A959736C	AGA	AGC	R	S	missense	NA	NA	6000	TRUE	FALSE	FALSE	0.5	1	1	G9_6000	0.5	NA	20
G9_7000_S949_L001	G9	7000	I	2421577	C	0.6364	A	I_C2421577A	FALSE	SNV	pqr1	SPAC6B12.07c	G9_I_C2421577A	NA	NA	NA	NA	SNV in UTR	623	-1626	7000	TRUE	TRUE	TRUE	0.5	1	1	G9_7000	1	pqr1	12
G9_7000_S949_L001	G9	7000	II	4335664	G	0.9481	T	II_G4335664T	TRUE	SNV	tma22	SPBC16C6.05	G9_II_G4335664T	GAT	TAT	D	Y	missense	NA	NA	7000	TRUE	FALSE	FALSE	0.5	1	1	G9_7000	0.5	NA	20
G9_7000_S949_L001	G9	7000	III	959736	A	1	C	III_A959736C	TRUE	SNV	gsf2	SPCC1742.01	G9_III_A959736C	AGA	AGC	R	S	missense	NA	NA	7000	TRUE	FALSE	FALSE	0.5	1	1	G9_7000	0.5	NA	20
H11_1000_S955_L001	H11	1000	I	1424709	A	0.7143	T	I_A1424709T	FALSE	SNV	rpp1	SPAC3A12.04c	H11_I_A1424709T	NA	NA	NA	NA	SNV in introns	47	-721	1000	TRUE	TRUE	FALSE	0.5	1	1	H11_1000	1	rpp1	16
H11_1000_S955_L001	H11	1000	I	2421577	C	0.7857	A	I_C2421577A	TRUE	SNV	pqr1	SPAC6B12.07c	H11_I_C2421577A	NA	NA	NA	NA	SNV in UTR	623	-1626	1000	TRUE	TRUE	TRUE	0.5	1	1	H11_1000	1	pqr1	12
H11_1000_S955_L001	H11	1000	I	3450131	T	0.7	G	I_T3450131G	FALSE	SNV	sod22	SPAC3A11.09	H11_I_T3450131G	NA	NA	NA	NA	SNV in introns	215	-2138	1000	TRUE	FALSE	FALSE	0.5	1	1	H11_1000	0.5	NA	20
H11_1000_S955_L001	H11	1000	I	3846495	G	0.1393	C	I_G3846495C	FALSE	SNV	pyk1	SPAC4H3.10c	H11_I_G3846495C	GTT	CTT	V	L	missense	NA	NA	1000	TRUE	TRUE	FALSE	0.5	1	1	H11_1000	1	pyk1	14
H11_4000_S956_L001	H11	4000	I	1424709	A	0.7778	T	I_A1424709T	TRUE	SNV	rpp1	SPAC3A12.04c	H11_I_A1424709T	NA	NA	NA	NA	SNV in introns	47	-721	4000	TRUE	TRUE	FALSE	0.5	1	1	H11_4000	1	rpp1	16
H11_4000_S956_L001	H11	4000	I	2421577	C	0.875	A	I_C2421577A	TRUE	SNV	pqr1	SPAC6B12.07c	H11_I_C2421577A	NA	NA	NA	NA	SNV in UTR	623	-1626	4000	TRUE	TRUE	TRUE	0.5	1	1	H11_4000	1	pqr1	12
H11_4000_S956_L001	H11	4000	I	3450131	T	0.9	G	I_T3450131G	TRUE	SNV	sod22	SPAC3A11.09	H11_I_T3450131G	NA	NA	NA	NA	SNV in introns	215	-2138	4000	TRUE	FALSE	FALSE	0.5	1	1	H11_4000	0.5	NA	20
H11_4000_S956_L001	H11	4000	I	3846495	G	1	C	I_G3846495C	TRUE	SNV	pyk1	SPAC4H3.10c	H11_I_G3846495C	GTT	CTT	V	L	missense	NA	NA	4000	TRUE	TRUE	FALSE	0.5	1	1	H11_4000	1	pyk1	14
H11_4000_S956_L001	H11	4000	II	526951	C	0.4687	T	II_C526951T	FALSE	SNV	fhn1	SPBC1685.13	H11_II_C526951T	NA	NA	NA	NA	SNV in UTR	577	1438	4000	TRUE	TRUE	FALSE	0.5	1	1	H11_4000	1	fhn1	7
G1_10000_S1_L001	G1	10000	I	555713	C	0.9	#NAME?	I_C555713+T	TRUE	Insertion	nrd1	SPAC2F7.11.1	G1_I_C555713+T	NA	NA	NA	NA	Indel in UTR	NA	NA	10000	TRUE	FALSE	TRUE	0.5	1	1	G1_10000	0.5	NA	20
G1_10000_S1_L001	G1	10000	I	2209028	C	1	#NAME?	I_C2209028+T	TRUE	Insertion	aim18	SPAC18G6.01c.1	G1_I_C2209028+T	NA	NA	NA	NA	Indel in UTR	NA	NA	10000	TRUE	FALSE	TRUE	0.5	1	1	G1_10000	0.5	NA	20
G1_10000_S1_L001	G1	10000	I	3991338	T	0.6667	#NAME?	I_T3991338+A	FALSE	Insertion	pfl2	SPAPB15E9.01c.1	G1_I_T3991338+A	NA	NA	NA	NA	Indel in UTR	NA	NA	10000	TRUE	TRUE	TRUE	0.5	1	1	G1_10000	1	pfl2	9
G1_10000_S1_L001	G1	10000	I	4360508	C	1	#NAME?	I_C4360508-T	TRUE	Deletion	ayr1	SPAC23D3.11.1	G1_I_C4360508-T	NA	NA	NA	NA	Indel in UTR	NA	NA	10000	TRUE	FALSE	TRUE	0.5	1	1	G1_10000	0.5	NA	20
G1_10000_S1_L001	G1	10000	I	5265702	C	1	#NAME?	I_C5265702-A	TRUE	Deletion	adg1	SPAPJ760.03c.1	G1_I_C5265702-A	NA	NA	NA	NA	Indel in UTR	NA	NA	10000	TRUE	FALSE	TRUE	0.5	1	1	G1_10000	0.5	NA	20
G1_10000_S1_L001	G1	10000	II	1705527	G	1	#NAME?	II_G1705527+A	TRUE	Insertion	pfa3	SPBC2F12.15c.1	G1_II_G1705527+A	NA	NA	NA	NA	Indel in introns	72	899	10000	TRUE	FALSE	TRUE	0.5	1	1	G1_10000	0.5	NA	20
G1_10000_S1_L001	G1	10000	II	2965030	T	0.8462	#NAME?	II_T2965030+A	TRUE	Insertion	bmc1	SPBC2A9.10	G1_II_T2965030+A	NA	NA	NA	NA	Indel in protein-coding genes	NA	NA	10000	TRUE	TRUE	TRUE	0.5	1	1	G1_10000	1	bmc1	0
G1_10000_S1_L001	G1	10000	II	2966290	C	0.6667	#NAME?	II_C2966290+T	FALSE	Insertion	iss9	SPBC2A9.11c	G1_II_C2966290+T	NA	NA	NA	NA	Indel in protein-coding genes	NA	NA	10000	TRUE	TRUE	TRUE	0.25	1	1	G1_10000	1	iss9	8
G1_10000_S1_L001	G1	10000	III	563214	T	0.875	#NAME?	III_T563214+A	TRUE	Insertion	sap1	SPCC1672.01.1	G1_III_T563214+A	NA	NA	NA	NA	Indel in introns	66	3450	10000	TRUE	FALSE	TRUE	0.5	1	1	G1_10000	0.5	NA	20
G1_10000_S1_L001	G1	10000	III	1896063	T	0.8333	#NAME?	III_T1896063+A	TRUE	Insertion	gcs2	SPCC737.06c.1	G1_III_T1896063+A	NA	NA	NA	NA	Indel in introns	108	-1152	10000	TRUE	FALSE	TRUE	0.5	1	1	G1_10000	0.5	NA	20
G11_10000_S54_L001	G11	10000	I	954072	T	0.9444	#NAME?	I_T954072-A	TRUE	Deletion	mak16	SPAC222.06	G11_I_T954072-A	NA	NA	NA	NA	Indel in protein-coding genes	NA	NA	10000	TRUE	FALSE	TRUE	0.5	1	1	G11_10000	0.5	NA	20
G11_10000_S54_L001	G11	10000	I	3408209	T	0.8519	#NAME?	I_T3408209+G	TRUE	Insertion	bop1	SPAP32A8.03c	G11_I_T3408209+G	NA	NA	NA	NA	Indel in protein-coding genes	NA	NA	10000	TRUE	TRUE	TRUE	0.5	1	1	G11_10000	1	bop1	1
G11_10000_S54_L001	G11	10000	I	4917359	C	0.9412	#NAME?	I_C4917359+TT	TRUE	Insertion	mfm1	SPAPB8E5.05.1	G11_I_C4917359+TT	NA	NA	NA	NA	Indel in introns	71	145	10000	TRUE	FALSE	TRUE	0.5	1	1	G11_10000	0.5	NA	20
G11_10000_S54_L001	G11	10000	I	5359307	A	1	#NAME?	I_A5359307+T	TRUE	Insertion	sum1	SPAC4D7.05.1	G11_I_A5359307+T	NA	NA	NA	NA	Indel in introns	55	289	10000	TRUE	FALSE	TRUE	0.5	1	1	G11_10000	0.5	NA	20
G11_10000_S54_L001	G11	10000	II	2720152	T	0.8966	#NAME?	II_T2720152+A	TRUE	Insertion	swi10	SPBC4F6.15c.1	G11_II_T2720152+A	NA	NA	NA	NA	Indel in introns	127	288	10000	TRUE	FALSE	TRUE	0.5	1	1	G11_10000	0.5	NA	20
G11_10000_S54_L001	G11	10000	II	2830962	C	0.8235	#NAME?	II_C2830962+TT	TRUE	Insertion	rcr1	SPBC19C7.05.1	G11_II_C2830962+TT	NA	NA	NA	NA	Indel in UTR	NA	NA	10000	TRUE	FALSE	TRUE	0.5	1	1	G11_10000	0.5	NA	20
G11_10000_S54_L001	G11	10000	II	4091063	C	1	#NAME?	II_C4091063+A	TRUE	Insertion	met6	SPBC56F2.11.1	G11_II_C4091063+A	NA	NA	NA	NA	Indel in introns	42	1745	10000	TRUE	FALSE	TRUE	0.5	1	1	G11_10000	0.5	NA	20
G11_10000_S54_L001	G11	10000	III	284510	C	1	#NAME?	III_C284510+A	TRUE	Insertion	knh3	SPCC553.10.1	G11_III_C284510+A	NA	NA	NA	NA	Indel in UTR	NA	NA	10000	TRUE	FALSE	TRUE	0.5	1	1	G11_10000	0.5	NA	20
G11_10000_S54_L001	G11	10000	III	2183757	T	0.9167	#NAME?	III_T2183757+A	TRUE	Insertion	grc3	SPCC830.03.1	G11_III_T2183757+A	NA	NA	NA	NA	Indel in introns	77	-83	10000	TRUE	FALSE	TRUE	0.5	1	1	G11_10000	0.5	NA	20
G11_2000_S59_L001	G11	2000	II	2720152	T	0.381	#NAME?	II_T2720152+A	FALSE	Insertion	swi10	SPBC4F6.15c.1	G11_II_T2720152+A	NA	NA	NA	NA	Indel in introns	127	288	2000	TRUE	FALSE	TRUE	0.5	1	1	G11_2000	0.5	NA	20
G11_3000_S58_L001	G11	3000	I	954072	T	0.6	#NAME?	I_T954072-A	FALSE	Deletion	mak16	SPAC222.06	G11_I_T954072-A	NA	NA	NA	NA	Indel in protein-coding genes	NA	NA	3000	TRUE	FALSE	TRUE	0.5	1	1	G11_3000	0.5	NA	20
G11_3000_S58_L001	G11	3000	I	3408209	T	0.4545	#NAME?	I_T3408209+G	FALSE	Insertion	bop1	SPAP32A8.03c	G11_I_T3408209+G	NA	NA	NA	NA	Indel in protein-coding genes	NA	NA	3000	TRUE	TRUE	TRUE	0.5	1	1	G11_3000	1	bop1	1
G11_3000_S58_L001	G11	3000	I	4917359	C	0.7647	#NAME?	I_C4917359+TT	TRUE	Insertion	mfm1	SPAPB8E5.05.1	G11_I_C4917359+TT	NA	NA	NA	NA	Indel in introns	71	145	3000	TRUE	FALSE	TRUE	0.5	1	1	G11_3000	0.5	NA	20
G11_3000_S58_L001	G11	3000	I	5359307	A	0.4286	#NAME?	I_A5359307+T	FALSE	Insertion	sum1	SPAC4D7.05.1	G11_I_A5359307+T	NA	NA	NA	NA	Indel in introns	55	289	3000	TRUE	FALSE	TRUE	0.5	1	1	G11_3000	0.5	NA	20
G11_3000_S58_L001	G11	3000	II	2720152	T	0.3704	#NAME?	II_T2720152+A	FALSE	Insertion	swi10	SPBC4F6.15c.1	G11_II_T2720152+A	NA	NA	NA	NA	Indel in introns	127	288	3000	TRUE	FALSE	TRUE	0.5	1	1	G11_3000	0.5	NA	20
G11_5000_S57_L001	G11	5000	I	954072	T	0.8889	#NAME?	I_T954072-A	TRUE	Deletion	mak16	SPAC222.06	G11_I_T954072-A	NA	NA	NA	NA	Indel in protein-coding genes	NA	NA	5000	TRUE	FALSE	TRUE	0.5	1	1	G11_5000	0.5	NA	20
G11_5000_S57_L001	G11	5000	I	3408209	T	0.975	#NAME?	I_T3408209+G	TRUE	Insertion	bop1	SPAP32A8.03c	G11_I_T3408209+G	NA	NA	NA	NA	Indel in protein-coding genes	NA	NA	5000	TRUE	TRUE	TRUE	0.5	1	1	G11_5000	1	bop1	1
G11_5000_S57_L001	G11	5000	I	4917359	C	0.9167	#NAME?	I_C4917359+TT	TRUE	Insertion	mfm1	SPAPB8E5.05.1	G11_I_C4917359+TT	NA	NA	NA	NA	Indel in introns	71	145	5000	TRUE	FALSE	TRUE	0.5	1	1	G11_5000	0.5	NA	20
G11_5000_S57_L001	G11	5000	I	4926046	C	0.3077	#NAME?	I_C4926046+T	FALSE	Insertion	rvb1	SPAC1B3.01c.1	G11_I_C4926046+T	NA	NA	NA	NA	Indel in introns	221	-1552	5000	TRUE	FALSE	TRUE	0.5	1	1	G11_5000	0.5	NA	20
G11_5000_S57_L001	G11	5000	I	5359307	A	0.9429	#NAME?	I_A5359307+T	TRUE	Insertion	sum1	SPAC4D7.05.1	G11_I_A5359307+T	NA	NA	NA	NA	Indel in introns	55	289	5000	TRUE	FALSE	TRUE	0.5	1	1	G11_5000	0.5	NA	20
G11_5000_S57_L001	G11	5000	II	2720152	T	0.8571	#NAME?	II_T2720152+A	TRUE	Insertion	swi10	SPBC4F6.15c.1	G11_II_T2720152+A	NA	NA	NA	NA	Indel in introns	127	288	5000	TRUE	FALSE	TRUE	0.5	1	1	G11_5000	0.5	NA	20
G11_5000_S57_L001	G11	5000	II	2830962	C	0.7692	#NAME?	II_C2830962+TT	TRUE	Insertion	rcr1	SPBC19C7.05.1	G11_II_C2830962+TT	NA	NA	NA	NA	Indel in UTR	NA	NA	5000	TRUE	FALSE	TRUE	0.5	1	1	G11_5000	0.5	NA	20
G11_5000_S57_L001	G11	5000	II	3799350	G	0.5714	#NAME?	II_G3799350+A	FALSE	Insertion	dep1	SPBC21C3.02c.1	G11_II_G3799350+A	NA	NA	NA	NA	Indel in UTR	NA	NA	5000	TRUE	TRUE	TRUE	0.5	1	1	G11_5000	1	dep1	5
G11_5000_S57_L001	G11	5000	II	4091063	C	1	#NAME?	II_C4091063+A	TRUE	Insertion	met6	SPBC56F2.11.1	G11_II_C4091063+A	NA	NA	NA	NA	Indel in introns	42	1745	5000	TRUE	FALSE	TRUE	0.5	1	1	G11_5000	0.5	NA	20
G11_5000_S57_L001	G11	5000	III	284510	C	0.875	#NAME?	III_C284510+A	TRUE	Insertion	knh3	SPCC553.10.1	G11_III_C284510+A	NA	NA	NA	NA	Indel in UTR	NA	NA	5000	TRUE	FALSE	TRUE	0.5	1	1	G11_5000	0.5	NA	20
G11_5000_S57_L001	G11	5000	III	2183757	T	1	#NAME?	III_T2183757+A	TRUE	Insertion	grc3	SPCC830.03.1	G11_III_T2183757+A	NA	NA	NA	NA	Indel in introns	77	-83	5000	TRUE	FALSE	TRUE	0.5	1	1	G11_5000	0.5	NA	20
G11_8000_S56_L001	G11	8000	I	954072	T	1	#NAME?	I_T954072-A	TRUE	Deletion	mak16	SPAC222.06	G11_I_T954072-A	NA	NA	NA	NA	Indel in protein-coding genes	NA	NA	8000	TRUE	FALSE	TRUE	0.5	1	1	G11_8000	0.5	NA	20
G11_8000_S56_L001	G11	8000	I	3408209	T	0.8889	#NAME?	I_T3408209+G	TRUE	Insertion	bop1	SPAP32A8.03c	G11_I_T3408209+G	NA	NA	NA	NA	Indel in protein-coding genes	NA	NA	8000	TRUE	TRUE	TRUE	0.5	1	1	G11_8000	1	bop1	1
G11_8000_S56_L001	G11	8000	I	4917359	C	0.8421	#NAME?	I_C4917359+TT	TRUE	Insertion	mfm1	SPAPB8E5.05.1	G11_I_C4917359+TT	NA	NA	NA	NA	Indel in introns	71	145	8000	TRUE	FALSE	TRUE	0.5	1	1	G11_8000	0.5	NA	20
G11_8000_S56_L001	G11	8000	I	5359307	A	0.907	#NAME?	I_A5359307+T	TRUE	Insertion	sum1	SPAC4D7.05.1	G11_I_A5359307+T	NA	NA	NA	NA	Indel in introns	55	289	8000	TRUE	FALSE	TRUE	0.5	1	1	G11_8000	0.5	NA	20
G11_8000_S56_L001	G11	8000	II	2720152	T	0.9143	#NAME?	II_T2720152+A	TRUE	Insertion	swi10	SPBC4F6.15c.1	G11_II_T2720152+A	NA	NA	NA	NA	Indel in introns	127	288	8000	TRUE	FALSE	TRUE	0.5	1	1	G11_8000	0.5	NA	20
G11_8000_S56_L001	G11	8000	II	2830962	C	1	#NAME?	II_C2830962+TT	TRUE	Insertion	rcr1	SPBC19C7.05.1	G11_II_C2830962+TT	NA	NA	NA	NA	Indel in UTR	NA	NA	8000	TRUE	FALSE	TRUE	0.5	1	1	G11_8000	0.5	NA	20
G11_8000_S56_L001	G11	8000	II	4091063	C	1	#NAME?	II_C4091063+A	TRUE	Insertion	met6	SPBC56F2.11.1	G11_II_C4091063+A	NA	NA	NA	NA	Indel in introns	42	1745	8000	TRUE	FALSE	TRUE	0.5	1	1	G11_8000	0.5	NA	20
G11_8000_S56_L001	G11	8000	III	284510	C	1	#NAME?	III_C284510+A	TRUE	Insertion	knh3	SPCC553.10.1	G11_III_C284510+A	NA	NA	NA	NA	Indel in UTR	NA	NA	8000	TRUE	FALSE	TRUE	0.5	1	1	G11_8000	0.5	NA	20
G11_8000_S56_L001	G11	8000	III	2183757	T	0.875	#NAME?	III_T2183757+A	TRUE	Insertion	grc3	SPCC830.03.1	G11_III_T2183757+A	NA	NA	NA	NA	Indel in introns	77	-83	8000	TRUE	FALSE	TRUE	0.5	1	1	G11_8000	0.5	NA	20
G11_9000_S55_L001	G11	9000	I	954072	T	0.7273	#NAME?	I_T954072-A	FALSE	Deletion	mak16	SPAC222.06	G11_I_T954072-A	NA	NA	NA	NA	Indel in protein-coding genes	NA	NA	9000	TRUE	FALSE	TRUE	0.5	1	1	G11_9000	0.5	NA	20
G11_9000_S55_L001	G11	9000	I	3408209	T	0.9688	#NAME?	I_T3408209+G	TRUE	Insertion	bop1	SPAP32A8.03c	G11_I_T3408209+G	NA	NA	NA	NA	Indel in protein-coding genes	NA	NA	9000	TRUE	TRUE	TRUE	0.5	1	1	G11_9000	1	bop1	1
G11_9000_S55_L001	G11	9000	I	4917359	C	0.9231	#NAME?	I_C4917359+TT	TRUE	Insertion	mfm1	SPAPB8E5.05.1	G11_I_C4917359+TT	NA	NA	NA	NA	Indel in introns	71	145	9000	TRUE	FALSE	TRUE	0.5	1	1	G11_9000	0.5	NA	20
G11_9000_S55_L001	G11	9000	I	4926046	C	0.75	#NAME?	I_C4926046+T	TRUE	Insertion	rvb1	SPAC1B3.01c.1	G11_I_C4926046+T	NA	NA	NA	NA	Indel in introns	221	-1552	9000	TRUE	FALSE	TRUE	0.5	1	1	G11_9000	0.5	NA	20
G11_9000_S55_L001	G11	9000	I	5359307	A	0.8966	#NAME?	I_A5359307+T	TRUE	Insertion	sum1	SPAC4D7.05.1	G11_I_A5359307+T	NA	NA	NA	NA	Indel in introns	55	289	9000	TRUE	FALSE	TRUE	0.5	1	1	G11_9000	0.5	NA	20
G11_9000_S55_L001	G11	9000	II	2720152	T	0.6818	#NAME?	II_T2720152+A	FALSE	Insertion	swi10	SPBC4F6.15c.1	G11_II_T2720152+A	NA	NA	NA	NA	Indel in introns	127	288	9000	TRUE	FALSE	TRUE	0.5	1	1	G11_9000	0.5	NA	20
G11_9000_S55_L001	G11	9000	II	2830962	C	0.9286	#NAME?	II_C2830962+TT	TRUE	Insertion	rcr1	SPBC19C7.05.1	G11_II_C2830962+TT	NA	NA	NA	NA	Indel in UTR	NA	NA	9000	TRUE	FALSE	TRUE	0.5	1	1	G11_9000	0.5	NA	20
G11_9000_S55_L001	G11	9000	II	4091063	C	1	#NAME?	II_C4091063+A	TRUE	Insertion	met6	SPBC56F2.11.1	G11_II_C4091063+A	NA	NA	NA	NA	Indel in introns	42	1745	9000	TRUE	FALSE	TRUE	0.5	1	1	G11_9000	0.5	NA	20
G11_9000_S55_L001	G11	9000	III	284510	C	0.9167	#NAME?	III_C284510+A	TRUE	Insertion	knh3	SPCC553.10.1	G11_III_C284510+A	NA	NA	NA	NA	Indel in UTR	NA	NA	9000	TRUE	FALSE	TRUE	0.5	1	1	G11_9000	0.5	NA	20
G11_9000_S55_L001	G11	9000	III	2183757	T	1	#NAME?	III_T2183757+A	TRUE	Insertion	grc3	SPCC830.03.1	G11_III_T2183757+A	NA	NA	NA	NA	Indel in introns	77	-83	9000	TRUE	FALSE	TRUE	0.5	1	1	G11_9000	0.5	NA	20
G1_3000_S8_L001	G1	3000	II	2966290	C	1	#NAME?	II_C2966290+T	TRUE	Insertion	iss9	SPBC2A9.11c	G1_II_C2966290+T	NA	NA	NA	NA	Indel in protein-coding genes	NA	NA	3000	TRUE	TRUE	TRUE	0.25	1	1	G1_3000	1	iss9	8
G1_4000_S7_L001	G1	4000	II	2966290	C	1	#NAME?	II_C2966290+T	TRUE	Insertion	iss9	SPBC2A9.11c	G1_II_C2966290+T	NA	NA	NA	NA	Indel in protein-coding genes	NA	NA	4000	TRUE	TRUE	TRUE	0.25	1	1	G1_4000	1	iss9	8
G1_5000_S6_L001	G1	5000	II	1705527	G	0.6667	#NAME?	II_G1705527+A	FALSE	Insertion	pfa3	SPBC2F12.15c.1	G1_II_G1705527+A	NA	NA	NA	NA	Indel in introns	72	899	5000	TRUE	FALSE	TRUE	0.5	1	1	G1_5000	0.5	NA	20
G1_5000_S6_L001	G1	5000	II	2966290	C	0.8333	#NAME?	II_C2966290+T	TRUE	Insertion	iss9	SPBC2A9.11c	G1_II_C2966290+T	NA	NA	NA	NA	Indel in protein-coding genes	NA	NA	5000	TRUE	TRUE	TRUE	0.25	1	1	G1_5000	1	iss9	8
G1_5000_S6_L001	G1	5000	III	563214	T	0.6	#NAME?	III_T563214+A	FALSE	Insertion	sap1	SPCC1672.01.1	G1_III_T563214+A	NA	NA	NA	NA	Indel in introns	66	3450	5000	TRUE	FALSE	TRUE	0.5	1	1	G1_5000	0.5	NA	20
G1_6000_S5_L001	G1	6000	I	4360508	C	0.1111	#NAME?	I_C4360508-T	FALSE	Deletion	ayr1	SPAC23D3.11.1	G1_I_C4360508-T	NA	NA	NA	NA	Indel in UTR	NA	NA	6000	TRUE	FALSE	TRUE	0.5	1	1	G1_6000	0.5	NA	20
G1_6000_S5_L001	G1	6000	II	1705527	G	0.9167	#NAME?	II_G1705527+A	TRUE	Insertion	pfa3	SPBC2F12.15c.1	G1_II_G1705527+A	NA	NA	NA	NA	Indel in introns	72	899	6000	TRUE	FALSE	TRUE	0.5	1	1	G1_6000	0.5	NA	20
G1_6000_S5_L001	G1	6000	II	2965030	T	0.1429	#NAME?	II_T2965030+A	FALSE	Insertion	bmc1	SPBC2A9.10	G1_II_T2965030+A	NA	NA	NA	NA	Indel in protein-coding genes	NA	NA	6000	TRUE	TRUE	TRUE	0.5	1	1	G1_6000	1	bmc1	0
G1_6000_S5_L001	G1	6000	II	2966290	C	0.9167	#NAME?	II_C2966290+T	TRUE	Insertion	iss9	SPBC2A9.11c	G1_II_C2966290+T	NA	NA	NA	NA	Indel in protein-coding genes	NA	NA	6000	TRUE	TRUE	TRUE	0.25	1	1	G1_6000	1	iss9	8
G1_6000_S5_L001	G1	6000	III	563214	T	0.9167	#NAME?	III_T563214+A	TRUE	Insertion	sap1	SPCC1672.01.1	G1_III_T563214+A	NA	NA	NA	NA	Indel in introns	66	3450	6000	TRUE	FALSE	TRUE	0.5	1	1	G1_6000	0.5	NA	20
G1_7000_S4_L001	G1	7000	I	4360508	C	0.7333	#NAME?	I_C4360508-T	FALSE	Deletion	ayr1	SPAC23D3.11.1	G1_I_C4360508-T	NA	NA	NA	NA	Indel in UTR	NA	NA	7000	TRUE	FALSE	TRUE	0.5	1	1	G1_7000	0.5	NA	20
G1_7000_S4_L001	G1	7000	I	5265702	C	0.8958	#NAME?	I_C5265702-A	TRUE	Deletion	adg1	SPAPJ760.03c.1	G1_I_C5265702-A	NA	NA	NA	NA	Indel in UTR	NA	NA	7000	TRUE	FALSE	TRUE	0.5	1	1	G1_7000	0.5	NA	20
G1_7000_S4_L001	G1	7000	II	1705527	G	0.8846	#NAME?	II_G1705527+A	TRUE	Insertion	pfa3	SPBC2F12.15c.1	G1_II_G1705527+A	NA	NA	NA	NA	Indel in introns	72	899	7000	TRUE	FALSE	TRUE	0.5	1	1	G1_7000	0.5	NA	20
G1_7000_S4_L001	G1	7000	II	2965030	T	0.7879	#NAME?	II_T2965030+A	TRUE	Insertion	bmc1	SPBC2A9.10	G1_II_T2965030+A	NA	NA	NA	NA	Indel in protein-coding genes	NA	NA	7000	TRUE	TRUE	TRUE	0.5	1	1	G1_7000	1	bmc1	0
G1_7000_S4_L001	G1	7000	II	2966290	C	0.9375	#NAME?	II_C2966290+T	TRUE	Insertion	iss9	SPBC2A9.11c	G1_II_C2966290+T	NA	NA	NA	NA	Indel in protein-coding genes	NA	NA	7000	TRUE	TRUE	TRUE	0.25	1	1	G1_7000	1	iss9	8
G1_7000_S4_L001	G1	7000	III	563214	T	0.8475	#NAME?	III_T563214+A	TRUE	Insertion	sap1	SPCC1672.01.1	G1_III_T563214+A	NA	NA	NA	NA	Indel in introns	66	3450	7000	TRUE	FALSE	TRUE	0.5	1	1	G1_7000	0.5	NA	20
G1_8000_S3_L001	G1	8000	I	555713	C	0.2	#NAME?	I_C555713+T	FALSE	Insertion	nrd1	SPAC2F7.11.1	G1_I_C555713+T	NA	NA	NA	NA	Indel in UTR	NA	NA	8000	TRUE	FALSE	TRUE	0.5	1	1	G1_8000	0.5	NA	20
G1_8000_S3_L001	G1	8000	I	4360508	C	0.9394	#NAME?	I_C4360508-T	TRUE	Deletion	ayr1	SPAC23D3.11.1	G1_I_C4360508-T	NA	NA	NA	NA	Indel in UTR	NA	NA	8000	TRUE	FALSE	TRUE	0.5	1	1	G1_8000	0.5	NA	20
G1_8000_S3_L001	G1	8000	I	5265702	C	0.8438	#NAME?	I_C5265702-A	TRUE	Deletion	adg1	SPAPJ760.03c.1	G1_I_C5265702-A	NA	NA	NA	NA	Indel in UTR	NA	NA	8000	TRUE	FALSE	TRUE	0.5	1	1	G1_8000	0.5	NA	20
G1_8000_S3_L001	G1	8000	II	1705527	G	0.8519	#NAME?	II_G1705527+A	TRUE	Insertion	pfa3	SPBC2F12.15c.1	G1_II_G1705527+A	NA	NA	NA	NA	Indel in introns	72	899	8000	TRUE	FALSE	TRUE	0.5	1	1	G1_8000	0.5	NA	20
G1_8000_S3_L001	G1	8000	II	2965030	T	0.9412	#NAME?	II_T2965030+A	TRUE	Insertion	bmc1	SPBC2A9.10	G1_II_T2965030+A	NA	NA	NA	NA	Indel in protein-coding genes	NA	NA	8000	TRUE	TRUE	TRUE	0.5	1	1	G1_8000	1	bmc1	0
G1_8000_S3_L001	G1	8000	II	2966290	C	1	#NAME?	II_C2966290+T	TRUE	Insertion	iss9	SPBC2A9.11c	G1_II_C2966290+T	NA	NA	NA	NA	Indel in protein-coding genes	NA	NA	8000	TRUE	TRUE	TRUE	0.25	1	1	G1_8000	1	iss9	8
G1_8000_S3_L001	G1	8000	III	563214	T	0.8235	#NAME?	III_T563214+A	TRUE	Insertion	sap1	SPCC1672.01.1	G1_III_T563214+A	NA	NA	NA	NA	Indel in introns	66	3450	8000	TRUE	FALSE	TRUE	0.5	1	1	G1_8000	0.5	NA	20
G1_8000_S3_L001	G1	8000	III	1896063	T	0.0606	#NAME?	III_T1896063+A	FALSE	Insertion	gcs2	SPCC737.06c.1	G1_III_T1896063+A	NA	NA	NA	NA	Indel in introns	108	-1152	8000	TRUE	FALSE	TRUE	0.5	1	1	G1_8000	0.5	NA	20
G1_9000_S2_L001	G1	9000	I	555713	C	0.6842	#NAME?	I_C555713+T	FALSE	Insertion	nrd1	SPAC2F7.11.1	G1_I_C555713+T	NA	NA	NA	NA	Indel in UTR	NA	NA	9000	TRUE	FALSE	TRUE	0.5	1	1	G1_9000	0.5	NA	20
G1_9000_S2_L001	G1	9000	I	2209028	C	0.75	#NAME?	I_C2209028+T	TRUE	Insertion	aim18	SPAC18G6.01c.1	G1_I_C2209028+T	NA	NA	NA	NA	Indel in UTR	NA	NA	9000	TRUE	FALSE	TRUE	0.5	1	1	G1_9000	0.5	NA	20
G1_9000_S2_L001	G1	9000	I	3991338	T	0.8462	#NAME?	I_T3991338+A	TRUE	Insertion	pfl2	SPAPB15E9.01c.1	G1_I_T3991338+A	NA	NA	NA	NA	Indel in UTR	NA	NA	9000	TRUE	TRUE	TRUE	0.5	1	1	G1_9000	1	pfl2	9
G1_9000_S2_L001	G1	9000	I	4360508	C	0.9697	#NAME?	I_C4360508-T	TRUE	Deletion	ayr1	SPAC23D3.11.1	G1_I_C4360508-T	NA	NA	NA	NA	Indel in UTR	NA	NA	9000	TRUE	FALSE	TRUE	0.5	1	1	G1_9000	0.5	NA	20
G1_9000_S2_L001	G1	9000	I	5265702	C	0.8667	#NAME?	I_C5265702-A	TRUE	Deletion	adg1	SPAPJ760.03c.1	G1_I_C5265702-A	NA	NA	NA	NA	Indel in UTR	NA	NA	9000	TRUE	FALSE	TRUE	0.5	1	1	G1_9000	0.5	NA	20
G1_9000_S2_L001	G1	9000	II	1705527	G	1	#NAME?	II_G1705527+A	TRUE	Insertion	pfa3	SPBC2F12.15c.1	G1_II_G1705527+A	NA	NA	NA	NA	Indel in introns	72	899	9000	TRUE	FALSE	TRUE	0.5	1	1	G1_9000	0.5	NA	20
G1_9000_S2_L001	G1	9000	II	2965030	T	1	#NAME?	II_T2965030+A	TRUE	Insertion	bmc1	SPBC2A9.10	G1_II_T2965030+A	NA	NA	NA	NA	Indel in protein-coding genes	NA	NA	9000	TRUE	TRUE	TRUE	0.5	1	1	G1_9000	1	bmc1	0
G1_9000_S2_L001	G1	9000	II	2966290	C	0.8889	#NAME?	II_C2966290+T	TRUE	Insertion	iss9	SPBC2A9.11c	G1_II_C2966290+T	NA	NA	NA	NA	Indel in protein-coding genes	NA	NA	9000	TRUE	TRUE	TRUE	0.25	1	1	G1_9000	1	iss9	8
G1_9000_S2_L001	G1	9000	III	563214	T	0.8235	#NAME?	III_T563214+A	TRUE	Insertion	sap1	SPCC1672.01.1	G1_III_T563214+A	NA	NA	NA	NA	Indel in introns	66	3450	9000	TRUE	FALSE	TRUE	0.5	1	1	G1_9000	0.5	NA	20
G1_9000_S2_L001	G1	9000	III	1896063	T	0.7727	#NAME?	III_T1896063+A	TRUE	Insertion	gcs2	SPCC737.06c.1	G1_III_T1896063+A	NA	NA	NA	NA	Indel in introns	108	-1152	9000	TRUE	FALSE	TRUE	0.5	1	1	G1_9000	0.5	NA	20
G2_10000_S11_L001	G2	10000	II	329931	T	0.8	#NAME?	II_T329931+G	TRUE	Insertion	fet4	SPBP26C9.03c.1	G2_II_T329931+G	NA	NA	NA	NA	Indel in UTR	NA	NA	10000	TRUE	TRUE	TRUE	0.5	1	1	G2_10000	1	fet4	6
G2_10000_S11_L001	G2	10000	II	1747580	T	0.9286	#NAME?	II_T1747580+A	TRUE	Insertion	clg1	SPBC1D7.03.1	G2_II_T1747580+A	NA	NA	NA	NA	Indel in UTR	NA	NA	10000	TRUE	TRUE	TRUE	0.5	1	1	G2_10000	1	clg1	2
G2_10000_S11_L001	G2	10000	II	3235658	T	0.8333	#NAME?	II_T3235658+A	TRUE	Insertion	lcl3	SPBC19F8.04c.1	G2_II_T3235658+A	NA	NA	NA	NA	Indel in UTR	NA	NA	10000	TRUE	FALSE	TRUE	0.5	1	1	G2_10000	0.5	NA	20
G2_10000_S11_L001	G2	10000	II	4423650	T	0.8696	#NAME?	II_T4423650-GTTGG	TRUE	Deletion	pfl5	SPBC1289.15	G2_II_T4423650-GTTGG	NA	NA	NA	NA	Indel in protein-coding genes	NA	NA	10000	TRUE	TRUE	FALSE	0.5	1	1	G2_10000	1	pfl5	10
G2_10000_S11_L001	G2	10000	II	4423656	A	0.9524	#NAME?	II_A4423656+AAACT	TRUE	Insertion	pfl5	SPBC1289.15	G2_II_A4423656+AAACT	NA	NA	NA	NA	Indel in protein-coding genes	NA	NA	10000	TRUE	TRUE	FALSE	0.5	1	1	G2_10000	1	pfl5	10
G2_3000_S18_L001	G2	3000	II	4423650	T	0.525	#NAME?	II_T4423650-GTTGG	FALSE	Deletion	pfl5	SPBC1289.15	G2_II_T4423650-GTTGG	NA	NA	NA	NA	Indel in protein-coding genes	NA	NA	3000	TRUE	TRUE	FALSE	0.5	1	1	G2_3000	1	pfl5	10
G2_3000_S18_L001	G2	3000	II	4423656	A	0.4773	#NAME?	II_A4423656+AAACT	FALSE	Insertion	pfl5	SPBC1289.15	G2_II_A4423656+AAACT	NA	NA	NA	NA	Indel in protein-coding genes	NA	NA	3000	TRUE	TRUE	FALSE	0.5	1	1	G2_3000	1	pfl5	10
G2_4000_S17_L001	G2	4000	II	4423650	T	0.9032	#NAME?	II_T4423650-GTTGG	TRUE	Deletion	pfl5	SPBC1289.15	G2_II_T4423650-GTTGG	NA	NA	NA	NA	Indel in protein-coding genes	NA	NA	4000	TRUE	TRUE	FALSE	0.5	1	1	G2_4000	1	pfl5	10
G2_4000_S17_L001	G2	4000	II	4423656	A	0.871	#NAME?	II_A4423656+AAACT	TRUE	Insertion	pfl5	SPBC1289.15	G2_II_A4423656+AAACT	NA	NA	NA	NA	Indel in protein-coding genes	NA	NA	4000	TRUE	TRUE	FALSE	0.5	1	1	G2_4000	1	pfl5	10
G2_5000_S16_L001	G2	5000	II	3799350	G	0.5556	#NAME?	II_G3799350+A	FALSE	Insertion	dep1	SPBC21C3.02c.1	G2_II_G3799350+A	NA	NA	NA	NA	Indel in UTR	NA	NA	5000	TRUE	TRUE	TRUE	0.5	1	1	G2_5000	1	dep1	5
G2_5000_S16_L001	G2	5000	II	4423650	T	0.9474	#NAME?	II_T4423650-GTTGG	TRUE	Deletion	pfl5	SPBC1289.15	G2_II_T4423650-GTTGG	NA	NA	NA	NA	Indel in protein-coding genes	NA	NA	5000	TRUE	TRUE	FALSE	0.5	1	1	G2_5000	1	pfl5	10
G2_5000_S16_L001	G2	5000	II	4423656	A	0.9474	#NAME?	II_A4423656+AAACT	TRUE	Insertion	pfl5	SPBC1289.15	G2_II_A4423656+AAACT	NA	NA	NA	NA	Indel in protein-coding genes	NA	NA	5000	TRUE	TRUE	FALSE	0.5	1	1	G2_5000	1	pfl5	10
G2_6000_S15_L001	G2	6000	II	3799350	G	0.75	#NAME?	II_G3799350+A	TRUE	Insertion	dep1	SPBC21C3.02c.1	G2_II_G3799350+A	NA	NA	NA	NA	Indel in UTR	NA	NA	6000	TRUE	TRUE	TRUE	0.5	1	1	G2_6000	1	dep1	5
G2_6000_S15_L001	G2	6000	II	4423650	T	0.9474	#NAME?	II_T4423650-GTTGG	TRUE	Deletion	pfl5	SPBC1289.15	G2_II_T4423650-GTTGG	NA	NA	NA	NA	Indel in protein-coding genes	NA	NA	6000	TRUE	TRUE	FALSE	0.5	1	1	G2_6000	1	pfl5	10
G2_6000_S15_L001	G2	6000	II	4423656	A	1	#NAME?	II_A4423656+AAACT	TRUE	Insertion	pfl5	SPBC1289.15	G2_II_A4423656+AAACT	NA	NA	NA	NA	Indel in protein-coding genes	NA	NA	6000	TRUE	TRUE	FALSE	0.5	1	1	G2_6000	1	pfl5	10
G2_7000_S14_L001	G2	7000	II	1747580	T	0.6111	#NAME?	II_T1747580+A	FALSE	Insertion	clg1	SPBC1D7.03.1	G2_II_T1747580+A	NA	NA	NA	NA	Indel in UTR	NA	NA	7000	TRUE	TRUE	TRUE	0.5	1	1	G2_7000	1	clg1	2
G2_7000_S14_L001	G2	7000	II	3235658	T	0.1111	#NAME?	II_T3235658+A	FALSE	Insertion	lcl3	SPBC19F8.04c.1	G2_II_T3235658+A	NA	NA	NA	NA	Indel in UTR	NA	NA	7000	TRUE	FALSE	TRUE	0.5	1	1	G2_7000	0.5	NA	20
G2_7000_S14_L001	G2	7000	II	4423650	T	0.9667	#NAME?	II_T4423650-GTTGG	TRUE	Deletion	pfl5	SPBC1289.15	G2_II_T4423650-GTTGG	NA	NA	NA	NA	Indel in protein-coding genes	NA	NA	7000	TRUE	TRUE	FALSE	0.5	1	1	G2_7000	1	pfl5	10
G2_7000_S14_L001	G2	7000	II	4423656	A	0.9375	#NAME?	II_A4423656+AAACT	TRUE	Insertion	pfl5	SPBC1289.15	G2_II_A4423656+AAACT	NA	NA	NA	NA	Indel in protein-coding genes	NA	NA	7000	TRUE	TRUE	FALSE	0.5	1	1	G2_7000	1	pfl5	10
G2_8000_S13_L001	G2	8000	II	329931	T	0.1111	#NAME?	II_T329931+G	FALSE	Insertion	fet4	SPBP26C9.03c.1	G2_II_T329931+G	NA	NA	NA	NA	Indel in UTR	NA	NA	8000	TRUE	TRUE	TRUE	0.5	1	1	G2_8000	1	fet4	6
G2_8000_S13_L001	G2	8000	II	1747580	T	0.5714	#NAME?	II_T1747580+A	FALSE	Insertion	clg1	SPBC1D7.03.1	G2_II_T1747580+A	NA	NA	NA	NA	Indel in UTR	NA	NA	8000	TRUE	TRUE	TRUE	0.5	1	1	G2_8000	1	clg1	2
G2_8000_S13_L001	G2	8000	II	3235658	T	0.0741	#NAME?	II_T3235658+A	FALSE	Insertion	lcl3	SPBC19F8.04c.1	G2_II_T3235658+A	NA	NA	NA	NA	Indel in UTR	NA	NA	8000	TRUE	FALSE	TRUE	0.5	1	1	G2_8000	0.5	NA	20
G2_8000_S13_L001	G2	8000	II	4423650	T	0.8846	#NAME?	II_T4423650-GTTGG	TRUE	Deletion	pfl5	SPBC1289.15	G2_II_T4423650-GTTGG	NA	NA	NA	NA	Indel in protein-coding genes	NA	NA	8000	TRUE	TRUE	FALSE	0.5	1	1	G2_8000	1	pfl5	10
G2_8000_S13_L001	G2	8000	II	4423656	A	0.8846	#NAME?	II_A4423656+AAACT	TRUE	Insertion	pfl5	SPBC1289.15	G2_II_A4423656+AAACT	NA	NA	NA	NA	Indel in protein-coding genes	NA	NA	8000	TRUE	TRUE	FALSE	0.5	1	1	G2_8000	1	pfl5	10
G2_9000_S12_L001	G2	9000	II	1747580	T	0.7692	#NAME?	II_T1747580+A	TRUE	Insertion	clg1	SPBC1D7.03.1	G2_II_T1747580+A	NA	NA	NA	NA	Indel in UTR	NA	NA	9000	TRUE	TRUE	TRUE	0.5	1	1	G2_9000	1	clg1	2
G2_9000_S12_L001	G2	9000	II	3235658	T	0.7273	#NAME?	II_T3235658+A	FALSE	Insertion	lcl3	SPBC19F8.04c.1	G2_II_T3235658+A	NA	NA	NA	NA	Indel in UTR	NA	NA	9000	TRUE	FALSE	TRUE	0.5	1	1	G2_9000	0.5	NA	20
G2_9000_S12_L001	G2	9000	II	4423650	T	0.8462	#NAME?	II_T4423650-GTTGG	TRUE	Deletion	pfl5	SPBC1289.15	G2_II_T4423650-GTTGG	NA	NA	NA	NA	Indel in protein-coding genes	NA	NA	9000	TRUE	TRUE	FALSE	0.5	1	1	G2_9000	1	pfl5	10
G2_9000_S12_L001	G2	9000	II	4423656	A	0.9091	#NAME?	II_A4423656+AAACT	TRUE	Insertion	pfl5	SPBC1289.15	G2_II_A4423656+AAACT	NA	NA	NA	NA	Indel in protein-coding genes	NA	NA	9000	TRUE	TRUE	FALSE	0.5	1	1	G2_9000	1	pfl5	10
G3_10000_S21_L001	G3	10000	I	3846638	G	1	-C	I_G3846638-C	TRUE	Deletion	pyk1	SPAC4H3.10c.1	G3_I_G3846638-C	NA	NA	NA	NA	Indel in UTR	NA	NA	10000	TRUE	TRUE	FALSE	0.5	1	1	G3_10000	1	pyk1	14
G3_10000_S21_L001	G3	10000	II	484534	A	0.6875	#NAME?	II_A484534+T	FALSE	Insertion	ctf18	SPBC902.02c.1	G3_II_A484534+T	NA	NA	NA	NA	Indel in introns	80	42	10000	TRUE	TRUE	TRUE	0.25	1	1	G3_10000	1	ctf18	4
G3_10000_S21_L001	G3	10000	II	1747580	T	0.8947	#NAME?	II_T1747580+A	TRUE	Insertion	clg1	SPBC1D7.03.1	G3_II_T1747580+A	NA	NA	NA	NA	Indel in UTR	NA	NA	10000	TRUE	TRUE	TRUE	0.5	1	1	G3_10000	1	clg1	2
G3_10000_S21_L001	G3	10000	II	1755439	C	0.8286	#NAME?	II_C1755439+T	TRUE	Insertion	scr1	SPBC1D7.02c.1	G3_II_C1755439+T	NA	NA	NA	NA	Indel in UTR	NA	NA	10000	TRUE	FALSE	TRUE	0.5	1	1	G3_10000	0.5	NA	20
G3_10000_S21_L001	G3	10000	II	2937277	T	0.8333	#NAME?	II_T2937277+A	TRUE	Insertion	ubp9	SPBC1703.12	G3_II_T2937277+A	NA	NA	NA	NA	Indel in protein-coding genes	NA	NA	10000	TRUE	TRUE	TRUE	0.5	1	1	G3_10000	1	ubp9	18
G3_10000_S21_L001	G3	10000	II	2965030	T	1	#NAME?	II_T2965030+A	TRUE	Insertion	bmc1	SPBC2A9.10	G3_II_T2965030+A	NA	NA	NA	NA	Indel in protein-coding genes	NA	NA	10000	TRUE	TRUE	TRUE	0.5	1	1	G3_10000	1	bmc1	0
G3_10000_S21_L001	G3	10000	II	3174348	T	1	#NAME?	II_T3174348+A	TRUE	Insertion	dis2	SPBC776.02c	G3_II_T3174348+A	NA	NA	NA	NA	Indel in protein-coding genes	NA	NA	10000	TRUE	FALSE	TRUE	0.5	1	1	G3_10000	0.5	NA	20
G3_10000_S21_L001	G3	10000	III	725030	C	0.8182	#NAME?	III_C725030+T	TRUE	Insertion	wee1	SPCC18B5.03.1	G3_III_C725030+T	NA	NA	NA	NA	Indel in UTR	NA	NA	10000	TRUE	FALSE	TRUE	0.5	1	1	G3_10000	0.5	NA	20
G3_2000_S29_L001	G3	2000	I	3846638	G	1	-C	I_G3846638-C	TRUE	Deletion	pyk1	SPAC4H3.10c.1	G3_I_G3846638-C	NA	NA	NA	NA	Indel in UTR	NA	NA	2000	TRUE	TRUE	FALSE	0.5	1	1	G3_2000	1	pyk1	14
G3_2000_S29_L001	G3	2000	II	484534	A	0.6667	#NAME?	II_A484534+T	FALSE	Insertion	ctf18	SPBC902.02c.1	G3_II_A484534+T	NA	NA	NA	NA	Indel in introns	80	42	2000	TRUE	TRUE	TRUE	0.25	1	1	G3_2000	1	ctf18	4
G3_3000_S28_L001	G3	3000	I	3846638	G	1	-C	I_G3846638-C	TRUE	Deletion	pyk1	SPAC4H3.10c.1	G3_I_G3846638-C	NA	NA	NA	NA	Indel in UTR	NA	NA	3000	TRUE	TRUE	FALSE	0.5	1	1	G3_3000	1	pyk1	14
G3_3000_S28_L001	G3	3000	II	484534	A	0.5	#NAME?	II_A484534+T	FALSE	Insertion	ctf18	SPBC902.02c.1	G3_II_A484534+T	NA	NA	NA	NA	Indel in introns	80	42	3000	TRUE	TRUE	TRUE	0.25	1	1	G3_3000	1	ctf18	4
G3_3000_S28_L001	G3	3000	II	1747580	T	0.7	#NAME?	II_T1747580+A	FALSE	Insertion	clg1	SPBC1D7.03.1	G3_II_T1747580+A	NA	NA	NA	NA	Indel in UTR	NA	NA	3000	TRUE	TRUE	TRUE	0.5	1	1	G3_3000	1	clg1	2
G3_4000_S27_L001	G3	4000	I	3846638	G	1	-C	I_G3846638-C	TRUE	Deletion	pyk1	SPAC4H3.10c.1	G3_I_G3846638-C	NA	NA	NA	NA	Indel in UTR	NA	NA	4000	TRUE	TRUE	FALSE	0.5	1	1	G3_4000	1	pyk1	14
G3_4000_S27_L001	G3	4000	II	484534	A	0.8182	#NAME?	II_A484534+T	TRUE	Insertion	ctf18	SPBC902.02c.1	G3_II_A484534+T	NA	NA	NA	NA	Indel in introns	80	42	4000	TRUE	TRUE	TRUE	0.25	1	1	G3_4000	1	ctf18	4
G3_4000_S27_L001	G3	4000	II	1747580	T	0.3333	#NAME?	II_T1747580+A	FALSE	Insertion	clg1	SPBC1D7.03.1	G3_II_T1747580+A	NA	NA	NA	NA	Indel in UTR	NA	NA	4000	TRUE	TRUE	TRUE	0.5	1	1	G3_4000	1	clg1	2
G3_4000_S27_L001	G3	4000	III	725030	C	0.5714	#NAME?	III_C725030+T	FALSE	Insertion	wee1	SPCC18B5.03.1	G3_III_C725030+T	NA	NA	NA	NA	Indel in UTR	NA	NA	4000	TRUE	FALSE	TRUE	0.5	1	1	G3_4000	0.5	NA	20
G3_5000_S26_L001	G3	5000	I	3846638	G	0.9667	-C	I_G3846638-C	TRUE	Deletion	pyk1	SPAC4H3.10c.1	G3_I_G3846638-C	NA	NA	NA	NA	Indel in UTR	NA	NA	5000	TRUE	TRUE	FALSE	0.5	1	1	G3_5000	1	pyk1	14
G3_5000_S26_L001	G3	5000	II	484534	A	0.6429	#NAME?	II_A484534+T	FALSE	Insertion	ctf18	SPBC902.02c.1	G3_II_A484534+T	NA	NA	NA	NA	Indel in introns	80	42	5000	TRUE	TRUE	TRUE	0.25	1	1	G3_5000	1	ctf18	4
G3_5000_S26_L001	G3	5000	II	1747580	T	0.9333	#NAME?	II_T1747580+A	TRUE	Insertion	clg1	SPBC1D7.03.1	G3_II_T1747580+A	NA	NA	NA	NA	Indel in UTR	NA	NA	5000	TRUE	TRUE	TRUE	0.5	1	1	G3_5000	1	clg1	2
G3_5000_S26_L001	G3	5000	II	1755439	C	0.5278	#NAME?	II_C1755439+T	FALSE	Insertion	scr1	SPBC1D7.02c.1	G3_II_C1755439+T	NA	NA	NA	NA	Indel in UTR	NA	NA	5000	TRUE	FALSE	TRUE	0.5	1	1	G3_5000	0.5	NA	20
G3_5000_S26_L001	G3	5000	II	2965030	T	0.75	#NAME?	II_T2965030+A	TRUE	Insertion	bmc1	SPBC2A9.10	G3_II_T2965030+A	NA	NA	NA	NA	Indel in protein-coding genes	NA	NA	5000	TRUE	TRUE	TRUE	0.5	1	1	G3_5000	1	bmc1	0
G3_5000_S26_L001	G3	5000	II	3174348	T	0.6471	#NAME?	II_T3174348+A	FALSE	Insertion	dis2	SPBC776.02c	G3_II_T3174348+A	NA	NA	NA	NA	Indel in protein-coding genes	NA	NA	5000	TRUE	FALSE	TRUE	0.5	1	1	G3_5000	0.5	NA	20
G3_5000_S26_L001	G3	5000	III	725030	C	0.8333	#NAME?	III_C725030+T	TRUE	Insertion	wee1	SPCC18B5.03.1	G3_III_C725030+T	NA	NA	NA	NA	Indel in UTR	NA	NA	5000	TRUE	FALSE	TRUE	0.5	1	1	G3_5000	0.5	NA	20
G3_6000_S25_L001	G3	6000	I	3846638	G	0.9818	-C	I_G3846638-C	TRUE	Deletion	pyk1	SPAC4H3.10c.1	G3_I_G3846638-C	NA	NA	NA	NA	Indel in UTR	NA	NA	6000	TRUE	TRUE	FALSE	0.5	1	1	G3_6000	1	pyk1	14
G3_6000_S25_L001	G3	6000	II	484534	A	0.6667	#NAME?	II_A484534+T	FALSE	Insertion	ctf18	SPBC902.02c.1	G3_II_A484534+T	NA	NA	NA	NA	Indel in introns	80	42	6000	TRUE	TRUE	TRUE	0.25	1	1	G3_6000	1	ctf18	4
G3_6000_S25_L001	G3	6000	II	1747580	T	0.9444	#NAME?	II_T1747580+A	TRUE	Insertion	clg1	SPBC1D7.03.1	G3_II_T1747580+A	NA	NA	NA	NA	Indel in UTR	NA	NA	6000	TRUE	TRUE	TRUE	0.5	1	1	G3_6000	1	clg1	2
G3_6000_S25_L001	G3	6000	II	1755439	C	0.7568	#NAME?	II_C1755439+T	TRUE	Insertion	scr1	SPBC1D7.02c.1	G3_II_C1755439+T	NA	NA	NA	NA	Indel in UTR	NA	NA	6000	TRUE	FALSE	TRUE	0.5	1	1	G3_6000	0.5	NA	20
G3_6000_S25_L001	G3	6000	II	2965030	T	0.9286	#NAME?	II_T2965030+A	TRUE	Insertion	bmc1	SPBC2A9.10	G3_II_T2965030+A	NA	NA	NA	NA	Indel in protein-coding genes	NA	NA	6000	TRUE	TRUE	TRUE	0.5	1	1	G3_6000	1	bmc1	0
G3_6000_S25_L001	G3	6000	II	3174348	T	0.9286	#NAME?	II_T3174348+A	TRUE	Insertion	dis2	SPBC776.02c	G3_II_T3174348+A	NA	NA	NA	NA	Indel in protein-coding genes	NA	NA	6000	TRUE	FALSE	TRUE	0.5	1	1	G3_6000	0.5	NA	20
G3_6000_S25_L001	G3	6000	III	725030	C	0.9375	#NAME?	III_C725030+T	TRUE	Insertion	wee1	SPCC18B5.03.1	G3_III_C725030+T	NA	NA	NA	NA	Indel in UTR	NA	NA	6000	TRUE	FALSE	TRUE	0.5	1	1	G3_6000	0.5	NA	20
G3_7000_S24_L001	G3	7000	I	3846638	G	0.9778	-C	I_G3846638-C	TRUE	Deletion	pyk1	SPAC4H3.10c.1	G3_I_G3846638-C	NA	NA	NA	NA	Indel in UTR	NA	NA	7000	TRUE	TRUE	FALSE	0.5	1	1	G3_7000	1	pyk1	14
G3_7000_S24_L001	G3	7000	II	484534	A	0.5833	#NAME?	II_A484534+T	FALSE	Insertion	ctf18	SPBC902.02c.1	G3_II_A484534+T	NA	NA	NA	NA	Indel in introns	80	42	7000	TRUE	TRUE	TRUE	0.25	1	1	G3_7000	1	ctf18	4
G3_7000_S24_L001	G3	7000	II	1747580	T	1	#NAME?	II_T1747580+A	TRUE	Insertion	clg1	SPBC1D7.03.1	G3_II_T1747580+A	NA	NA	NA	NA	Indel in UTR	NA	NA	7000	TRUE	TRUE	TRUE	0.5	1	1	G3_7000	1	clg1	2
G3_7000_S24_L001	G3	7000	II	1755439	C	0.8696	#NAME?	II_C1755439+T	TRUE	Insertion	scr1	SPBC1D7.02c.1	G3_II_C1755439+T	NA	NA	NA	NA	Indel in UTR	NA	NA	7000	TRUE	FALSE	TRUE	0.5	1	1	G3_7000	0.5	NA	20
G3_7000_S24_L001	G3	7000	II	2937277	T	0.7778	#NAME?	II_T2937277+A	TRUE	Insertion	ubp9	SPBC1703.12	G3_II_T2937277+A	NA	NA	NA	NA	Indel in protein-coding genes	NA	NA	7000	TRUE	TRUE	TRUE	0.5	1	1	G3_7000	1	ubp9	18
G3_7000_S24_L001	G3	7000	II	2965030	T	1	#NAME?	II_T2965030+A	TRUE	Insertion	bmc1	SPBC2A9.10	G3_II_T2965030+A	NA	NA	NA	NA	Indel in protein-coding genes	NA	NA	7000	TRUE	TRUE	TRUE	0.5	1	1	G3_7000	1	bmc1	0
G3_7000_S24_L001	G3	7000	II	3174348	T	0.9286	#NAME?	II_T3174348+A	TRUE	Insertion	dis2	SPBC776.02c	G3_II_T3174348+A	NA	NA	NA	NA	Indel in protein-coding genes	NA	NA	7000	TRUE	FALSE	TRUE	0.5	1	1	G3_7000	0.5	NA	20
G3_7000_S24_L001	G3	7000	III	725030	C	1	#NAME?	III_C725030+T	TRUE	Insertion	wee1	SPCC18B5.03.1	G3_III_C725030+T	NA	NA	NA	NA	Indel in UTR	NA	NA	7000	TRUE	FALSE	TRUE	0.5	1	1	G3_7000	0.5	NA	20
G3_8000_S23_L001	G3	8000	I	3846638	G	0.9535	-C	I_G3846638-C	TRUE	Deletion	pyk1	SPAC4H3.10c.1	G3_I_G3846638-C	NA	NA	NA	NA	Indel in UTR	NA	NA	8000	TRUE	TRUE	FALSE	0.5	1	1	G3_8000	1	pyk1	14
G3_8000_S23_L001	G3	8000	II	484534	A	0.6667	#NAME?	II_A484534+T	FALSE	Insertion	ctf18	SPBC902.02c.1	G3_II_A484534+T	NA	NA	NA	NA	Indel in introns	80	42	8000	TRUE	TRUE	TRUE	0.25	1	1	G3_8000	1	ctf18	4
G3_8000_S23_L001	G3	8000	II	1747580	T	1	#NAME?	II_T1747580+A	TRUE	Insertion	clg1	SPBC1D7.03.1	G3_II_T1747580+A	NA	NA	NA	NA	Indel in UTR	NA	NA	8000	TRUE	TRUE	TRUE	0.5	1	1	G3_8000	1	clg1	2
G3_8000_S23_L001	G3	8000	II	1755439	C	0.8108	#NAME?	II_C1755439+T	TRUE	Insertion	scr1	SPBC1D7.02c.1	G3_II_C1755439+T	NA	NA	NA	NA	Indel in UTR	NA	NA	8000	TRUE	FALSE	TRUE	0.5	1	1	G3_8000	0.5	NA	20
G3_8000_S23_L001	G3	8000	II	2937277	T	0.8421	#NAME?	II_T2937277+A	TRUE	Insertion	ubp9	SPBC1703.12	G3_II_T2937277+A	NA	NA	NA	NA	Indel in protein-coding genes	NA	NA	8000	TRUE	TRUE	TRUE	0.5	1	1	G3_8000	1	ubp9	18
G3_8000_S23_L001	G3	8000	II	2965030	T	0.913	#NAME?	II_T2965030+A	TRUE	Insertion	bmc1	SPBC2A9.10	G3_II_T2965030+A	NA	NA	NA	NA	Indel in protein-coding genes	NA	NA	8000	TRUE	TRUE	TRUE	0.5	1	1	G3_8000	1	bmc1	0
G3_8000_S23_L001	G3	8000	II	3174348	T	1	#NAME?	II_T3174348+A	TRUE	Insertion	dis2	SPBC776.02c	G3_II_T3174348+A	NA	NA	NA	NA	Indel in protein-coding genes	NA	NA	8000	TRUE	FALSE	TRUE	0.5	1	1	G3_8000	0.5	NA	20
G3_8000_S23_L001	G3	8000	III	725030	C	0.6667	#NAME?	III_C725030+T	FALSE	Insertion	wee1	SPCC18B5.03.1	G3_III_C725030+T	NA	NA	NA	NA	Indel in UTR	NA	NA	8000	TRUE	FALSE	TRUE	0.5	1	1	G3_8000	0.5	NA	20
G3_9000_S22_L001	G3	9000	I	3846638	G	1	-C	I_G3846638-C	TRUE	Deletion	pyk1	SPAC4H3.10c.1	G3_I_G3846638-C	NA	NA	NA	NA	Indel in UTR	NA	NA	9000	TRUE	TRUE	FALSE	0.5	1	1	G3_9000	1	pyk1	14
G3_9000_S22_L001	G3	9000	II	484534	A	0.4667	#NAME?	II_A484534+T	FALSE	Insertion	ctf18	SPBC902.02c.1	G3_II_A484534+T	NA	NA	NA	NA	Indel in introns	80	42	9000	TRUE	TRUE	TRUE	0.25	1	1	G3_9000	1	ctf18	4
G3_9000_S22_L001	G3	9000	II	1747580	T	0.875	#NAME?	II_T1747580+A	TRUE	Insertion	clg1	SPBC1D7.03.1	G3_II_T1747580+A	NA	NA	NA	NA	Indel in UTR	NA	NA	9000	TRUE	TRUE	TRUE	0.5	1	1	G3_9000	1	clg1	2
G3_9000_S22_L001	G3	9000	II	1755439	C	0.875	#NAME?	II_C1755439+T	TRUE	Insertion	scr1	SPBC1D7.02c.1	G3_II_C1755439+T	NA	NA	NA	NA	Indel in UTR	NA	NA	9000	TRUE	FALSE	TRUE	0.5	1	1	G3_9000	0.5	NA	20
G3_9000_S22_L001	G3	9000	II	2937277	T	0.9655	#NAME?	II_T2937277+A	TRUE	Insertion	ubp9	SPBC1703.12	G3_II_T2937277+A	NA	NA	NA	NA	Indel in protein-coding genes	NA	NA	9000	TRUE	TRUE	TRUE	0.5	1	1	G3_9000	1	ubp9	18
G3_9000_S22_L001	G3	9000	II	2965030	T	0.9024	#NAME?	II_T2965030+A	TRUE	Insertion	bmc1	SPBC2A9.10	G3_II_T2965030+A	NA	NA	NA	NA	Indel in protein-coding genes	NA	NA	9000	TRUE	TRUE	TRUE	0.5	1	1	G3_9000	1	bmc1	0
G3_9000_S22_L001	G3	9000	II	3174348	T	1	#NAME?	II_T3174348+A	TRUE	Insertion	dis2	SPBC776.02c	G3_II_T3174348+A	NA	NA	NA	NA	Indel in protein-coding genes	NA	NA	9000	TRUE	FALSE	TRUE	0.5	1	1	G3_9000	0.5	NA	20
G3_9000_S22_L001	G3	9000	III	725030	C	0.9091	#NAME?	III_C725030+T	TRUE	Insertion	wee1	SPCC18B5.03.1	G3_III_C725030+T	NA	NA	NA	NA	Indel in UTR	NA	NA	9000	TRUE	FALSE	TRUE	0.5	1	1	G3_9000	0.5	NA	20
G4_10000_S30_L001	G4	10000	I	1150640	T	0.7619	#NAME?	I_T1150640+A	TRUE	Insertion	mug115	SPAC56F8.13.1	G4_I_T1150640+A	NA	NA	NA	NA	Indel in UTR	NA	NA	10000	TRUE	FALSE	TRUE	0.5	1	1	G4_10000	0.5	NA	20
G4_10000_S30_L001	G4	10000	I	3844784	T	0.8	#NAME?	I_T3844784-AAAGTCATA	TRUE	Deletion	pyk1	SPAC4H3.10c.1	G4_I_T3844784-AAAGTCATA	NA	NA	NA	NA	Indel in UTR	NA	NA	10000	TRUE	TRUE	FALSE	0.5	1	1	G4_10000	1	pyk1	14
G4_10000_S30_L001	G4	10000	I	4746669	C	0.92	#NAME?	I_C4746669+T	TRUE	Insertion	sin1	SPAPYUG7.02c	G4_I_C4746669+T	NA	NA	NA	NA	Indel in protein-coding genes	NA	NA	10000	TRUE	FALSE	TRUE	0.5	1	1	G4_10000	0.5	NA	20
G4_10000_S30_L001	G4	10000	I	4846619	T	0.9	#NAME?	I_T4846619+A	TRUE	Insertion	noc1	SPAC4F10.09c.1	G4_I_T4846619+A	NA	NA	NA	NA	Indel in UTR	NA	NA	10000	TRUE	FALSE	TRUE	0.5	1	1	G4_10000	0.5	NA	20
G4_10000_S30_L001	G4	10000	II	488911	A	0.9565	#NAME?	II_A488911+T	TRUE	Insertion	nem2	SPBC902.03.1	G4_II_A488911+T	NA	NA	NA	NA	Indel in UTR	NA	NA	10000	TRUE	FALSE	TRUE	0.5	1	1	G4_10000	0.5	NA	20
G4_10000_S30_L001	G4	10000	II	4337648	C	0.963	#NAME?	II_C4337648+G	TRUE	Insertion	vps10	SPBC16C6.06	G4_II_C4337648+G	NA	NA	NA	NA	Indel in protein-coding genes	NA	NA	10000	TRUE	FALSE	TRUE	0.5	1	1	G4_10000	0.5	NA	20
G4_10000_S30_L001	G4	10000	III	348705	C	0.8485	#NAME?	III_C348705+T	TRUE	Insertion	pil1	SPCC736.15.1	G4_III_C348705+T	NA	NA	NA	NA	Indel in UTR	NA	NA	10000	TRUE	FALSE	TRUE	0.5	1	1	G4_10000	0.5	NA	20
G4_1000_S39_L001	G4	1000	I	4746669	C	0.0968	#NAME?	I_C4746669+T	FALSE	Insertion	sin1	SPAPYUG7.02c	G4_I_C4746669+T	NA	NA	NA	NA	Indel in protein-coding genes	NA	NA	1000	TRUE	FALSE	TRUE	0.5	1	1	G4_1000	0.5	NA	20
G4_2000_S38_L001	G4	2000	I	4746669	C	0.5	#NAME?	I_C4746669+T	FALSE	Insertion	sin1	SPAPYUG7.02c	G4_I_C4746669+T	NA	NA	NA	NA	Indel in protein-coding genes	NA	NA	2000	TRUE	FALSE	TRUE	0.5	1	1	G4_2000	0.5	NA	20
G4_3000_S37_L001	G4	3000	I	1150640	T	0.8125	#NAME?	I_T1150640+A	TRUE	Insertion	mug115	SPAC56F8.13.1	G4_I_T1150640+A	NA	NA	NA	NA	Indel in UTR	NA	NA	3000	TRUE	FALSE	TRUE	0.5	1	1	G4_3000	0.5	NA	20
G4_3000_S37_L001	G4	3000	I	4746669	C	0.8182	#NAME?	I_C4746669+T	TRUE	Insertion	sin1	SPAPYUG7.02c	G4_I_C4746669+T	NA	NA	NA	NA	Indel in protein-coding genes	NA	NA	3000	TRUE	FALSE	TRUE	0.5	1	1	G4_3000	0.5	NA	20
G4_3000_S37_L001	G4	3000	I	4846619	T	0.9286	#NAME?	I_T4846619+A	TRUE	Insertion	noc1	SPAC4F10.09c.1	G4_I_T4846619+A	NA	NA	NA	NA	Indel in UTR	NA	NA	3000	TRUE	FALSE	TRUE	0.5	1	1	G4_3000	0.5	NA	20
G4_4000_S36_L001	G4	4000	I	1150640	T	0.9259	#NAME?	I_T1150640+A	TRUE	Insertion	mug115	SPAC56F8.13.1	G4_I_T1150640+A	NA	NA	NA	NA	Indel in UTR	NA	NA	4000	TRUE	FALSE	TRUE	0.5	1	1	G4_4000	0.5	NA	20
G4_4000_S36_L001	G4	4000	I	4746669	C	0.9412	#NAME?	I_C4746669+T	TRUE	Insertion	sin1	SPAPYUG7.02c	G4_I_C4746669+T	NA	NA	NA	NA	Indel in protein-coding genes	NA	NA	4000	TRUE	FALSE	TRUE	0.5	1	1	G4_4000	0.5	NA	20
G4_4000_S36_L001	G4	4000	I	4846619	T	0.9091	#NAME?	I_T4846619+A	TRUE	Insertion	noc1	SPAC4F10.09c.1	G4_I_T4846619+A	NA	NA	NA	NA	Indel in UTR	NA	NA	4000	TRUE	FALSE	TRUE	0.5	1	1	G4_4000	0.5	NA	20
G4_4000_S36_L001	G4	4000	III	348705	C	0.0625	#NAME?	III_C348705+T	FALSE	Insertion	pil1	SPCC736.15.1	G4_III_C348705+T	NA	NA	NA	NA	Indel in UTR	NA	NA	4000	TRUE	FALSE	TRUE	0.5	1	1	G4_4000	0.5	NA	20
G4_5000_S35_L001	G4	5000	I	1150640	T	0.9091	#NAME?	I_T1150640+A	TRUE	Insertion	mug115	SPAC56F8.13.1	G4_I_T1150640+A	NA	NA	NA	NA	Indel in UTR	NA	NA	5000	TRUE	FALSE	TRUE	0.5	1	1	G4_5000	0.5	NA	20
G4_5000_S35_L001	G4	5000	I	4746669	C	0.9565	#NAME?	I_C4746669+T	TRUE	Insertion	sin1	SPAPYUG7.02c	G4_I_C4746669+T	NA	NA	NA	NA	Indel in protein-coding genes	NA	NA	5000	TRUE	FALSE	TRUE	0.5	1	1	G4_5000	0.5	NA	20
G4_5000_S35_L001	G4	5000	I	4846619	T	0.8235	#NAME?	I_T4846619+A	TRUE	Insertion	noc1	SPAC4F10.09c.1	G4_I_T4846619+A	NA	NA	NA	NA	Indel in UTR	NA	NA	5000	TRUE	FALSE	TRUE	0.5	1	1	G4_5000	0.5	NA	20
G4_6000_S34_L001	G4	6000	I	1150640	T	0.7586	#NAME?	I_T1150640+A	TRUE	Insertion	mug115	SPAC56F8.13.1	G4_I_T1150640+A	NA	NA	NA	NA	Indel in UTR	NA	NA	6000	TRUE	FALSE	TRUE	0.5	1	1	G4_6000	0.5	NA	20
G4_6000_S34_L001	G4	6000	I	4746669	C	0.9535	#NAME?	I_C4746669+T	TRUE	Insertion	sin1	SPAPYUG7.02c	G4_I_C4746669+T	NA	NA	NA	NA	Indel in protein-coding genes	NA	NA	6000	TRUE	FALSE	TRUE	0.5	1	1	G4_6000	0.5	NA	20
G4_6000_S34_L001	G4	6000	I	4846619	T	1	#NAME?	I_T4846619+A	TRUE	Insertion	noc1	SPAC4F10.09c.1	G4_I_T4846619+A	NA	NA	NA	NA	Indel in UTR	NA	NA	6000	TRUE	FALSE	TRUE	0.5	1	1	G4_6000	0.5	NA	20
G4_6000_S34_L001	G4	6000	III	348705	C	0.2128	#NAME?	III_C348705+T	FALSE	Insertion	pil1	SPCC736.15.1	G4_III_C348705+T	NA	NA	NA	NA	Indel in UTR	NA	NA	6000	TRUE	FALSE	TRUE	0.5	1	1	G4_6000	0.5	NA	20
G4_7000_S33_L001	G4	7000	I	1150640	T	0.8182	#NAME?	I_T1150640+A	TRUE	Insertion	mug115	SPAC56F8.13.1	G4_I_T1150640+A	NA	NA	NA	NA	Indel in UTR	NA	NA	7000	TRUE	FALSE	TRUE	0.5	1	1	G4_7000	0.5	NA	20
G4_7000_S33_L001	G4	7000	I	4746669	C	0.878	#NAME?	I_C4746669+T	TRUE	Insertion	sin1	SPAPYUG7.02c	G4_I_C4746669+T	NA	NA	NA	NA	Indel in protein-coding genes	NA	NA	7000	TRUE	FALSE	TRUE	0.5	1	1	G4_7000	0.5	NA	20
G4_7000_S33_L001	G4	7000	I	4846619	T	0.8929	#NAME?	I_T4846619+A	TRUE	Insertion	noc1	SPAC4F10.09c.1	G4_I_T4846619+A	NA	NA	NA	NA	Indel in UTR	NA	NA	7000	TRUE	FALSE	TRUE	0.5	1	1	G4_7000	0.5	NA	20
G4_7000_S33_L001	G4	7000	II	488911	A	0.4872	#NAME?	II_A488911+T	FALSE	Insertion	nem2	SPBC902.03.1	G4_II_A488911+T	NA	NA	NA	NA	Indel in UTR	NA	NA	7000	TRUE	FALSE	TRUE	0.5	1	1	G4_7000	0.5	NA	20
G4_7000_S33_L001	G4	7000	III	348705	C	0.625	#NAME?	III_C348705+T	FALSE	Insertion	pil1	SPCC736.15.1	G4_III_C348705+T	NA	NA	NA	NA	Indel in UTR	NA	NA	7000	TRUE	FALSE	TRUE	0.5	1	1	G4_7000	0.5	NA	20
G4_8000_S32_L001	G4	8000	I	1150640	T	0.8421	#NAME?	I_T1150640+A	TRUE	Insertion	mug115	SPAC56F8.13.1	G4_I_T1150640+A	NA	NA	NA	NA	Indel in UTR	NA	NA	8000	TRUE	FALSE	TRUE	0.5	1	1	G4_8000	0.5	NA	20
G4_8000_S32_L001	G4	8000	I	3844784	T	0.6957	#NAME?	I_T3844784-AAAGTCATA	FALSE	Deletion	pyk1	SPAC4H3.10c.1	G4_I_T3844784-AAAGTCATA	NA	NA	NA	NA	Indel in UTR	NA	NA	8000	TRUE	TRUE	FALSE	0.5	1	1	G4_8000	1	pyk1	14
G4_8000_S32_L001	G4	8000	I	4746669	C	0.8571	#NAME?	I_C4746669+T	TRUE	Insertion	sin1	SPAPYUG7.02c	G4_I_C4746669+T	NA	NA	NA	NA	Indel in protein-coding genes	NA	NA	8000	TRUE	FALSE	TRUE	0.5	1	1	G4_8000	0.5	NA	20
G4_8000_S32_L001	G4	8000	I	4846619	T	1	#NAME?	I_T4846619+A	TRUE	Insertion	noc1	SPAC4F10.09c.1	G4_I_T4846619+A	NA	NA	NA	NA	Indel in UTR	NA	NA	8000	TRUE	FALSE	TRUE	0.5	1	1	G4_8000	0.5	NA	20
G4_8000_S32_L001	G4	8000	II	488911	A	0.7391	#NAME?	II_A488911+T	FALSE	Insertion	nem2	SPBC902.03.1	G4_II_A488911+T	NA	NA	NA	NA	Indel in UTR	NA	NA	8000	TRUE	FALSE	TRUE	0.5	1	1	G4_8000	0.5	NA	20
G4_8000_S32_L001	G4	8000	II	4337648	C	0.6207	#NAME?	II_C4337648+G	FALSE	Insertion	vps10	SPBC16C6.06	G4_II_C4337648+G	NA	NA	NA	NA	Indel in protein-coding genes	NA	NA	8000	TRUE	FALSE	TRUE	0.5	1	1	G4_8000	0.5	NA	20
G4_8000_S32_L001	G4	8000	III	348705	C	0.7568	#NAME?	III_C348705+T	TRUE	Insertion	pil1	SPCC736.15.1	G4_III_C348705+T	NA	NA	NA	NA	Indel in UTR	NA	NA	8000	TRUE	FALSE	TRUE	0.5	1	1	G4_8000	0.5	NA	20
G4_9000_S31_L001	G4	9000	I	1150640	T	0.8667	#NAME?	I_T1150640+A	TRUE	Insertion	mug115	SPAC56F8.13.1	G4_I_T1150640+A	NA	NA	NA	NA	Indel in UTR	NA	NA	9000	TRUE	FALSE	TRUE	0.5	1	1	G4_9000	0.5	NA	20
G4_9000_S31_L001	G4	9000	I	3844784	T	0.85	#NAME?	I_T3844784-AAAGTCATA	TRUE	Deletion	pyk1	SPAC4H3.10c.1	G4_I_T3844784-AAAGTCATA	NA	NA	NA	NA	Indel in UTR	NA	NA	9000	TRUE	TRUE	FALSE	0.5	1	1	G4_9000	1	pyk1	14
G4_9000_S31_L001	G4	9000	I	4746669	C	0.8788	#NAME?	I_C4746669+T	TRUE	Insertion	sin1	SPAPYUG7.02c	G4_I_C4746669+T	NA	NA	NA	NA	Indel in protein-coding genes	NA	NA	9000	TRUE	FALSE	TRUE	0.5	1	1	G4_9000	0.5	NA	20
G4_9000_S31_L001	G4	9000	I	4846619	T	0.8636	#NAME?	I_T4846619+A	TRUE	Insertion	noc1	SPAC4F10.09c.1	G4_I_T4846619+A	NA	NA	NA	NA	Indel in UTR	NA	NA	9000	TRUE	FALSE	TRUE	0.5	1	1	G4_9000	0.5	NA	20
G4_9000_S31_L001	G4	9000	II	488911	A	0.8333	#NAME?	II_A488911+T	TRUE	Insertion	nem2	SPBC902.03.1	G4_II_A488911+T	NA	NA	NA	NA	Indel in UTR	NA	NA	9000	TRUE	FALSE	TRUE	0.5	1	1	G4_9000	0.5	NA	20
G4_9000_S31_L001	G4	9000	II	4337648	C	1	#NAME?	II_C4337648+G	TRUE	Insertion	vps10	SPBC16C6.06	G4_II_C4337648+G	NA	NA	NA	NA	Indel in protein-coding genes	NA	NA	9000	TRUE	FALSE	TRUE	0.5	1	1	G4_9000	0.5	NA	20
G4_9000_S31_L001	G4	9000	III	348705	C	0.875	#NAME?	III_C348705+T	TRUE	Insertion	pil1	SPCC736.15.1	G4_III_C348705+T	NA	NA	NA	NA	Indel in UTR	NA	NA	9000	TRUE	FALSE	TRUE	0.5	1	1	G4_9000	0.5	NA	20
G5_10000_S40_L001	G5	10000	I	653719	C	0.9375	#NAME?	I_C653719+T	TRUE	Insertion	trz1	SPAC1D4.10.1	G5_I_C653719+T	NA	NA	NA	NA	Indel in introns	37	-439	10000	TRUE	FALSE	TRUE	0.5	1	1	G5_10000	0.5	NA	20
G5_10000_S40_L001	G5	10000	I	1529295	A	0.8529	#NAME?	I_A1529295-AGGAGG	TRUE	Deletion	pzh1	SPAC57A7.08	G5_I_A1529295-AGGAGG	NA	NA	NA	NA	Indel in protein-coding genes	NA	NA	10000	TRUE	TRUE	FALSE	0.5	1	1	G5_10000	1	pzh1	15
G5_10000_S40_L001	G5	10000	I	2248535	T	0.8621	#NAME?	I_T2248535+A	TRUE	Insertion	byr3	SPAC13D6.02c.1	G5_I_T2248535+A	NA	NA	NA	NA	Indel in UTR	NA	NA	10000	TRUE	FALSE	TRUE	0.5	1	1	G5_10000	0.5	NA	20
G5_10000_S40_L001	G5	10000	I	3991338	T	0.7647	#NAME?	I_T3991338+AA	TRUE	Insertion	pfl2	SPAPB15E9.01c.1	G5_I_T3991338+AA	NA	NA	NA	NA	Indel in UTR	NA	NA	10000	TRUE	TRUE	TRUE	0.5	1	1	G5_10000	1	pfl2	9
G5_10000_S40_L001	G5	10000	I	4564540	C	0.9643	#NAME?	I_C4564540+G	TRUE	Insertion	slm1	SPAC637.13c	G5_I_C4564540+G	NA	NA	NA	NA	Indel in protein-coding genes	NA	NA	10000	TRUE	FALSE	TRUE	0.5	1	1	G5_10000	0.5	NA	20
G5_10000_S40_L001	G5	10000	II	484534	A	0.6667	#NAME?	II_A484534+T	FALSE	Insertion	ctf18	SPBC902.02c.1	G5_II_A484534+T	NA	NA	NA	NA	Indel in introns	80	42	10000	TRUE	TRUE	TRUE	0.25	1	1	G5_10000	1	ctf18	4
G5_10000_S40_L001	G5	10000	II	2966290	C	0.9655	#NAME?	II_C2966290+T	TRUE	Insertion	iss9	SPBC2A9.11c	G5_II_C2966290+T	NA	NA	NA	NA	Indel in protein-coding genes	NA	NA	10000	TRUE	TRUE	TRUE	0.25	1	1	G5_10000	1	iss9	8
G5_10000_S40_L001	G5	10000	III	811829	A	0.9545	#NAME?	III_A811829+T	TRUE	Insertion	fil1	SPCC1393.08.1	G5_III_A811829+T	NA	NA	NA	NA	Indel in UTR	NA	NA	10000	TRUE	FALSE	TRUE	0.5	1	1	G5_10000	0.5	NA	20
G5_10000_S40_L001	G5	10000	III	1985119	G	0.7273	#NAME?	III_G1985119-T	FALSE	Deletion	dph7	SPCC18.15.1	G5_III_G1985119-T	NA	NA	NA	NA	Indel in introns	46	1572	10000	TRUE	FALSE	TRUE	0.5	1	1	G5_10000	0.5	NA	20
G5_1000_S48_L001	G5	1000	II	484534	A	0.65	#NAME?	II_A484534+T	FALSE	Insertion	ctf18	SPBC902.02c.1	G5_II_A484534+T	NA	NA	NA	NA	Indel in introns	80	42	1000	TRUE	TRUE	TRUE	0.25	1	1	G5_1000	1	ctf18	4
G5_1000_S48_L001	G5	1000	II	2966290	C	0.4545	#NAME?	II_C2966290+T	FALSE	Insertion	iss9	SPBC2A9.11c	G5_II_C2966290+T	NA	NA	NA	NA	Indel in protein-coding genes	NA	NA	1000	TRUE	TRUE	TRUE	0.25	1	1	G5_1000	1	iss9	8
G5_1000_S48_L001	G5	1000	III	1985119	G	0.1111	#NAME?	III_G1985119-T	FALSE	Deletion	dph7	SPCC18.15.1	G5_III_G1985119-T	NA	NA	NA	NA	Indel in introns	46	1572	1000	TRUE	FALSE	TRUE	0.5	1	1	G5_1000	0.5	NA	20
G5_2000_S47_L001	G5	2000	II	484534	A	0.6667	#NAME?	II_A484534+T	FALSE	Insertion	ctf18	SPBC902.02c.1	G5_II_A484534+T	NA	NA	NA	NA	Indel in introns	80	42	2000	TRUE	TRUE	TRUE	0.25	1	1	G5_2000	1	ctf18	4
G5_2000_S47_L001	G5	2000	II	2966290	C	1	#NAME?	II_C2966290+T	TRUE	Insertion	iss9	SPBC2A9.11c	G5_II_C2966290+T	NA	NA	NA	NA	Indel in protein-coding genes	NA	NA	2000	TRUE	TRUE	TRUE	0.25	1	1	G5_2000	1	iss9	8
G5_3000_S46_L001	G5	3000	I	3991338	T	0.3333	#NAME?	I_T3991338+AA	FALSE	Insertion	pfl2	SPAPB15E9.01c.1	G5_I_T3991338+AA	NA	NA	NA	NA	Indel in UTR	NA	NA	3000	TRUE	TRUE	TRUE	0.5	1	1	G5_3000	1	pfl2	9
G5_3000_S46_L001	G5	3000	II	484534	A	0.55	#NAME?	II_A484534+T	FALSE	Insertion	ctf18	SPBC902.02c.1	G5_II_A484534+T	NA	NA	NA	NA	Indel in introns	80	42	3000	TRUE	TRUE	TRUE	0.25	1	1	G5_3000	1	ctf18	4
G5_3000_S46_L001	G5	3000	II	2966290	C	0.913	#NAME?	II_C2966290+T	TRUE	Insertion	iss9	SPBC2A9.11c	G5_II_C2966290+T	NA	NA	NA	NA	Indel in protein-coding genes	NA	NA	3000	TRUE	TRUE	TRUE	0.25	1	1	G5_3000	1	iss9	8
G5_3000_S46_L001	G5	3000	III	1985119	G	0.0952	#NAME?	III_G1985119-T	FALSE	Deletion	dph7	SPCC18.15.1	G5_III_G1985119-T	NA	NA	NA	NA	Indel in introns	46	1572	3000	TRUE	FALSE	TRUE	0.5	1	1	G5_3000	0.5	NA	20
G5_4000_S45_L001	G5	4000	I	1529295	A	0.2973	#NAME?	I_A1529295-AGGAGG	FALSE	Deletion	pzh1	SPAC57A7.08	G5_I_A1529295-AGGAGG	NA	NA	NA	NA	Indel in protein-coding genes	NA	NA	4000	TRUE	TRUE	FALSE	0.5	1	1	G5_4000	1	pzh1	15
G5_4000_S45_L001	G5	4000	I	3991338	T	0.8	#NAME?	I_T3991338+AA	TRUE	Insertion	pfl2	SPAPB15E9.01c.1	G5_I_T3991338+AA	NA	NA	NA	NA	Indel in UTR	NA	NA	4000	TRUE	TRUE	TRUE	0.5	1	1	G5_4000	1	pfl2	9
G5_4000_S45_L001	G5	4000	II	484534	A	0.5455	#NAME?	II_A484534+T	FALSE	Insertion	ctf18	SPBC902.02c.1	G5_II_A484534+T	NA	NA	NA	NA	Indel in introns	80	42	4000	TRUE	TRUE	TRUE	0.25	1	1	G5_4000	1	ctf18	4
G5_4000_S45_L001	G5	4000	II	2966290	C	1	#NAME?	II_C2966290+T	TRUE	Insertion	iss9	SPBC2A9.11c	G5_II_C2966290+T	NA	NA	NA	NA	Indel in protein-coding genes	NA	NA	4000	TRUE	TRUE	TRUE	0.25	1	1	G5_4000	1	iss9	8
G5_5000_S44_L001	G5	5000	I	1529295	A	0.8889	#NAME?	I_A1529295-AGGAGG	TRUE	Deletion	pzh1	SPAC57A7.08	G5_I_A1529295-AGGAGG	NA	NA	NA	NA	Indel in protein-coding genes	NA	NA	5000	TRUE	TRUE	FALSE	0.5	1	1	G5_5000	1	pzh1	15
G5_5000_S44_L001	G5	5000	I	3991338	T	0.6923	#NAME?	I_T3991338+AA	FALSE	Insertion	pfl2	SPAPB15E9.01c.1	G5_I_T3991338+AA	NA	NA	NA	NA	Indel in UTR	NA	NA	5000	TRUE	TRUE	TRUE	0.5	1	1	G5_5000	1	pfl2	9
G5_5000_S44_L001	G5	5000	II	484534	A	0.8	#NAME?	II_A484534+T	TRUE	Insertion	ctf18	SPBC902.02c.1	G5_II_A484534+T	NA	NA	NA	NA	Indel in introns	80	42	5000	TRUE	TRUE	TRUE	0.25	1	1	G5_5000	1	ctf18	4
G5_5000_S44_L001	G5	5000	II	2966290	C	1	#NAME?	II_C2966290+T	TRUE	Insertion	iss9	SPBC2A9.11c	G5_II_C2966290+T	NA	NA	NA	NA	Indel in protein-coding genes	NA	NA	5000	TRUE	TRUE	TRUE	0.25	1	1	G5_5000	1	iss9	8
G5_6000_S43_L001	G5	6000	I	653719	C	0.625	#NAME?	I_C653719+T	FALSE	Insertion	trz1	SPAC1D4.10.1	G5_I_C653719+T	NA	NA	NA	NA	Indel in introns	37	-439	6000	TRUE	FALSE	TRUE	0.5	1	1	G5_6000	0.5	NA	20
G5_6000_S43_L001	G5	6000	I	1529295	A	0.9565	#NAME?	I_A1529295-AGGAGG	TRUE	Deletion	pzh1	SPAC57A7.08	G5_I_A1529295-AGGAGG	NA	NA	NA	NA	Indel in protein-coding genes	NA	NA	6000	TRUE	TRUE	FALSE	0.5	1	1	G5_6000	1	pzh1	15
G5_6000_S43_L001	G5	6000	I	2248535	T	0.8636	#NAME?	I_T2248535+A	TRUE	Insertion	byr3	SPAC13D6.02c.1	G5_I_T2248535+A	NA	NA	NA	NA	Indel in UTR	NA	NA	6000	TRUE	FALSE	TRUE	0.5	1	1	G5_6000	0.5	NA	20
G5_6000_S43_L001	G5	6000	I	3991338	T	0.8	#NAME?	I_T3991338+AA	TRUE	Insertion	pfl2	SPAPB15E9.01c.1	G5_I_T3991338+AA	NA	NA	NA	NA	Indel in UTR	NA	NA	6000	TRUE	TRUE	TRUE	0.5	1	1	G5_6000	1	pfl2	9
G5_6000_S43_L001	G5	6000	II	484534	A	0.75	#NAME?	II_A484534+T	TRUE	Insertion	ctf18	SPBC902.02c.1	G5_II_A484534+T	NA	NA	NA	NA	Indel in introns	80	42	6000	TRUE	TRUE	TRUE	0.25	1	1	G5_6000	1	ctf18	4
G5_6000_S43_L001	G5	6000	II	2966290	C	1	#NAME?	II_C2966290+T	TRUE	Insertion	iss9	SPBC2A9.11c	G5_II_C2966290+T	NA	NA	NA	NA	Indel in protein-coding genes	NA	NA	6000	TRUE	TRUE	TRUE	0.25	1	1	G5_6000	1	iss9	8
G5_6000_S43_L001	G5	6000	III	1985119	G	0.5714	#NAME?	III_G1985119-T	FALSE	Deletion	dph7	SPCC18.15.1	G5_III_G1985119-T	NA	NA	NA	NA	Indel in introns	46	1572	6000	TRUE	FALSE	TRUE	0.5	1	1	G5_6000	0.5	NA	20
G5_8000_S42_L001	G5	8000	I	653719	C	0.6875	#NAME?	I_C653719+T	FALSE	Insertion	trz1	SPAC1D4.10.1	G5_I_C653719+T	NA	NA	NA	NA	Indel in introns	37	-439	8000	TRUE	FALSE	TRUE	0.5	1	1	G5_8000	0.5	NA	20
G5_8000_S42_L001	G5	8000	I	1529295	A	0.925	#NAME?	I_A1529295-AGGAGG	TRUE	Deletion	pzh1	SPAC57A7.08	G5_I_A1529295-AGGAGG	NA	NA	NA	NA	Indel in protein-coding genes	NA	NA	8000	TRUE	TRUE	FALSE	0.5	1	1	G5_8000	1	pzh1	15
G5_8000_S42_L001	G5	8000	I	2248535	T	0.9444	#NAME?	I_T2248535+A	TRUE	Insertion	byr3	SPAC13D6.02c.1	G5_I_T2248535+A	NA	NA	NA	NA	Indel in UTR	NA	NA	8000	TRUE	FALSE	TRUE	0.5	1	1	G5_8000	0.5	NA	20
G5_8000_S42_L001	G5	8000	I	3991338	T	0.6923	#NAME?	I_T3991338+AA	FALSE	Insertion	pfl2	SPAPB15E9.01c.1	G5_I_T3991338+AA	NA	NA	NA	NA	Indel in UTR	NA	NA	8000	TRUE	TRUE	TRUE	0.5	1	1	G5_8000	1	pfl2	9
G5_8000_S42_L001	G5	8000	I	4564540	C	0.8421	#NAME?	I_C4564540+G	TRUE	Insertion	slm1	SPAC637.13c	G5_I_C4564540+G	NA	NA	NA	NA	Indel in protein-coding genes	NA	NA	8000	TRUE	FALSE	TRUE	0.5	1	1	G5_8000	0.5	NA	20
G5_8000_S42_L001	G5	8000	II	484534	A	0.75	#NAME?	II_A484534+T	TRUE	Insertion	ctf18	SPBC902.02c.1	G5_II_A484534+T	NA	NA	NA	NA	Indel in introns	80	42	8000	TRUE	TRUE	TRUE	0.25	1	1	G5_8000	1	ctf18	4
G5_8000_S42_L001	G5	8000	II	2966290	C	0.9167	#NAME?	II_C2966290+T	TRUE	Insertion	iss9	SPBC2A9.11c	G5_II_C2966290+T	NA	NA	NA	NA	Indel in protein-coding genes	NA	NA	8000	TRUE	TRUE	TRUE	0.25	1	1	G5_8000	1	iss9	8
G5_8000_S42_L001	G5	8000	III	811829	A	0.9	#NAME?	III_A811829+T	TRUE	Insertion	fil1	SPCC1393.08.1	G5_III_A811829+T	NA	NA	NA	NA	Indel in UTR	NA	NA	8000	TRUE	FALSE	TRUE	0.5	1	1	G5_8000	0.5	NA	20
G5_8000_S42_L001	G5	8000	III	1985119	G	0.8125	#NAME?	III_G1985119-T	TRUE	Deletion	dph7	SPCC18.15.1	G5_III_G1985119-T	NA	NA	NA	NA	Indel in introns	46	1572	8000	TRUE	FALSE	TRUE	0.5	1	1	G5_8000	0.5	NA	20
G5_9000_S41_L001	G5	9000	I	653719	C	0.8095	#NAME?	I_C653719+T	TRUE	Insertion	trz1	SPAC1D4.10.1	G5_I_C653719+T	NA	NA	NA	NA	Indel in introns	37	-439	9000	TRUE	FALSE	TRUE	0.5	1	1	G5_9000	0.5	NA	20
G5_9000_S41_L001	G5	9000	I	1529295	A	1	#NAME?	I_A1529295-AGGAGG	TRUE	Deletion	pzh1	SPAC57A7.08	G5_I_A1529295-AGGAGG	NA	NA	NA	NA	Indel in protein-coding genes	NA	NA	9000	TRUE	TRUE	FALSE	0.5	1	1	G5_9000	1	pzh1	15
G5_9000_S41_L001	G5	9000	I	2248535	T	0.9	#NAME?	I_T2248535+A	TRUE	Insertion	byr3	SPAC13D6.02c.1	G5_I_T2248535+A	NA	NA	NA	NA	Indel in UTR	NA	NA	9000	TRUE	FALSE	TRUE	0.5	1	1	G5_9000	0.5	NA	20
G5_9000_S41_L001	G5	9000	I	3991338	T	0.7647	#NAME?	I_T3991338+AA	TRUE	Insertion	pfl2	SPAPB15E9.01c.1	G5_I_T3991338+AA	NA	NA	NA	NA	Indel in UTR	NA	NA	9000	TRUE	TRUE	TRUE	0.5	1	1	G5_9000	1	pfl2	9
G5_9000_S41_L001	G5	9000	I	4564540	C	1	#NAME?	I_C4564540+G	TRUE	Insertion	slm1	SPAC637.13c	G5_I_C4564540+G	NA	NA	NA	NA	Indel in protein-coding genes	NA	NA	9000	TRUE	FALSE	TRUE	0.5	1	1	G5_9000	0.5	NA	20
G5_9000_S41_L001	G5	9000	II	484534	A	0.6	#NAME?	II_A484534+T	FALSE	Insertion	ctf18	SPBC902.02c.1	G5_II_A484534+T	NA	NA	NA	NA	Indel in introns	80	42	9000	TRUE	TRUE	TRUE	0.25	1	1	G5_9000	1	ctf18	4
G5_9000_S41_L001	G5	9000	II	2966290	C	0.9167	#NAME?	II_C2966290+T	TRUE	Insertion	iss9	SPBC2A9.11c	G5_II_C2966290+T	NA	NA	NA	NA	Indel in protein-coding genes	NA	NA	9000	TRUE	TRUE	TRUE	0.25	1	1	G5_9000	1	iss9	8
G5_9000_S41_L001	G5	9000	III	811829	A	0.875	#NAME?	III_A811829+T	TRUE	Insertion	fil1	SPCC1393.08.1	G5_III_A811829+T	NA	NA	NA	NA	Indel in UTR	NA	NA	9000	TRUE	FALSE	TRUE	0.5	1	1	G5_9000	0.5	NA	20
G5_9000_S41_L001	G5	9000	III	1985119	G	0.8333	#NAME?	III_G1985119-T	TRUE	Deletion	dph7	SPCC18.15.1	G5_III_G1985119-T	NA	NA	NA	NA	Indel in introns	46	1572	9000	TRUE	FALSE	TRUE	0.5	1	1	G5_9000	0.5	NA	20
G9_2000_S53_L001	G9	2000	II	3980468	C	0.25	#NAME?	II_C3980468-T	FALSE	Deletion	rse1	SPNCRNA.111	G9_II_C3980468-T	NA	NA	NA	NA	Indel in other noncoding regions	NA	NA	2000	TRUE	FALSE	TRUE	0.5	1	1	G9_2000	0.5	NA	20
G9_2000_S53_L001	G9	2000	II	4031460	A	0.75	#NAME?	II_A4031460+T	TRUE	Insertion	git11	SPBC215.04.1	G9_II_A4031460+T	NA	NA	NA	NA	Indel in introns	89	850	2000	TRUE	FALSE	TRUE	0.5	1	1	G9_2000	0.5	NA	20
G9_2000_S53_L001	G9	2000	III	2168459	T	1	#NAME?	III_T2168459+A	TRUE	Insertion	nup97	SPCC1620.11	G9_III_T2168459+A	NA	NA	NA	NA	Indel in protein-coding genes	NA	NA	2000	TRUE	FALSE	TRUE	0.5	1	1	G9_2000	0.5	NA	20
G9_3000_S52_L001	G9	3000	II	1451705	G	0.1364	#NAME?	II_G1451705+A	FALSE	Insertion	nep2	SPBC32H8.02c.1	G9_II_G1451705+A	NA	NA	NA	NA	Indel in UTR	NA	NA	3000	TRUE	FALSE	TRUE	0.5	1	1	G9_3000	0.5	NA	20
G9_3000_S52_L001	G9	3000	II	3980468	C	0.1538	#NAME?	II_C3980468-T	FALSE	Deletion	rse1	SPNCRNA.111	G9_II_C3980468-T	NA	NA	NA	NA	Indel in other noncoding regions	NA	NA	3000	TRUE	FALSE	TRUE	0.5	1	1	G9_3000	0.5	NA	20
G9_3000_S52_L001	G9	3000	III	2168459	T	0.8667	#NAME?	III_T2168459+A	TRUE	Insertion	nup97	SPCC1620.11	G9_III_T2168459+A	NA	NA	NA	NA	Indel in protein-coding genes	NA	NA	3000	TRUE	FALSE	TRUE	0.5	1	1	G9_3000	0.5	NA	20
G9_4000_S51_L001	G9	4000	I	1494938	C	0.6364	#NAME?	I_C1494938+A	FALSE	Insertion	mug116	SPAC5D6.10c	G9_I_C1494938+A	NA	NA	NA	NA	Indel in protein-coding genes	NA	NA	4000	TRUE	FALSE	TRUE	0.5	1	1	G9_4000	0.5	NA	20
G9_4000_S51_L001	G9	4000	I	2299561	G	0.8235	#NAME?	I_G2299561+A	TRUE	Insertion	upf3	SPAC13G7.03	G9_I_G2299561+A	NA	NA	NA	NA	Indel in protein-coding genes	NA	NA	4000	TRUE	FALSE	TRUE	0.5	1	1	G9_4000	0.5	NA	20
G9_4000_S51_L001	G9	4000	II	355454	T	0.6111	#NAME?	II_T355454+A	FALSE	Insertion	ncRNA.1343	SPNCRNA.1343	G9_II_T355454+A	NA	NA	NA	NA	Indel in other noncoding regions	NA	NA	4000	TRUE	FALSE	TRUE	0.5	1	1	G9_4000	0.5	NA	20
G9_4000_S51_L001	G9	4000	II	526957	C	0.0789	#NAME?	II_C526957-GTGTGT	FALSE	Deletion	fhn1	SPBC1685.13.1	G9_II_C526957-GTGTGT	NA	NA	NA	NA	Indel in UTR	NA	NA	4000	TRUE	TRUE	FALSE	0.5	1	1	G9_4000	1	fhn1	7
G9_4000_S51_L001	G9	4000	II	1451705	G	0.8125	#NAME?	II_G1451705+A	TRUE	Insertion	nep2	SPBC32H8.02c.1	G9_II_G1451705+A	NA	NA	NA	NA	Indel in UTR	NA	NA	4000	TRUE	FALSE	TRUE	0.5	1	1	G9_4000	0.5	NA	20
G9_4000_S51_L001	G9	4000	II	3980468	C	0.7778	#NAME?	II_C3980468-T	TRUE	Deletion	rse1	SPNCRNA.111	G9_II_C3980468-T	NA	NA	NA	NA	Indel in other noncoding regions	NA	NA	4000	TRUE	FALSE	TRUE	0.5	1	1	G9_4000	0.5	NA	20
G9_4000_S51_L001	G9	4000	II	4031460	A	0.6	#NAME?	II_A4031460+T	FALSE	Insertion	git11	SPBC215.04.1	G9_II_A4031460+T	NA	NA	NA	NA	Indel in introns	89	850	4000	TRUE	FALSE	TRUE	0.5	1	1	G9_4000	0.5	NA	20
G9_4000_S51_L001	G9	4000	III	2168459	T	1	#NAME?	III_T2168459+A	TRUE	Insertion	nup97	SPCC1620.11	G9_III_T2168459+A	NA	NA	NA	NA	Indel in protein-coding genes	NA	NA	4000	TRUE	FALSE	TRUE	0.5	1	1	G9_4000	0.5	NA	20
G9_8000_S50_L001	G9	8000	I	442786	C	0.8182	#NAME?	I_C442786+TT	TRUE	Insertion	fep1	SPAC23E2.01.1	G9_I_C442786+TT	NA	NA	NA	NA	Indel in UTR	NA	NA	8000	TRUE	FALSE	TRUE	0.5	1	1	G9_8000	0.5	NA	20
G9_8000_S50_L001	G9	8000	I	1494938	C	0.4615	#NAME?	I_C1494938+A	FALSE	Insertion	mug116	SPAC5D6.10c	G9_I_C1494938+A	NA	NA	NA	NA	Indel in protein-coding genes	NA	NA	8000	TRUE	FALSE	TRUE	0.5	1	1	G9_8000	0.5	NA	20
G9_8000_S50_L001	G9	8000	II	355454	T	0.7692	#NAME?	II_T355454+A	TRUE	Insertion	ncRNA.1343	SPNCRNA.1343	G9_II_T355454+A	NA	NA	NA	NA	Indel in other noncoding regions	NA	NA	8000	TRUE	FALSE	TRUE	0.5	1	1	G9_8000	0.5	NA	20
G9_8000_S50_L001	G9	8000	II	526957	C	0.7083	#NAME?	II_C526957-GTGTGT	FALSE	Deletion	fhn1	SPBC1685.13.1	G9_II_C526957-GTGTGT	NA	NA	NA	NA	Indel in UTR	NA	NA	8000	TRUE	TRUE	FALSE	0.5	1	1	G9_8000	1	fhn1	7
G9_8000_S50_L001	G9	8000	II	2937277	T	1	#NAME?	II_T2937277+A	TRUE	Insertion	ubp9	SPBC1703.12	G9_II_T2937277+A	NA	NA	NA	NA	Indel in protein-coding genes	NA	NA	8000	TRUE	TRUE	TRUE	0.5	1	1	G9_8000	1	ubp9	18
G9_8000_S50_L001	G9	8000	II	3980468	C	0.5556	#NAME?	II_C3980468-T	FALSE	Deletion	rse1	SPNCRNA.111	G9_II_C3980468-T	NA	NA	NA	NA	Indel in other noncoding regions	NA	NA	8000	TRUE	FALSE	TRUE	0.5	1	1	G9_8000	0.5	NA	20
G9_8000_S50_L001	G9	8000	III	1564168	C	0.7879	#NAME?	III_C1564168+TGG	TRUE	Insertion	hmg1	SPCC162.09c	G9_III_C1564168+TGG	NA	NA	NA	NA	Indel in protein-coding genes	NA	NA	8000	TRUE	FALSE	FALSE	0.5	1	1	G9_8000	0.5	NA	20
G9_8000_S50_L001	G9	8000	III	2089058	A	0.8889	#NAME?	III_A2089058+T	TRUE	Insertion	sac3	SPCC576.05.1	G9_III_A2089058+T	NA	NA	NA	NA	Indel in introns	221	6	8000	TRUE	FALSE	TRUE	0.5	1	1	G9_8000	0.5	NA	20
G9_8000_S50_L001	G9	8000	III	2168459	T	1	#NAME?	III_T2168459+A	TRUE	Insertion	nup97	SPCC1620.11	G9_III_T2168459+A	NA	NA	NA	NA	Indel in protein-coding genes	NA	NA	8000	TRUE	FALSE	TRUE	0.5	1	1	G9_8000	0.5	NA	20
G9_9000_S49_L001	G9	9000	I	442786	C	0.5714	#NAME?	I_C442786+TT	FALSE	Insertion	fep1	SPAC23E2.01.1	G9_I_C442786+TT	NA	NA	NA	NA	Indel in UTR	NA	NA	9000	TRUE	FALSE	TRUE	0.5	1	1	G9_9000	0.5	NA	20
G9_9000_S49_L001	G9	9000	I	1494938	C	0.6667	#NAME?	I_C1494938+A	FALSE	Insertion	mug116	SPAC5D6.10c	G9_I_C1494938+A	NA	NA	NA	NA	Indel in protein-coding genes	NA	NA	9000	TRUE	FALSE	TRUE	0.5	1	1	G9_9000	0.5	NA	20
G9_9000_S49_L001	G9	9000	I	1529295	A	0.4444	#NAME?	I_A1529295-AGGAGG	FALSE	Deletion	pzh1	SPAC57A7.08	G9_I_A1529295-AGGAGG	NA	NA	NA	NA	Indel in protein-coding genes	NA	NA	9000	TRUE	TRUE	FALSE	0.5	1	1	G9_9000	1	pzh1	15
G9_9000_S49_L001	G9	9000	I	2299561	G	0.9286	#NAME?	I_G2299561+A	TRUE	Insertion	upf3	SPAC13G7.03	G9_I_G2299561+A	NA	NA	NA	NA	Indel in protein-coding genes	NA	NA	9000	TRUE	FALSE	TRUE	0.5	1	1	G9_9000	0.5	NA	20
G9_9000_S49_L001	G9	9000	I	5497961	T	0.6923	#NAME?	I_T5497961+A	FALSE	Insertion	pcm2	SPAC869.08.1	G9_I_T5497961+A	NA	NA	NA	NA	Indel in UTR	NA	NA	9000	TRUE	FALSE	TRUE	0.5	1	1	G9_9000	0.5	NA	20
G9_9000_S49_L001	G9	9000	II	355454	T	0.7647	#NAME?	II_T355454+A	TRUE	Insertion	ncRNA.1343	SPNCRNA.1343	G9_II_T355454+A	NA	NA	NA	NA	Indel in other noncoding regions	NA	NA	9000	TRUE	FALSE	TRUE	0.5	1	1	G9_9000	0.5	NA	20
G9_9000_S49_L001	G9	9000	II	526957	C	0.5769	#NAME?	II_C526957-GTGTGT	FALSE	Deletion	fhn1	SPBC1685.13.1	G9_II_C526957-GTGTGT	NA	NA	NA	NA	Indel in UTR	NA	NA	9000	TRUE	TRUE	FALSE	0.5	1	1	G9_9000	1	fhn1	7
G9_9000_S49_L001	G9	9000	II	1451705	G	0.8571	#NAME?	II_G1451705+A	TRUE	Insertion	nep2	SPBC32H8.02c.1	G9_II_G1451705+A	NA	NA	NA	NA	Indel in UTR	NA	NA	9000	TRUE	FALSE	TRUE	0.5	1	1	G9_9000	0.5	NA	20
G9_9000_S49_L001	G9	9000	II	2937277	T	1	#NAME?	II_T2937277+A	TRUE	Insertion	ubp9	SPBC1703.12	G9_II_T2937277+A	NA	NA	NA	NA	Indel in protein-coding genes	NA	NA	9000	TRUE	TRUE	TRUE	0.5	1	1	G9_9000	1	ubp9	18
G9_9000_S49_L001	G9	9000	II	3980468	C	0.7273	#NAME?	II_C3980468-T	FALSE	Deletion	rse1	SPNCRNA.111	G9_II_C3980468-T	NA	NA	NA	NA	Indel in other noncoding regions	NA	NA	9000	TRUE	FALSE	TRUE	0.5	1	1	G9_9000	0.5	NA	20
G9_9000_S49_L001	G9	9000	III	1564168	C	0.8	#NAME?	III_C1564168+TGG	TRUE	Insertion	hmg1	SPCC162.09c	G9_III_C1564168+TGG	NA	NA	NA	NA	Indel in protein-coding genes	NA	NA	9000	TRUE	FALSE	FALSE	0.5	1	1	G9_9000	0.5	NA	20
G9_9000_S49_L001	G9	9000	III	2089058	A	0.8889	#NAME?	III_A2089058+T	TRUE	Insertion	sac3	SPCC576.05.1	G9_III_A2089058+T	NA	NA	NA	NA	Indel in introns	221	6	9000	TRUE	FALSE	TRUE	0.5	1	1	G9_9000	0.5	NA	20
G9_9000_S49_L001	G9	9000	III	2168459	T	0.96	#NAME?	III_T2168459+A	TRUE	Insertion	nup97	SPCC1620.11	G9_III_T2168459+A	NA	NA	NA	NA	Indel in protein-coding genes	NA	NA	9000	TRUE	FALSE	TRUE	0.5	1	1	G9_9000	0.5	NA	20
H11_10000_S67_L001	H11	10000	I	3666021	C	1	#NAME?	I_C3666021+G	TRUE	Insertion	prr1	SPAC8C9.14	H11_I_C3666021+G	NA	NA	NA	NA	Indel in protein-coding genes	NA	NA	10000	TRUE	TRUE	FALSE	0.5	1	1	H11_10000	1	prr1	13
H11_10000_S67_L001	H11	10000	I	4338694	G	0.8286	#NAME?	I_G4338694+T	TRUE	Insertion	rfc2	SPAC23D3.02.1	H11_I_G4338694+T	NA	NA	NA	NA	Indel in introns	52	-121	10000	TRUE	FALSE	TRUE	0.5	1	1	H11_10000	0.5	NA	20
H11_10000_S67_L001	H11	10000	II	329931	T	0.75	#NAME?	II_T329931+G	TRUE	Insertion	fet4	SPBP26C9.03c.1	H11_II_T329931+G	NA	NA	NA	NA	Indel in UTR	NA	NA	10000	TRUE	TRUE	TRUE	0.5	1	1	H11_10000	1	fet4	6
H11_10000_S67_L001	H11	10000	II	484534	A	0.8889	#NAME?	II_A484534+T	TRUE	Insertion	ctf18	SPBC902.02c.1	H11_II_A484534+T	NA	NA	NA	NA	Indel in introns	80	42	10000	TRUE	TRUE	TRUE	0.25	1	1	H11_10000	1	ctf18	4
H11_10000_S67_L001	H11	10000	II	1323267	T	0.913	#NAME?	II_T1323267+A	TRUE	Insertion	mmm1	SPBC27B12.01c.1	H11_II_T1323267+A	NA	NA	NA	NA	Indel in introns	163	972	10000	TRUE	FALSE	TRUE	0.5	1	1	H11_10000	0.5	NA	20
H11_10000_S67_L001	H11	10000	II	1757193	C	0.9615	#NAME?	II_C1757193+T	TRUE	Insertion	pfd1	SPBC1D7.01.1	H11_II_C1757193+T	NA	NA	NA	NA	Indel in introns	97	203	10000	TRUE	FALSE	TRUE	0.5	1	1	H11_10000	0.5	NA	20
H11_3000_S73_L001	H11	3000	I	3666021	C	1	#NAME?	I_C3666021+G	TRUE	Insertion	prr1	SPAC8C9.14	H11_I_C3666021+G	NA	NA	NA	NA	Indel in protein-coding genes	NA	NA	3000	TRUE	TRUE	FALSE	0.5	1	1	H11_3000	1	prr1	13
H11_3000_S73_L001	H11	3000	I	4338694	G	0.875	#NAME?	I_G4338694+T	TRUE	Insertion	rfc2	SPAC23D3.02.1	H11_I_G4338694+T	NA	NA	NA	NA	Indel in introns	52	-121	3000	TRUE	FALSE	TRUE	0.5	1	1	H11_3000	0.5	NA	20
H11_3000_S73_L001	H11	3000	II	484534	A	0.625	#NAME?	II_A484534+T	FALSE	Insertion	ctf18	SPBC902.02c.1	H11_II_A484534+T	NA	NA	NA	NA	Indel in introns	80	42	3000	TRUE	TRUE	TRUE	0.25	1	1	H11_3000	1	ctf18	4
H11_3000_S73_L001	H11	3000	II	1323267	T	0.95	#NAME?	II_T1323267+A	TRUE	Insertion	mmm1	SPBC27B12.01c.1	H11_II_T1323267+A	NA	NA	NA	NA	Indel in introns	163	972	3000	TRUE	FALSE	TRUE	0.5	1	1	H11_3000	0.5	NA	20
H11_3000_S73_L001	H11	3000	II	1757193	C	0.1765	#NAME?	II_C1757193+T	FALSE	Insertion	pfd1	SPBC1D7.01.1	H11_II_C1757193+T	NA	NA	NA	NA	Indel in introns	97	203	3000	TRUE	FALSE	TRUE	0.5	1	1	H11_3000	0.5	NA	20
H11_5000_S72_L001	H11	5000	I	3666021	C	1	#NAME?	I_C3666021+G	TRUE	Insertion	prr1	SPAC8C9.14	H11_I_C3666021+G	NA	NA	NA	NA	Indel in protein-coding genes	NA	NA	5000	TRUE	TRUE	FALSE	0.5	1	1	H11_5000	1	prr1	13
H11_5000_S72_L001	H11	5000	I	4338694	G	0.8857	#NAME?	I_G4338694+T	TRUE	Insertion	rfc2	SPAC23D3.02.1	H11_I_G4338694+T	NA	NA	NA	NA	Indel in introns	52	-121	5000	TRUE	FALSE	TRUE	0.5	1	1	H11_5000	0.5	NA	20
H11_5000_S72_L001	H11	5000	II	484534	A	0.7273	#NAME?	II_A484534+T	FALSE	Insertion	ctf18	SPBC902.02c.1	H11_II_A484534+T	NA	NA	NA	NA	Indel in introns	80	42	5000	TRUE	TRUE	TRUE	0.25	1	1	H11_5000	1	ctf18	4
H11_5000_S72_L001	H11	5000	II	1323267	T	0.9286	#NAME?	II_T1323267+A	TRUE	Insertion	mmm1	SPBC27B12.01c.1	H11_II_T1323267+A	NA	NA	NA	NA	Indel in introns	163	972	5000	TRUE	FALSE	TRUE	0.5	1	1	H11_5000	0.5	NA	20
H11_5000_S72_L001	H11	5000	II	1757193	C	1	#NAME?	II_C1757193+T	TRUE	Insertion	pfd1	SPBC1D7.01.1	H11_II_C1757193+T	NA	NA	NA	NA	Indel in introns	97	203	5000	TRUE	FALSE	TRUE	0.5	1	1	H11_5000	0.5	NA	20
H11_6000_S71_L001	H11	6000	I	3666021	C	0.9412	#NAME?	I_C3666021+G	TRUE	Insertion	prr1	SPAC8C9.14	H11_I_C3666021+G	NA	NA	NA	NA	Indel in protein-coding genes	NA	NA	6000	TRUE	TRUE	FALSE	0.5	1	1	H11_6000	1	prr1	13
H11_6000_S71_L001	H11	6000	I	4338694	G	0.8788	#NAME?	I_G4338694+T	TRUE	Insertion	rfc2	SPAC23D3.02.1	H11_I_G4338694+T	NA	NA	NA	NA	Indel in introns	52	-121	6000	TRUE	FALSE	TRUE	0.5	1	1	H11_6000	0.5	NA	20
H11_6000_S71_L001	H11	6000	II	484534	A	0.7273	#NAME?	II_A484534+T	FALSE	Insertion	ctf18	SPBC902.02c.1	H11_II_A484534+T	NA	NA	NA	NA	Indel in introns	80	42	6000	TRUE	TRUE	TRUE	0.25	1	1	H11_6000	1	ctf18	4
H11_6000_S71_L001	H11	6000	II	1323267	T	0.75	#NAME?	II_T1323267+A	TRUE	Insertion	mmm1	SPBC27B12.01c.1	H11_II_T1323267+A	NA	NA	NA	NA	Indel in introns	163	972	6000	TRUE	FALSE	TRUE	0.5	1	1	H11_6000	0.5	NA	20
H11_6000_S71_L001	H11	6000	II	1757193	C	1	#NAME?	II_C1757193+T	TRUE	Insertion	pfd1	SPBC1D7.01.1	H11_II_C1757193+T	NA	NA	NA	NA	Indel in introns	97	203	6000	TRUE	FALSE	TRUE	0.5	1	1	H11_6000	0.5	NA	20
H11_7000_S70_L001	H11	7000	I	3666021	C	1	#NAME?	I_C3666021+G	TRUE	Insertion	prr1	SPAC8C9.14	H11_I_C3666021+G	NA	NA	NA	NA	Indel in protein-coding genes	NA	NA	7000	TRUE	TRUE	FALSE	0.5	1	1	H11_7000	1	prr1	13
H11_7000_S70_L001	H11	7000	I	4338694	G	0.8776	#NAME?	I_G4338694+T	TRUE	Insertion	rfc2	SPAC23D3.02.1	H11_I_G4338694+T	NA	NA	NA	NA	Indel in introns	52	-121	7000	TRUE	FALSE	TRUE	0.5	1	1	H11_7000	0.5	NA	20
H11_7000_S70_L001	H11	7000	II	484534	A	0.7222	#NAME?	II_A484534+T	FALSE	Insertion	ctf18	SPBC902.02c.1	H11_II_A484534+T	NA	NA	NA	NA	Indel in introns	80	42	7000	TRUE	TRUE	TRUE	0.25	1	1	H11_7000	1	ctf18	4
H11_7000_S70_L001	H11	7000	II	1323267	T	0.95	#NAME?	II_T1323267+A	TRUE	Insertion	mmm1	SPBC27B12.01c.1	H11_II_T1323267+A	NA	NA	NA	NA	Indel in introns	163	972	7000	TRUE	FALSE	TRUE	0.5	1	1	H11_7000	0.5	NA	20
H11_7000_S70_L001	H11	7000	II	1757193	C	0.9583	#NAME?	II_C1757193+T	TRUE	Insertion	pfd1	SPBC1D7.01.1	H11_II_C1757193+T	NA	NA	NA	NA	Indel in introns	97	203	7000	TRUE	FALSE	TRUE	0.5	1	1	H11_7000	0.5	NA	20
H11_8000_S69_L001	H11	8000	I	3666021	C	1	#NAME?	I_C3666021+G	TRUE	Insertion	prr1	SPAC8C9.14	H11_I_C3666021+G	NA	NA	NA	NA	Indel in protein-coding genes	NA	NA	8000	TRUE	TRUE	FALSE	0.5	1	1	H11_8000	1	prr1	13
H11_8000_S69_L001	H11	8000	I	4338694	G	0.875	#NAME?	I_G4338694+T	TRUE	Insertion	rfc2	SPAC23D3.02.1	H11_I_G4338694+T	NA	NA	NA	NA	Indel in introns	52	-121	8000	TRUE	FALSE	TRUE	0.5	1	1	H11_8000	0.5	NA	20
H11_8000_S69_L001	H11	8000	II	329931	T	0.3333	#NAME?	II_T329931+G	FALSE	Insertion	fet4	SPBP26C9.03c.1	H11_II_T329931+G	NA	NA	NA	NA	Indel in UTR	NA	NA	8000	TRUE	TRUE	TRUE	0.5	1	1	H11_8000	1	fet4	6
H11_8000_S69_L001	H11	8000	II	484534	A	0.5455	#NAME?	II_A484534+T	FALSE	Insertion	ctf18	SPBC902.02c.1	H11_II_A484534+T	NA	NA	NA	NA	Indel in introns	80	42	8000	TRUE	TRUE	TRUE	0.25	1	1	H11_8000	1	ctf18	4
H11_8000_S69_L001	H11	8000	II	1323267	T	0.8148	#NAME?	II_T1323267+A	TRUE	Insertion	mmm1	SPBC27B12.01c.1	H11_II_T1323267+A	NA	NA	NA	NA	Indel in introns	163	972	8000	TRUE	FALSE	TRUE	0.5	1	1	H11_8000	0.5	NA	20
H11_8000_S69_L001	H11	8000	II	1757193	C	1	#NAME?	II_C1757193+T	TRUE	Insertion	pfd1	SPBC1D7.01.1	H11_II_C1757193+T	NA	NA	NA	NA	Indel in introns	97	203	8000	TRUE	FALSE	TRUE	0.5	1	1	H11_8000	0.5	NA	20
H11_9000_S68_L001	H11	9000	I	3666021	C	1	#NAME?	I_C3666021+G	TRUE	Insertion	prr1	SPAC8C9.14	H11_I_C3666021+G	NA	NA	NA	NA	Indel in protein-coding genes	NA	NA	9000	TRUE	TRUE	FALSE	0.5	1	1	H11_9000	1	prr1	13
H11_9000_S68_L001	H11	9000	I	4338694	G	0.8542	#NAME?	I_G4338694+T	TRUE	Insertion	rfc2	SPAC23D3.02.1	H11_I_G4338694+T	NA	NA	NA	NA	Indel in introns	52	-121	9000	TRUE	FALSE	TRUE	0.5	1	1	H11_9000	0.5	NA	20
H11_9000_S68_L001	H11	9000	II	329931	T	0.4762	#NAME?	II_T329931+G	FALSE	Insertion	fet4	SPBP26C9.03c.1	H11_II_T329931+G	NA	NA	NA	NA	Indel in UTR	NA	NA	9000	TRUE	TRUE	TRUE	0.5	1	1	H11_9000	1	fet4	6
H11_9000_S68_L001	H11	9000	II	484534	A	0.5	#NAME?	II_A484534+T	FALSE	Insertion	ctf18	SPBC902.02c.1	H11_II_A484534+T	NA	NA	NA	NA	Indel in introns	80	42	9000	TRUE	TRUE	TRUE	0.25	1	1	H11_9000	1	ctf18	4
H11_9000_S68_L001	H11	9000	II	1323267	T	0.96	#NAME?	II_T1323267+A	TRUE	Insertion	mmm1	SPBC27B12.01c.1	H11_II_T1323267+A	NA	NA	NA	NA	Indel in introns	163	972	9000	TRUE	FALSE	TRUE	0.5	1	1	H11_9000	0.5	NA	20
H11_9000_S68_L001	H11	9000	II	1757193	C	0.9487	#NAME?	II_C1757193+T	TRUE	Insertion	pfd1	SPBC1D7.01.1	H11_II_C1757193+T	NA	NA	NA	NA	Indel in introns	97	203	9000	TRUE	FALSE	TRUE	0.5	1	1	H11_9000	0.5	NA	20
H12_10000_S74_L001	H12	10000	I	409601	C	0.8571	#NAME?	I_C409601+T	TRUE	Insertion	cuf1	SPAC31A2.11c.1	H12_I_C409601+T	NA	NA	NA	NA	Indel in UTR	NA	NA	10000	TRUE	FALSE	TRUE	0.5	1	1	H12_10000	0.5	NA	20
H12_10000_S74_L001	H12	10000	I	1891186	T	0.7778	#NAME?	I_T1891186-ACCGATTC	TRUE	Deletion	pof15	SPAPB1A10.14	H12_I_T1891186-ACCGATTC	NA	NA	NA	NA	Indel in protein-coding genes	NA	NA	10000	TRUE	TRUE	FALSE	0.5	1	1	H12_10000	1	pof15	20
H12_10000_S74_L001	H12	10000	I	3408209	T	0.9167	#NAME?	I_T3408209+G	TRUE	Insertion	bop1	SPAP32A8.03c	H12_I_T3408209+G	NA	NA	NA	NA	Indel in protein-coding genes	NA	NA	10000	TRUE	TRUE	TRUE	0.5	1	1	H12_10000	1	bop1	1
H12_10000_S74_L001	H12	10000	I	4629553	C	0.9048	#NAME?	I_C4629553+A	TRUE	Insertion	dhc1	SPAC1093.06c	H12_I_C4629553+A	NA	NA	NA	NA	Indel in protein-coding genes	NA	NA	10000	TRUE	FALSE	TRUE	0.5	1	1	H12_10000	0.5	NA	20
H12_10000_S74_L001	H12	10000	II	4423656	A	0.8286	#NAME?	II_A4423656+AAACT	TRUE	Insertion	pfl5	SPBC1289.15	H12_II_A4423656+AAACT	NA	NA	NA	NA	Indel in protein-coding genes	NA	NA	10000	TRUE	TRUE	FALSE	0.5	1	1	H12_10000	1	pfl5	10
H12_10000_S74_L001	H12	10000	III	1173151	T	0.8696	+C	III_T1173151+C	TRUE	Insertion	nte1	SPCC4B3.04c.1	H12_III_T1173151+C	NA	NA	NA	NA	Indel in introns	49	4222	10000	TRUE	FALSE	TRUE	0.5	1	1	H12_10000	0.5	NA	20
H12_10000_S74_L001	H12	10000	III	1411422	C	0.8611	#NAME?	III_C1411422+A	TRUE	Insertion	hta1	SPCC622.08c.1	H12_III_C1411422+A	NA	NA	NA	NA	Indel in UTR	NA	NA	10000	TRUE	FALSE	TRUE	0.5	1	1	H12_10000	0.5	NA	20
H12_4000_S79_L001	H12	4000	I	3408209	T	0.9706	#NAME?	I_T3408209+G	TRUE	Insertion	bop1	SPAP32A8.03c	H12_I_T3408209+G	NA	NA	NA	NA	Indel in protein-coding genes	NA	NA	4000	TRUE	TRUE	TRUE	0.5	1	1	H12_4000	1	bop1	1
H12_4000_S79_L001	H12	4000	I	4629553	C	0.6429	#NAME?	I_C4629553+A	FALSE	Insertion	dhc1	SPAC1093.06c	H12_I_C4629553+A	NA	NA	NA	NA	Indel in protein-coding genes	NA	NA	4000	TRUE	FALSE	TRUE	0.5	1	1	H12_4000	0.5	NA	20
H12_4000_S79_L001	H12	4000	III	1411422	C	0.7742	#NAME?	III_C1411422+A	TRUE	Insertion	hta1	SPCC622.08c.1	H12_III_C1411422+A	NA	NA	NA	NA	Indel in UTR	NA	NA	4000	TRUE	FALSE	TRUE	0.5	1	1	H12_4000	0.5	NA	20
H12_6000_S78_L001	H12	6000	I	409601	C	0.7619	#NAME?	I_C409601+T	TRUE	Insertion	cuf1	SPAC31A2.11c.1	H12_I_C409601+T	NA	NA	NA	NA	Indel in UTR	NA	NA	6000	TRUE	FALSE	TRUE	0.5	1	1	H12_6000	0.5	NA	20
H12_6000_S78_L001	H12	6000	I	1891186	T	0.7407	#NAME?	I_T1891186-ACCGATTC	FALSE	Deletion	pof15	SPAPB1A10.14	H12_I_T1891186-ACCGATTC	NA	NA	NA	NA	Indel in protein-coding genes	NA	NA	6000	TRUE	TRUE	FALSE	0.5	1	1	H12_6000	1	pof15	20
H12_6000_S78_L001	H12	6000	I	3408209	T	0.9545	#NAME?	I_T3408209+G	TRUE	Insertion	bop1	SPAP32A8.03c	H12_I_T3408209+G	NA	NA	NA	NA	Indel in protein-coding genes	NA	NA	6000	TRUE	TRUE	TRUE	0.5	1	1	H12_6000	1	bop1	1
H12_6000_S78_L001	H12	6000	I	4629553	C	0.9	#NAME?	I_C4629553+A	TRUE	Insertion	dhc1	SPAC1093.06c	H12_I_C4629553+A	NA	NA	NA	NA	Indel in protein-coding genes	NA	NA	6000	TRUE	FALSE	TRUE	0.5	1	1	H12_6000	0.5	NA	20
H12_6000_S78_L001	H12	6000	II	4423656	A	0.875	#NAME?	II_A4423656+AAACT	TRUE	Insertion	pfl5	SPBC1289.15	H12_II_A4423656+AAACT	NA	NA	NA	NA	Indel in protein-coding genes	NA	NA	6000	TRUE	TRUE	FALSE	0.5	1	1	H12_6000	1	pfl5	10
H12_6000_S78_L001	H12	6000	III	1411422	C	0.9524	#NAME?	III_C1411422+A	TRUE	Insertion	hta1	SPCC622.08c.1	H12_III_C1411422+A	NA	NA	NA	NA	Indel in UTR	NA	NA	6000	TRUE	FALSE	TRUE	0.5	1	1	H12_6000	0.5	NA	20
H12_7000_S77_L001	H12	7000	I	409601	C	0.8333	#NAME?	I_C409601+T	TRUE	Insertion	cuf1	SPAC31A2.11c.1	H12_I_C409601+T	NA	NA	NA	NA	Indel in UTR	NA	NA	7000	TRUE	FALSE	TRUE	0.5	1	1	H12_7000	0.5	NA	20
H12_7000_S77_L001	H12	7000	I	1891186	T	0.7778	#NAME?	I_T1891186-ACCGATTC	TRUE	Deletion	pof15	SPAPB1A10.14	H12_I_T1891186-ACCGATTC	NA	NA	NA	NA	Indel in protein-coding genes	NA	NA	7000	TRUE	TRUE	FALSE	0.5	1	1	H12_7000	1	pof15	20
H12_7000_S77_L001	H12	7000	I	3408209	T	0.9429	#NAME?	I_T3408209+G	TRUE	Insertion	bop1	SPAP32A8.03c	H12_I_T3408209+G	NA	NA	NA	NA	Indel in protein-coding genes	NA	NA	7000	TRUE	TRUE	TRUE	0.5	1	1	H12_7000	1	bop1	1
H12_7000_S77_L001	H12	7000	I	4629553	C	0.7619	#NAME?	I_C4629553+A	TRUE	Insertion	dhc1	SPAC1093.06c	H12_I_C4629553+A	NA	NA	NA	NA	Indel in protein-coding genes	NA	NA	7000	TRUE	FALSE	TRUE	0.5	1	1	H12_7000	0.5	NA	20
H12_7000_S77_L001	H12	7000	II	4423656	A	0.8276	#NAME?	II_A4423656+AAACT	TRUE	Insertion	pfl5	SPBC1289.15	H12_II_A4423656+AAACT	NA	NA	NA	NA	Indel in protein-coding genes	NA	NA	7000	TRUE	TRUE	FALSE	0.5	1	1	H12_7000	1	pfl5	10
H12_7000_S77_L001	H12	7000	III	1411422	C	0.9375	#NAME?	III_C1411422+A	TRUE	Insertion	hta1	SPCC622.08c.1	H12_III_C1411422+A	NA	NA	NA	NA	Indel in UTR	NA	NA	7000	TRUE	FALSE	TRUE	0.5	1	1	H12_7000	0.5	NA	20
H12_8000_S76_L001	H12	8000	I	409601	C	0.8182	#NAME?	I_C409601+T	TRUE	Insertion	cuf1	SPAC31A2.11c.1	H12_I_C409601+T	NA	NA	NA	NA	Indel in UTR	NA	NA	8000	TRUE	FALSE	TRUE	0.5	1	1	H12_8000	0.5	NA	20
H12_8000_S76_L001	H12	8000	I	1891186	T	0.6071	#NAME?	I_T1891186-ACCGATTC	FALSE	Deletion	pof15	SPAPB1A10.14	H12_I_T1891186-ACCGATTC	NA	NA	NA	NA	Indel in protein-coding genes	NA	NA	8000	TRUE	TRUE	FALSE	0.5	1	1	H12_8000	1	pof15	20
H12_8000_S76_L001	H12	8000	I	3408209	T	0.8519	#NAME?	I_T3408209+G	TRUE	Insertion	bop1	SPAP32A8.03c	H12_I_T3408209+G	NA	NA	NA	NA	Indel in protein-coding genes	NA	NA	8000	TRUE	TRUE	TRUE	0.5	1	1	H12_8000	1	bop1	1
H12_8000_S76_L001	H12	8000	I	4629553	C	0.9375	#NAME?	I_C4629553+A	TRUE	Insertion	dhc1	SPAC1093.06c	H12_I_C4629553+A	NA	NA	NA	NA	Indel in protein-coding genes	NA	NA	8000	TRUE	FALSE	TRUE	0.5	1	1	H12_8000	0.5	NA	20
H12_8000_S76_L001	H12	8000	II	4423656	A	0.7333	#NAME?	II_A4423656+AAACT	FALSE	Insertion	pfl5	SPBC1289.15	H12_II_A4423656+AAACT	NA	NA	NA	NA	Indel in protein-coding genes	NA	NA	8000	TRUE	TRUE	FALSE	0.5	1	1	H12_8000	1	pfl5	10
H12_8000_S76_L001	H12	8000	III	1173151	T	0.3333	+C	III_T1173151+C	FALSE	Insertion	nte1	SPCC4B3.04c.1	H12_III_T1173151+C	NA	NA	NA	NA	Indel in introns	49	4222	8000	TRUE	FALSE	TRUE	0.5	1	1	H12_8000	0.5	NA	20
H12_8000_S76_L001	H12	8000	III	1411422	C	1	#NAME?	III_C1411422+A	TRUE	Insertion	hta1	SPCC622.08c.1	H12_III_C1411422+A	NA	NA	NA	NA	Indel in UTR	NA	NA	8000	TRUE	FALSE	TRUE	0.5	1	1	H12_8000	0.5	NA	20
H9_10000_S60_L001	H9	10000	I	4182754	C	1	#NAME?	I_C4182754+T	TRUE	Insertion	isp7	SPAC25B8.13c.1	H9_I_C4182754+T	NA	NA	NA	NA	Indel in UTR	NA	NA	10000	TRUE	FALSE	TRUE	0.5	1	1	H9_10000	0.5	NA	20
H9_10000_S60_L001	H9	10000	I	5039623	T	0.9077	#NAME?	I_T5039623+A	TRUE	Insertion	set3	SPAC22E12.11c.1	H9_I_T5039623+A	NA	NA	NA	NA	Indel in UTR	NA	NA	10000	TRUE	FALSE	TRUE	0.5	1	1	H9_10000	0.5	NA	20
H9_10000_S60_L001	H9	10000	II	484534	A	0.6923	#NAME?	II_A484534+T	FALSE	Insertion	ctf18	SPBC902.02c.1	H9_II_A484534+T	NA	NA	NA	NA	Indel in introns	80	42	10000	TRUE	TRUE	TRUE	0.25	1	1	H9_10000	1	ctf18	4
H9_10000_S60_L001	H9	10000	II	657016	T	0.9178	#NAME?	II_T657016+A	TRUE	Insertion	hsp3103	SPBC947.09	H9_II_T657016+A	NA	NA	NA	NA	Indel in protein-coding genes	NA	NA	10000	TRUE	FALSE	TRUE	0.5	1	1	H9_10000	0.5	NA	20
H9_1000_S66_L001	H9	1000	II	484534	A	0.625	#NAME?	II_A484534+T	FALSE	Insertion	ctf18	SPBC902.02c.1	H9_II_A484534+T	NA	NA	NA	NA	Indel in introns	80	42	1000	TRUE	TRUE	TRUE	0.25	1	1	H9_1000	1	ctf18	4
H9_3000_S65_L001	H9	3000	I	4182754	C	0.5294	#NAME?	I_C4182754+T	FALSE	Insertion	isp7	SPAC25B8.13c.1	H9_I_C4182754+T	NA	NA	NA	NA	Indel in UTR	NA	NA	3000	TRUE	FALSE	TRUE	0.5	1	1	H9_3000	0.5	NA	20
H9_3000_S65_L001	H9	3000	I	5039623	T	0.4286	#NAME?	I_T5039623+A	FALSE	Insertion	set3	SPAC22E12.11c.1	H9_I_T5039623+A	NA	NA	NA	NA	Indel in UTR	NA	NA	3000	TRUE	FALSE	TRUE	0.5	1	1	H9_3000	0.5	NA	20
H9_3000_S65_L001	H9	3000	II	657016	T	0.7333	#NAME?	II_T657016+A	FALSE	Insertion	hsp3103	SPBC947.09	H9_II_T657016+A	NA	NA	NA	NA	Indel in protein-coding genes	NA	NA	3000	TRUE	FALSE	TRUE	0.5	1	1	H9_3000	0.5	NA	20
H9_5000_S64_L001	H9	5000	I	4182754	C	1	#NAME?	I_C4182754+T	TRUE	Insertion	isp7	SPAC25B8.13c.1	H9_I_C4182754+T	NA	NA	NA	NA	Indel in UTR	NA	NA	5000	TRUE	FALSE	TRUE	0.5	1	1	H9_5000	0.5	NA	20
H9_5000_S64_L001	H9	5000	I	5039623	T	0.9167	#NAME?	I_T5039623+A	TRUE	Insertion	set3	SPAC22E12.11c.1	H9_I_T5039623+A	NA	NA	NA	NA	Indel in UTR	NA	NA	5000	TRUE	FALSE	TRUE	0.5	1	1	H9_5000	0.5	NA	20
H9_5000_S64_L001	H9	5000	II	484534	A	0.5455	#NAME?	II_A484534+T	FALSE	Insertion	ctf18	SPBC902.02c.1	H9_II_A484534+T	NA	NA	NA	NA	Indel in introns	80	42	5000	TRUE	TRUE	TRUE	0.25	1	1	H9_5000	1	ctf18	4
H9_5000_S64_L001	H9	5000	II	657016	T	0.8261	#NAME?	II_T657016+A	TRUE	Insertion	hsp3103	SPBC947.09	H9_II_T657016+A	NA	NA	NA	NA	Indel in protein-coding genes	NA	NA	5000	TRUE	FALSE	TRUE	0.5	1	1	H9_5000	0.5	NA	20
H9_7000_S63_L001	H9	7000	I	4182754	C	0.9474	#NAME?	I_C4182754+T	TRUE	Insertion	isp7	SPAC25B8.13c.1	H9_I_C4182754+T	NA	NA	NA	NA	Indel in UTR	NA	NA	7000	TRUE	FALSE	TRUE	0.5	1	1	H9_7000	0.5	NA	20
H9_7000_S63_L001	H9	7000	I	5039623	T	0.875	#NAME?	I_T5039623+A	TRUE	Insertion	set3	SPAC22E12.11c.1	H9_I_T5039623+A	NA	NA	NA	NA	Indel in UTR	NA	NA	7000	TRUE	FALSE	TRUE	0.5	1	1	H9_7000	0.5	NA	20
H9_7000_S63_L001	H9	7000	II	484534	A	0.8333	#NAME?	II_A484534+T	TRUE	Insertion	ctf18	SPBC902.02c.1	H9_II_A484534+T	NA	NA	NA	NA	Indel in introns	80	42	7000	TRUE	TRUE	TRUE	0.25	1	1	H9_7000	1	ctf18	4
H9_7000_S63_L001	H9	7000	II	657016	T	0.9697	#NAME?	II_T657016+A	TRUE	Insertion	hsp3103	SPBC947.09	H9_II_T657016+A	NA	NA	NA	NA	Indel in protein-coding genes	NA	NA	7000	TRUE	FALSE	TRUE	0.5	1	1	H9_7000	0.5	NA	20
H9_8000_S62_L001	H9	8000	I	4182754	C	0.9565	#NAME?	I_C4182754+T	TRUE	Insertion	isp7	SPAC25B8.13c.1	H9_I_C4182754+T	NA	NA	NA	NA	Indel in UTR	NA	NA	8000	TRUE	FALSE	TRUE	0.5	1	1	H9_8000	0.5	NA	20
H9_8000_S62_L001	H9	8000	I	5039623	T	0.8	#NAME?	I_T5039623+A	TRUE	Insertion	set3	SPAC22E12.11c.1	H9_I_T5039623+A	NA	NA	NA	NA	Indel in UTR	NA	NA	8000	TRUE	FALSE	TRUE	0.5	1	1	H9_8000	0.5	NA	20
H9_8000_S62_L001	H9	8000	II	484534	A	0.7143	#NAME?	II_A484534+T	FALSE	Insertion	ctf18	SPBC902.02c.1	H9_II_A484534+T	NA	NA	NA	NA	Indel in introns	80	42	8000	TRUE	TRUE	TRUE	0.25	1	1	H9_8000	1	ctf18	4
H9_8000_S62_L001	H9	8000	II	657016	T	0.9167	#NAME?	II_T657016+A	TRUE	Insertion	hsp3103	SPBC947.09	H9_II_T657016+A	NA	NA	NA	NA	Indel in protein-coding genes	NA	NA	8000	TRUE	FALSE	TRUE	0.5	1	1	H9_8000	0.5	NA	20
H9_9000_S61_L001	H9	9000	I	4182754	C	0.9259	#NAME?	I_C4182754+T	TRUE	Insertion	isp7	SPAC25B8.13c.1	H9_I_C4182754+T	NA	NA	NA	NA	Indel in UTR	NA	NA	9000	TRUE	FALSE	TRUE	0.5	1	1	H9_9000	0.5	NA	20
H9_9000_S61_L001	H9	9000	I	5039623	T	0.88	#NAME?	I_T5039623+A	TRUE	Insertion	set3	SPAC22E12.11c.1	H9_I_T5039623+A	NA	NA	NA	NA	Indel in UTR	NA	NA	9000	TRUE	FALSE	TRUE	0.5	1	1	H9_9000	0.5	NA	20
H9_9000_S61_L001	H9	9000	II	484534	A	0.625	#NAME?	II_A484534+T	FALSE	Insertion	ctf18	SPBC902.02c.1	H9_II_A484534+T	NA	NA	NA	NA	Indel in introns	80	42	9000	TRUE	TRUE	TRUE	0.25	1	1	H9_9000	1	ctf18	4
H9_9000_S61_L001	H9	9000	II	657016	T	0.963	#NAME?	II_T657016+A	TRUE	Insertion	hsp3103	SPBC947.09	H9_II_T657016+A	NA	NA	NA	NA	Indel in protein-coding genes	NA	NA	9000	TRUE	FALSE	TRUE	0.5	1	1	H9_9000	0.5	NA	20
G11_1000_S951_L001	G11	1000	I	4926046	C	0.4646	#NAME?	I_C4926046+T	FALSE	Insertion	rvb1	SPAC1B3.01c.1	G11_I_C4926046+T	NA	NA	NA	NA	Indel in introns	221	-1552	1000	TRUE	FALSE	TRUE	0.5	1	1	G11_1000	0.5	NA	20
G11_1000_S951_L001	G11	1000	II	3799350	G	0.6887	#NAME?	II_G3799350+A	FALSE	Insertion	dep1	SPBC21C3.02c.1	G11_II_G3799350+A	NA	NA	NA	NA	Indel in UTR	NA	NA	1000	TRUE	TRUE	TRUE	0.5	1	1	G11_1000	1	dep1	5
G11_4000_S952_L001	G11	4000	I	954072	T	0.8209	#NAME?	I_T954072-A	TRUE	Deletion	mak16	SPAC222.06	G11_I_T954072-A	NA	NA	NA	NA	Indel in protein-coding genes	NA	NA	4000	TRUE	FALSE	TRUE	0.5	1	1	G11_4000	0.5	NA	20
G11_4000_S952_L001	G11	4000	I	3408209	T	0.8649	#NAME?	I_T3408209+G	TRUE	Insertion	bop1	SPAP32A8.03c	G11_I_T3408209+G	NA	NA	NA	NA	Indel in protein-coding genes	NA	NA	4000	TRUE	TRUE	TRUE	0.5	1	1	G11_4000	1	bop1	1
G11_4000_S952_L001	G11	4000	I	4917359	C	0.8139	#NAME?	I_C4917359+TT	TRUE	Insertion	mfm1	SPAPB8E5.05.1	G11_I_C4917359+TT	NA	NA	NA	NA	Indel in introns	71	145	4000	TRUE	FALSE	TRUE	0.5	1	1	G11_4000	0.5	NA	20
G11_4000_S952_L001	G11	4000	I	4926046	C	0.4954	#NAME?	I_C4926046+T	FALSE	Insertion	rvb1	SPAC1B3.01c.1	G11_I_C4926046+T	NA	NA	NA	NA	Indel in introns	221	-1552	4000	TRUE	FALSE	TRUE	0.5	1	1	G11_4000	0.5	NA	20
G11_4000_S952_L001	G11	4000	I	5359307	A	0.8349	#NAME?	I_A5359307+T	TRUE	Insertion	sum1	SPAC4D7.05.1	G11_I_A5359307+T	NA	NA	NA	NA	Indel in introns	55	289	4000	TRUE	FALSE	TRUE	0.5	1	1	G11_4000	0.5	NA	20
G11_4000_S952_L001	G11	4000	II	2720152	T	0.8324	#NAME?	II_T2720152+A	TRUE	Insertion	swi10	SPBC4F6.15c.1	G11_II_T2720152+A	NA	NA	NA	NA	Indel in introns	127	288	4000	TRUE	FALSE	TRUE	0.5	1	1	G11_4000	0.5	NA	20
G11_4000_S952_L001	G11	4000	II	2830962	C	0.1814	#NAME?	II_C2830962+TT	FALSE	Insertion	rcr1	SPBC19C7.05.1	G11_II_C2830962+TT	NA	NA	NA	NA	Indel in UTR	NA	NA	4000	TRUE	FALSE	TRUE	0.5	1	1	G11_4000	0.5	NA	20
G11_4000_S952_L001	G11	4000	II	3799350	G	0.7099	#NAME?	II_G3799350+A	FALSE	Insertion	dep1	SPBC21C3.02c.1	G11_II_G3799350+A	NA	NA	NA	NA	Indel in UTR	NA	NA	4000	TRUE	TRUE	TRUE	0.5	1	1	G11_4000	1	dep1	5
G11_4000_S952_L001	G11	4000	II	4091063	C	0.9143	#NAME?	II_C4091063+A	TRUE	Insertion	met6	SPBC56F2.11.1	G11_II_C4091063+A	NA	NA	NA	NA	Indel in introns	42	1745	4000	TRUE	FALSE	TRUE	0.5	1	1	G11_4000	0.5	NA	20
G11_4000_S952_L001	G11	4000	III	284510	C	0.3655	#NAME?	III_C284510+A	FALSE	Insertion	knh3	SPCC553.10.1	G11_III_C284510+A	NA	NA	NA	NA	Indel in UTR	NA	NA	4000	TRUE	FALSE	TRUE	0.5	1	1	G11_4000	0.5	NA	20
G11_4000_S952_L001	G11	4000	III	2183757	T	0.2763	#NAME?	III_T2183757+A	FALSE	Insertion	grc3	SPCC830.03.1	G11_III_T2183757+A	NA	NA	NA	NA	Indel in introns	77	-83	4000	TRUE	FALSE	TRUE	0.5	1	1	G11_4000	0.5	NA	20
G11_6000_S953_L001	G11	6000	I	954072	T	0.8289	#NAME?	I_T954072-A	TRUE	Deletion	mak16	SPAC222.06	G11_I_T954072-A	NA	NA	NA	NA	Indel in protein-coding genes	NA	NA	6000	TRUE	FALSE	TRUE	0.5	1	1	G11_6000	0.5	NA	20
G11_6000_S953_L001	G11	6000	I	3408209	T	0.9073	#NAME?	I_T3408209+G	TRUE	Insertion	bop1	SPAP32A8.03c	G11_I_T3408209+G	NA	NA	NA	NA	Indel in protein-coding genes	NA	NA	6000	TRUE	TRUE	TRUE	0.5	1	1	G11_6000	1	bop1	1
G11_6000_S953_L001	G11	6000	I	4917359	C	0.8664	#NAME?	I_C4917359+TT	TRUE	Insertion	mfm1	SPAPB8E5.05.1	G11_I_C4917359+TT	NA	NA	NA	NA	Indel in introns	71	145	6000	TRUE	FALSE	TRUE	0.5	1	1	G11_6000	0.5	NA	20
G11_6000_S953_L001	G11	6000	I	4926046	C	0.5517	#NAME?	I_C4926046+T	FALSE	Insertion	rvb1	SPAC1B3.01c.1	G11_I_C4926046+T	NA	NA	NA	NA	Indel in introns	221	-1552	6000	TRUE	FALSE	TRUE	0.5	1	1	G11_6000	0.5	NA	20
G11_6000_S953_L001	G11	6000	I	5359307	A	0.8744	#NAME?	I_A5359307+T	TRUE	Insertion	sum1	SPAC4D7.05.1	G11_I_A5359307+T	NA	NA	NA	NA	Indel in introns	55	289	6000	TRUE	FALSE	TRUE	0.5	1	1	G11_6000	0.5	NA	20
G11_6000_S953_L001	G11	6000	II	2720152	T	0.8232	#NAME?	II_T2720152+A	TRUE	Insertion	swi10	SPBC4F6.15c.1	G11_II_T2720152+A	NA	NA	NA	NA	Indel in introns	127	288	6000	TRUE	FALSE	TRUE	0.5	1	1	G11_6000	0.5	NA	20
G11_6000_S953_L001	G11	6000	II	2830962	C	0.8333	#NAME?	II_C2830962+TT	TRUE	Insertion	rcr1	SPBC19C7.05.1	G11_II_C2830962+TT	NA	NA	NA	NA	Indel in UTR	NA	NA	6000	TRUE	FALSE	TRUE	0.5	1	1	G11_6000	0.5	NA	20
G11_6000_S953_L001	G11	6000	II	3799350	G	0.7586	#NAME?	II_G3799350+A	TRUE	Insertion	dep1	SPBC21C3.02c.1	G11_II_G3799350+A	NA	NA	NA	NA	Indel in UTR	NA	NA	6000	TRUE	TRUE	TRUE	0.5	1	1	G11_6000	1	dep1	5
G11_6000_S953_L001	G11	6000	II	4091063	C	0.9346	#NAME?	II_C4091063+A	TRUE	Insertion	met6	SPBC56F2.11.1	G11_II_C4091063+A	NA	NA	NA	NA	Indel in introns	42	1745	6000	TRUE	FALSE	TRUE	0.5	1	1	G11_6000	0.5	NA	20
G11_6000_S953_L001	G11	6000	III	284510	C	0.8696	#NAME?	III_C284510+A	TRUE	Insertion	knh3	SPCC553.10.1	G11_III_C284510+A	NA	NA	NA	NA	Indel in UTR	NA	NA	6000	TRUE	FALSE	TRUE	0.5	1	1	G11_6000	0.5	NA	20
G11_6000_S953_L001	G11	6000	III	2183757	T	0.8411	#NAME?	III_T2183757+A	TRUE	Insertion	grc3	SPCC830.03.1	G11_III_T2183757+A	NA	NA	NA	NA	Indel in introns	77	-83	6000	TRUE	FALSE	TRUE	0.5	1	1	G11_6000	0.5	NA	20
G11_7000_S954_L001	G11	7000	I	954072	T	0.8295	#NAME?	I_T954072-A	TRUE	Deletion	mak16	SPAC222.06	G11_I_T954072-A	NA	NA	NA	NA	Indel in protein-coding genes	NA	NA	7000	TRUE	FALSE	TRUE	0.5	1	1	G11_7000	0.5	NA	20
G11_7000_S954_L001	G11	7000	I	3408209	T	0.8865	#NAME?	I_T3408209+G	TRUE	Insertion	bop1	SPAP32A8.03c	G11_I_T3408209+G	NA	NA	NA	NA	Indel in protein-coding genes	NA	NA	7000	TRUE	TRUE	TRUE	0.5	1	1	G11_7000	1	bop1	1
G11_7000_S954_L001	G11	7000	I	4917359	C	0.8233	#NAME?	I_C4917359+TT	TRUE	Insertion	mfm1	SPAPB8E5.05.1	G11_I_C4917359+TT	NA	NA	NA	NA	Indel in introns	71	145	7000	TRUE	FALSE	TRUE	0.5	1	1	G11_7000	0.5	NA	20
G11_7000_S954_L001	G11	7000	I	4926046	C	0.55	#NAME?	I_C4926046+T	FALSE	Insertion	rvb1	SPAC1B3.01c.1	G11_I_C4926046+T	NA	NA	NA	NA	Indel in introns	221	-1552	7000	TRUE	FALSE	TRUE	0.5	1	1	G11_7000	0.5	NA	20
G11_7000_S954_L001	G11	7000	I	5359307	A	0.8922	#NAME?	I_A5359307+T	TRUE	Insertion	sum1	SPAC4D7.05.1	G11_I_A5359307+T	NA	NA	NA	NA	Indel in introns	55	289	7000	TRUE	FALSE	TRUE	0.5	1	1	G11_7000	0.5	NA	20
G11_7000_S954_L001	G11	7000	II	2720152	T	0.7545	#NAME?	II_T2720152+A	TRUE	Insertion	swi10	SPBC4F6.15c.1	G11_II_T2720152+A	NA	NA	NA	NA	Indel in introns	127	288	7000	TRUE	FALSE	TRUE	0.5	1	1	G11_7000	0.5	NA	20
G11_7000_S954_L001	G11	7000	II	2830962	C	0.8538	#NAME?	II_C2830962+TT	TRUE	Insertion	rcr1	SPBC19C7.05.1	G11_II_C2830962+TT	NA	NA	NA	NA	Indel in UTR	NA	NA	7000	TRUE	FALSE	TRUE	0.5	1	1	G11_7000	0.5	NA	20
G11_7000_S954_L001	G11	7000	II	3799350	G	0.6604	#NAME?	II_G3799350+A	FALSE	Insertion	dep1	SPBC21C3.02c.1	G11_II_G3799350+A	NA	NA	NA	NA	Indel in UTR	NA	NA	7000	TRUE	TRUE	TRUE	0.5	1	1	G11_7000	1	dep1	5
G11_7000_S954_L001	G11	7000	II	4091063	C	0.9366	#NAME?	II_C4091063+A	TRUE	Insertion	met6	SPBC56F2.11.1	G11_II_C4091063+A	NA	NA	NA	NA	Indel in introns	42	1745	7000	TRUE	FALSE	TRUE	0.5	1	1	G11_7000	0.5	NA	20
G11_7000_S954_L001	G11	7000	III	284510	C	0.8978	#NAME?	III_C284510+A	TRUE	Insertion	knh3	SPCC553.10.1	G11_III_C284510+A	NA	NA	NA	NA	Indel in UTR	NA	NA	7000	TRUE	FALSE	TRUE	0.5	1	1	G11_7000	0.5	NA	20
G11_7000_S954_L001	G11	7000	III	2183757	T	0.7911	#NAME?	III_T2183757+A	TRUE	Insertion	grc3	SPCC830.03.1	G11_III_T2183757+A	NA	NA	NA	NA	Indel in introns	77	-83	7000	TRUE	FALSE	TRUE	0.5	1	1	G11_7000	0.5	NA	20
G9_10000_S950_L001	G9	10000	I	442786	C	0.8128	#NAME?	I_C442786+TT	TRUE	Insertion	fep1	SPAC23E2.01.1	G9_I_C442786+TT	NA	NA	NA	NA	Indel in UTR	NA	NA	10000	TRUE	FALSE	TRUE	0.5	1	1	G9_10000	0.5	NA	20
G9_10000_S950_L001	G9	10000	I	1494938	C	0.7868	#NAME?	I_C1494938+A	TRUE	Insertion	mug116	SPAC5D6.10c	G9_I_C1494938+A	NA	NA	NA	NA	Indel in protein-coding genes	NA	NA	10000	TRUE	FALSE	TRUE	0.5	1	1	G9_10000	0.5	NA	20
G9_10000_S950_L001	G9	10000	I	1529295	A	0.8797	#NAME?	I_A1529295-AGGAGG	TRUE	Deletion	pzh1	SPAC57A7.08	G9_I_A1529295-AGGAGG	NA	NA	NA	NA	Indel in protein-coding genes	NA	NA	10000	TRUE	TRUE	FALSE	0.5	1	1	G9_10000	1	pzh1	15
G9_10000_S950_L001	G9	10000	I	2299561	G	0.9249	#NAME?	I_G2299561+A	TRUE	Insertion	upf3	SPAC13G7.03	G9_I_G2299561+A	NA	NA	NA	NA	Indel in protein-coding genes	NA	NA	10000	TRUE	FALSE	TRUE	0.5	1	1	G9_10000	0.5	NA	20
G9_10000_S950_L001	G9	10000	I	5497961	T	0.8385	#NAME?	I_T5497961+A	TRUE	Insertion	pcm2	SPAC869.08.1	G9_I_T5497961+A	NA	NA	NA	NA	Indel in UTR	NA	NA	10000	TRUE	FALSE	TRUE	0.5	1	1	G9_10000	0.5	NA	20
G9_10000_S950_L001	G9	10000	II	355454	T	0.6329	#NAME?	II_T355454+A	FALSE	Insertion	ncRNA.1343	SPNCRNA.1343	G9_II_T355454+A	NA	NA	NA	NA	Indel in other noncoding regions	NA	NA	10000	TRUE	FALSE	TRUE	0.5	1	1	G9_10000	0.5	NA	20
G9_10000_S950_L001	G9	10000	II	526957	C	0.8374	#NAME?	II_C526957-GTGTGT	TRUE	Deletion	fhn1	SPBC1685.13.1	G9_II_C526957-GTGTGT	NA	NA	NA	NA	Indel in UTR	NA	NA	10000	TRUE	TRUE	FALSE	0.5	1	1	G9_10000	1	fhn1	7
G9_10000_S950_L001	G9	10000	II	1451705	G	0.8525	#NAME?	II_G1451705+A	TRUE	Insertion	nep2	SPBC32H8.02c.1	G9_II_G1451705+A	NA	NA	NA	NA	Indel in UTR	NA	NA	10000	TRUE	FALSE	TRUE	0.5	1	1	G9_10000	0.5	NA	20
G9_10000_S950_L001	G9	10000	II	2937277	T	0.9126	#NAME?	II_T2937277+A	TRUE	Insertion	ubp9	SPBC1703.12	G9_II_T2937277+A	NA	NA	NA	NA	Indel in protein-coding genes	NA	NA	10000	TRUE	TRUE	TRUE	0.5	1	1	G9_10000	1	ubp9	18
G9_10000_S950_L001	G9	10000	II	3980468	C	0.6294	#NAME?	II_C3980468-T	FALSE	Deletion	rse1	SPNCRNA.111	G9_II_C3980468-T	NA	NA	NA	NA	Indel in other noncoding regions	NA	NA	10000	TRUE	FALSE	TRUE	0.5	1	1	G9_10000	0.5	NA	20
G9_10000_S950_L001	G9	10000	II	4031460	A	0.4737	#NAME?	II_A4031460+T	FALSE	Insertion	git11	SPBC215.04.1	G9_II_A4031460+T	NA	NA	NA	NA	Indel in introns	89	850	10000	TRUE	FALSE	TRUE	0.5	1	1	G9_10000	0.5	NA	20
G9_10000_S950_L001	G9	10000	III	1564168	C	0.8626	#NAME?	III_C1564168+TGG	TRUE	Insertion	hmg1	SPCC162.09c	G9_III_C1564168+TGG	NA	NA	NA	NA	Indel in protein-coding genes	NA	NA	10000	TRUE	FALSE	FALSE	0.5	1	1	G9_10000	0.5	NA	20
G9_10000_S950_L001	G9	10000	III	2089058	A	0.9072	#NAME?	III_A2089058+T	TRUE	Insertion	sac3	SPCC576.05.1	G9_III_A2089058+T	NA	NA	NA	NA	Indel in introns	221	6	10000	TRUE	FALSE	TRUE	0.5	1	1	G9_10000	0.5	NA	20
G9_10000_S950_L001	G9	10000	III	2168459	T	0.8657	#NAME?	III_T2168459+A	TRUE	Insertion	nup97	SPCC1620.11	G9_III_T2168459+A	NA	NA	NA	NA	Indel in protein-coding genes	NA	NA	10000	TRUE	FALSE	TRUE	0.5	1	1	G9_10000	0.5	NA	20
G9_1000_S946_L001	G9	1000	II	4031460	A	0.4286	#NAME?	II_A4031460+T	FALSE	Insertion	git11	SPBC215.04.1	G9_II_A4031460+T	NA	NA	NA	NA	Indel in introns	89	850	1000	TRUE	FALSE	TRUE	0.5	1	1	G9_1000	0.5	NA	20
G9_5000_S947_L001	G9	5000	I	1494938	C	0.7778	#NAME?	I_C1494938+A	TRUE	Insertion	mug116	SPAC5D6.10c	G9_I_C1494938+A	NA	NA	NA	NA	Indel in protein-coding genes	NA	NA	5000	TRUE	FALSE	TRUE	0.5	1	1	G9_5000	0.5	NA	20
G9_5000_S947_L001	G9	5000	I	2299561	G	0.913	#NAME?	I_G2299561+A	TRUE	Insertion	upf3	SPAC13G7.03	G9_I_G2299561+A	NA	NA	NA	NA	Indel in protein-coding genes	NA	NA	5000	TRUE	FALSE	TRUE	0.5	1	1	G9_5000	0.5	NA	20
G9_5000_S947_L001	G9	5000	II	355454	T	0.6329	#NAME?	II_T355454+A	FALSE	Insertion	ncRNA.1343	SPNCRNA.1343	G9_II_T355454+A	NA	NA	NA	NA	Indel in other noncoding regions	NA	NA	5000	TRUE	FALSE	TRUE	0.5	1	1	G9_5000	0.5	NA	20
G9_5000_S947_L001	G9	5000	II	526957	C	0.2743	#NAME?	II_C526957-GTGTGT	FALSE	Deletion	fhn1	SPBC1685.13.1	G9_II_C526957-GTGTGT	NA	NA	NA	NA	Indel in UTR	NA	NA	5000	TRUE	TRUE	FALSE	0.5	1	1	G9_5000	1	fhn1	7
G9_5000_S947_L001	G9	5000	II	1451705	G	0.8557	#NAME?	II_G1451705+A	TRUE	Insertion	nep2	SPBC32H8.02c.1	G9_II_G1451705+A	NA	NA	NA	NA	Indel in UTR	NA	NA	5000	TRUE	FALSE	TRUE	0.5	1	1	G9_5000	0.5	NA	20
G9_5000_S947_L001	G9	5000	II	2937277	T	0.243	#NAME?	II_T2937277+A	FALSE	Insertion	ubp9	SPBC1703.12	G9_II_T2937277+A	NA	NA	NA	NA	Indel in protein-coding genes	NA	NA	5000	TRUE	TRUE	TRUE	0.5	1	1	G9_5000	1	ubp9	18
G9_5000_S947_L001	G9	5000	II	3980468	C	0.6845	#NAME?	II_C3980468-T	FALSE	Deletion	rse1	SPNCRNA.111	G9_II_C3980468-T	NA	NA	NA	NA	Indel in other noncoding regions	NA	NA	5000	TRUE	FALSE	TRUE	0.5	1	1	G9_5000	0.5	NA	20
G9_5000_S947_L001	G9	5000	II	4031460	A	0.3789	#NAME?	II_A4031460+T	FALSE	Insertion	git11	SPBC215.04.1	G9_II_A4031460+T	NA	NA	NA	NA	Indel in introns	89	850	5000	TRUE	FALSE	TRUE	0.5	1	1	G9_5000	0.5	NA	20
G9_5000_S947_L001	G9	5000	III	2168459	T	0.9301	#NAME?	III_T2168459+A	TRUE	Insertion	nup97	SPCC1620.11	G9_III_T2168459+A	NA	NA	NA	NA	Indel in protein-coding genes	NA	NA	5000	TRUE	FALSE	TRUE	0.5	1	1	G9_5000	0.5	NA	20
G9_6000_S948_L001	G9	6000	I	1494938	C	0.7944	#NAME?	I_C1494938+A	TRUE	Insertion	mug116	SPAC5D6.10c	G9_I_C1494938+A	NA	NA	NA	NA	Indel in protein-coding genes	NA	NA	6000	TRUE	FALSE	TRUE	0.5	1	1	G9_6000	0.5	NA	20
G9_6000_S948_L001	G9	6000	I	2299561	G	0.9261	#NAME?	I_G2299561+A	TRUE	Insertion	upf3	SPAC13G7.03	G9_I_G2299561+A	NA	NA	NA	NA	Indel in protein-coding genes	NA	NA	6000	TRUE	FALSE	TRUE	0.5	1	1	G9_6000	0.5	NA	20
G9_6000_S948_L001	G9	6000	II	355454	T	0.6667	#NAME?	II_T355454+A	FALSE	Insertion	ncRNA.1343	SPNCRNA.1343	G9_II_T355454+A	NA	NA	NA	NA	Indel in other noncoding regions	NA	NA	6000	TRUE	FALSE	TRUE	0.5	1	1	G9_6000	0.5	NA	20
G9_6000_S948_L001	G9	6000	II	526957	C	0.6429	#NAME?	II_C526957-GTGTGT	FALSE	Deletion	fhn1	SPBC1685.13.1	G9_II_C526957-GTGTGT	NA	NA	NA	NA	Indel in UTR	NA	NA	6000	TRUE	TRUE	FALSE	0.5	1	1	G9_6000	1	fhn1	7
G9_6000_S948_L001	G9	6000	II	1451705	G	0.8957	#NAME?	II_G1451705+A	TRUE	Insertion	nep2	SPBC32H8.02c.1	G9_II_G1451705+A	NA	NA	NA	NA	Indel in UTR	NA	NA	6000	TRUE	FALSE	TRUE	0.5	1	1	G9_6000	0.5	NA	20
G9_6000_S948_L001	G9	6000	II	2937277	T	0.746	#NAME?	II_T2937277+A	FALSE	Insertion	ubp9	SPBC1703.12	G9_II_T2937277+A	NA	NA	NA	NA	Indel in protein-coding genes	NA	NA	6000	TRUE	TRUE	TRUE	0.5	1	1	G9_6000	1	ubp9	18
G9_6000_S948_L001	G9	6000	II	3980468	C	0.7021	#NAME?	II_C3980468-T	FALSE	Deletion	rse1	SPNCRNA.111	G9_II_C3980468-T	NA	NA	NA	NA	Indel in other noncoding regions	NA	NA	6000	TRUE	FALSE	TRUE	0.5	1	1	G9_6000	0.5	NA	20
G9_6000_S948_L001	G9	6000	II	4031460	A	0.451	#NAME?	II_A4031460+T	FALSE	Insertion	git11	SPBC215.04.1	G9_II_A4031460+T	NA	NA	NA	NA	Indel in introns	89	850	6000	TRUE	FALSE	TRUE	0.5	1	1	G9_6000	0.5	NA	20
G9_6000_S948_L001	G9	6000	III	1564168	C	0.2582	#NAME?	III_C1564168+TGG	FALSE	Insertion	hmg1	SPCC162.09c	G9_III_C1564168+TGG	NA	NA	NA	NA	Indel in protein-coding genes	NA	NA	6000	TRUE	FALSE	FALSE	0.5	1	1	G9_6000	0.5	NA	20
G9_6000_S948_L001	G9	6000	III	2089058	A	0.2595	#NAME?	III_A2089058+T	FALSE	Insertion	sac3	SPCC576.05.1	G9_III_A2089058+T	NA	NA	NA	NA	Indel in introns	221	6	6000	TRUE	FALSE	TRUE	0.5	1	1	G9_6000	0.5	NA	20
G9_6000_S948_L001	G9	6000	III	2168459	T	0.9034	#NAME?	III_T2168459+A	TRUE	Insertion	nup97	SPCC1620.11	G9_III_T2168459+A	NA	NA	NA	NA	Indel in protein-coding genes	NA	NA	6000	TRUE	FALSE	TRUE	0.5	1	1	G9_6000	0.5	NA	20
G9_7000_S949_L001	G9	7000	I	442786	C	0.8009	#NAME?	I_C442786+TT	TRUE	Insertion	fep1	SPAC23E2.01.1	G9_I_C442786+TT	NA	NA	NA	NA	Indel in UTR	NA	NA	7000	TRUE	FALSE	TRUE	0.5	1	1	G9_7000	0.5	NA	20
G9_7000_S949_L001	G9	7000	I	1494938	C	0.8239	#NAME?	I_C1494938+A	TRUE	Insertion	mug116	SPAC5D6.10c	G9_I_C1494938+A	NA	NA	NA	NA	Indel in protein-coding genes	NA	NA	7000	TRUE	FALSE	TRUE	0.5	1	1	G9_7000	0.5	NA	20
G9_7000_S949_L001	G9	7000	I	2299561	G	0.898	#NAME?	I_G2299561+A	TRUE	Insertion	upf3	SPAC13G7.03	G9_I_G2299561+A	NA	NA	NA	NA	Indel in protein-coding genes	NA	NA	7000	TRUE	FALSE	TRUE	0.5	1	1	G9_7000	0.5	NA	20
G9_7000_S949_L001	G9	7000	II	355454	T	0.6898	#NAME?	II_T355454+A	FALSE	Insertion	ncRNA.1343	SPNCRNA.1343	G9_II_T355454+A	NA	NA	NA	NA	Indel in other noncoding regions	NA	NA	7000	TRUE	FALSE	TRUE	0.5	1	1	G9_7000	0.5	NA	20
G9_7000_S949_L001	G9	7000	II	526957	C	0.8882	#NAME?	II_C526957-GTGTGT	TRUE	Deletion	fhn1	SPBC1685.13.1	G9_II_C526957-GTGTGT	NA	NA	NA	NA	Indel in UTR	NA	NA	7000	TRUE	TRUE	FALSE	0.5	1	1	G9_7000	1	fhn1	7
G9_7000_S949_L001	G9	7000	II	1451705	G	0.8416	#NAME?	II_G1451705+A	TRUE	Insertion	nep2	SPBC32H8.02c.1	G9_II_G1451705+A	NA	NA	NA	NA	Indel in UTR	NA	NA	7000	TRUE	FALSE	TRUE	0.5	1	1	G9_7000	0.5	NA	20
G9_7000_S949_L001	G9	7000	II	2937277	T	0.9028	#NAME?	II_T2937277+A	TRUE	Insertion	ubp9	SPBC1703.12	G9_II_T2937277+A	NA	NA	NA	NA	Indel in protein-coding genes	NA	NA	7000	TRUE	TRUE	TRUE	0.5	1	1	G9_7000	1	ubp9	18
G9_7000_S949_L001	G9	7000	II	3980468	C	0.7039	#NAME?	II_C3980468-T	FALSE	Deletion	rse1	SPNCRNA.111	G9_II_C3980468-T	NA	NA	NA	NA	Indel in other noncoding regions	NA	NA	7000	TRUE	FALSE	TRUE	0.5	1	1	G9_7000	0.5	NA	20
G9_7000_S949_L001	G9	7000	II	4031460	A	0.5612	#NAME?	II_A4031460+T	FALSE	Insertion	git11	SPBC215.04.1	G9_II_A4031460+T	NA	NA	NA	NA	Indel in introns	89	850	7000	TRUE	FALSE	TRUE	0.5	1	1	G9_7000	0.5	NA	20
G9_7000_S949_L001	G9	7000	III	1564168	C	0.8404	#NAME?	III_C1564168+TGG	TRUE	Insertion	hmg1	SPCC162.09c	G9_III_C1564168+TGG	NA	NA	NA	NA	Indel in protein-coding genes	NA	NA	7000	TRUE	FALSE	FALSE	0.5	1	1	G9_7000	0.5	NA	20
G9_7000_S949_L001	G9	7000	III	2089058	A	0.8564	#NAME?	III_A2089058+T	TRUE	Insertion	sac3	SPCC576.05.1	G9_III_A2089058+T	NA	NA	NA	NA	Indel in introns	221	6	7000	TRUE	FALSE	TRUE	0.5	1	1	G9_7000	0.5	NA	20
G9_7000_S949_L001	G9	7000	III	2168459	T	0.9387	#NAME?	III_T2168459+A	TRUE	Insertion	nup97	SPCC1620.11	G9_III_T2168459+A	NA	NA	NA	NA	Indel in protein-coding genes	NA	NA	7000	TRUE	FALSE	TRUE	0.5	1	1	G9_7000	0.5	NA	20
H11_1000_S955_L001	H11	1000	I	4338694	G	0.1641	#NAME?	I_G4338694+T	FALSE	Insertion	rfc2	SPAC23D3.02.1	H11_I_G4338694+T	NA	NA	NA	NA	Indel in introns	52	-121	1000	TRUE	FALSE	TRUE	0.5	1	1	H11_1000	0.5	NA	20
H11_1000_S955_L001	H11	1000	II	484534	A	0.7229	#NAME?	II_A484534+T	FALSE	Insertion	ctf18	SPBC902.02c.1	H11_II_A484534+T	NA	NA	NA	NA	Indel in introns	80	42	1000	TRUE	TRUE	TRUE	0.25	1	1	H11_1000	1	ctf18	4
H11_4000_S956_L001	H11	4000	I	3666021	C	0.9652	#NAME?	I_C3666021+G	TRUE	Insertion	prr1	SPAC8C9.14	H11_I_C3666021+G	NA	NA	NA	NA	Indel in protein-coding genes	NA	NA	4000	TRUE	TRUE	FALSE	0.5	1	1	H11_4000	1	prr1	13
H11_4000_S956_L001	H11	4000	I	4338694	G	0.7763	#NAME?	I_G4338694+T	TRUE	Insertion	rfc2	SPAC23D3.02.1	H11_I_G4338694+T	NA	NA	NA	NA	Indel in introns	52	-121	4000	TRUE	FALSE	TRUE	0.5	1	1	H11_4000	0.5	NA	20
H11_4000_S956_L001	H11	4000	II	484534	A	0.7052	#NAME?	II_A484534+T	FALSE	Insertion	ctf18	SPBC902.02c.1	H11_II_A484534+T	NA	NA	NA	NA	Indel in introns	80	42	4000	TRUE	TRUE	TRUE	0.25	1	1	H11_4000	1	ctf18	4
H11_4000_S956_L001	H11	4000	II	1323267	T	0.8571	#NAME?	II_T1323267+A	TRUE	Insertion	mmm1	SPBC27B12.01c.1	H11_II_T1323267+A	NA	NA	NA	NA	Indel in introns	163	972	4000	TRUE	FALSE	TRUE	0.5	1	1	H11_4000	0.5	NA	20
H11_4000_S956_L001	H11	4000	II	1757193	C	0.8791	#NAME?	II_C1757193+T	TRUE	Insertion	pfd1	SPBC1D7.01.1	H11_II_C1757193+T	NA	NA	NA	NA	Indel in introns	97	203	4000	TRUE	FALSE	TRUE	0.5	1	1	H11_4000	0.5	NA	20
G1_1000_S10_L001	G1	1000	I	2650295	A	0	T	I_A2650295T	TRUE	SNV	rng2	SPAC4F8.13c	G1_I_A2650295T	NA	NA	NA	NA	SNV in UTR	89	4868	1000	TRUE	FALSE	FALSE	0.5	1	1	G1_1000	0.5	NA	20
G1_2000_S9_L001	G1	2000	I	2650295	A	0	T	I_A2650295T	TRUE	SNV	rng2	SPAC4F8.13c	G1_I_A2650295T	NA	NA	NA	NA	SNV in UTR	89	4868	2000	TRUE	FALSE	FALSE	0.5	1	1	G1_2000	0.5	NA	20
G1_3000_S8_L001	G1	3000	I	2650295	A	0	T	I_A2650295T	TRUE	SNV	rng2	SPAC4F8.13c	G1_I_A2650295T	NA	NA	NA	NA	SNV in UTR	89	4868	3000	TRUE	FALSE	FALSE	0.5	1	1	G1_3000	0.5	NA	20
G1_4000_S7_L001	G1	4000	I	2650295	A	0	T	I_A2650295T	TRUE	SNV	rng2	SPAC4F8.13c	G1_I_A2650295T	NA	NA	NA	NA	SNV in UTR	89	4868	4000	TRUE	FALSE	FALSE	0.5	1	1	G1_4000	0.5	NA	20
G1_5000_S6_L001	G1	5000	I	2650295	A	0	T	I_A2650295T	TRUE	SNV	rng2	SPAC4F8.13c	G1_I_A2650295T	NA	NA	NA	NA	SNV in UTR	89	4868	5000	TRUE	FALSE	FALSE	0.5	1	1	G1_5000	0.5	NA	20
G1_6000_S5_L001	G1	6000	I	2650295	A	0	T	I_A2650295T	TRUE	SNV	rng2	SPAC4F8.13c	G1_I_A2650295T	NA	NA	NA	NA	SNV in UTR	89	4868	6000	TRUE	FALSE	FALSE	0.5	1	1	G1_6000	0.5	NA	20
G1_7000_S4_L001	G1	7000	I	2650295	A	0	T	I_A2650295T	TRUE	SNV	rng2	SPAC4F8.13c	G1_I_A2650295T	NA	NA	NA	NA	SNV in UTR	89	4868	7000	TRUE	FALSE	FALSE	0.5	1	1	G1_7000	0.5	NA	20
G1_1000_S10_L001	G1	1000	I	2209028	C	0	#NAME?	I_C2209028+T	TRUE	Insertion	aim18	SPAC18G6.01c.1	G1_I_C2209028+T	NA	NA	NA	NA	Indel in UTR	NA	NA	1000	TRUE	FALSE	TRUE	0.5	1	1	G1_1000	0.5	NA	20
G1_2000_S9_L001	G1	2000	I	2209028	C	0	#NAME?	I_C2209028+T	TRUE	Insertion	aim18	SPAC18G6.01c.1	G1_I_C2209028+T	NA	NA	NA	NA	Indel in UTR	NA	NA	2000	TRUE	FALSE	TRUE	0.5	1	1	G1_2000	0.5	NA	20
G1_3000_S8_L001	G1	3000	I	2209028	C	0	#NAME?	I_C2209028+T	TRUE	Insertion	aim18	SPAC18G6.01c.1	G1_I_C2209028+T	NA	NA	NA	NA	Indel in UTR	NA	NA	3000	TRUE	FALSE	TRUE	0.5	1	1	G1_3000	0.5	NA	20
G1_4000_S7_L001	G1	4000	I	2209028	C	0	#NAME?	I_C2209028+T	TRUE	Insertion	aim18	SPAC18G6.01c.1	G1_I_C2209028+T	NA	NA	NA	NA	Indel in UTR	NA	NA	4000	TRUE	FALSE	TRUE	0.5	1	1	G1_4000	0.5	NA	20
G1_5000_S6_L001	G1	5000	I	2209028	C	0	#NAME?	I_C2209028+T	TRUE	Insertion	aim18	SPAC18G6.01c.1	G1_I_C2209028+T	NA	NA	NA	NA	Indel in UTR	NA	NA	5000	TRUE	FALSE	TRUE	0.5	1	1	G1_5000	0.5	NA	20
G1_6000_S5_L001	G1	6000	I	2209028	C	0	#NAME?	I_C2209028+T	TRUE	Insertion	aim18	SPAC18G6.01c.1	G1_I_C2209028+T	NA	NA	NA	NA	Indel in UTR	NA	NA	6000	TRUE	FALSE	TRUE	0.5	1	1	G1_6000	0.5	NA	20
G1_7000_S4_L001	G1	7000	I	2209028	C	0	#NAME?	I_C2209028+T	TRUE	Insertion	aim18	SPAC18G6.01c.1	G1_I_C2209028+T	NA	NA	NA	NA	Indel in UTR	NA	NA	7000	TRUE	FALSE	TRUE	0.5	1	1	G1_7000	0.5	NA	20
G1_8000_S3_L001	G1	8000	I	2209028	C	0	#NAME?	I_C2209028+T	TRUE	Insertion	aim18	SPAC18G6.01c.1	G1_I_C2209028+T	NA	NA	NA	NA	Indel in UTR	NA	NA	8000	TRUE	FALSE	TRUE	0.5	1	1	G1_8000	0.5	NA	20
G1_1000_S10_L001	G1	1000	I	3844924	C	0	A	I_C3844924A	TRUE	SNV	pyk1	SPAC4H3.10c	G1_I_C3844924A	NA	NA	NA	NA	SNV in UTR	133	-1618	1000	TRUE	TRUE	FALSE	0.5	1	1	G1_1000	1	pyk1	14
G1_2000_S9_L001	G1	2000	I	3844924	C	0	A	I_C3844924A	TRUE	SNV	pyk1	SPAC4H3.10c	G1_I_C3844924A	NA	NA	NA	NA	SNV in UTR	133	-1618	2000	TRUE	TRUE	FALSE	0.5	1	1	G1_2000	1	pyk1	14
G1_3000_S8_L001	G1	3000	I	3844924	C	0	A	I_C3844924A	TRUE	SNV	pyk1	SPAC4H3.10c	G1_I_C3844924A	NA	NA	NA	NA	SNV in UTR	133	-1618	3000	TRUE	TRUE	FALSE	0.5	1	1	G1_3000	1	pyk1	14
G1_4000_S7_L001	G1	4000	I	3844924	C	0	A	I_C3844924A	TRUE	SNV	pyk1	SPAC4H3.10c	G1_I_C3844924A	NA	NA	NA	NA	SNV in UTR	133	-1618	4000	TRUE	TRUE	FALSE	0.5	1	1	G1_4000	1	pyk1	14
G1_5000_S6_L001	G1	5000	I	3844924	C	0	A	I_C3844924A	TRUE	SNV	pyk1	SPAC4H3.10c	G1_I_C3844924A	NA	NA	NA	NA	SNV in UTR	133	-1618	5000	TRUE	TRUE	FALSE	0.5	1	1	G1_5000	1	pyk1	14
G1_6000_S5_L001	G1	6000	I	3844924	C	0	A	I_C3844924A	TRUE	SNV	pyk1	SPAC4H3.10c	G1_I_C3844924A	NA	NA	NA	NA	SNV in UTR	133	-1618	6000	TRUE	TRUE	FALSE	0.5	1	1	G1_6000	1	pyk1	14
G1_7000_S4_L001	G1	7000	I	3844924	C	0	A	I_C3844924A	TRUE	SNV	pyk1	SPAC4H3.10c	G1_I_C3844924A	NA	NA	NA	NA	SNV in UTR	133	-1618	7000	TRUE	TRUE	FALSE	0.5	1	1	G1_7000	1	pyk1	14
G1_1000_S10_L001	G1	1000	I	4360508	C	0	#NAME?	I_C4360508-T	TRUE	Deletion	ayr1	SPAC23D3.11.1	G1_I_C4360508-T	NA	NA	NA	NA	Indel in UTR	NA	NA	1000	TRUE	FALSE	TRUE	0.5	1	1	G1_1000	0.5	NA	20
G1_2000_S9_L001	G1	2000	I	4360508	C	0	#NAME?	I_C4360508-T	TRUE	Deletion	ayr1	SPAC23D3.11.1	G1_I_C4360508-T	NA	NA	NA	NA	Indel in UTR	NA	NA	2000	TRUE	FALSE	TRUE	0.5	1	1	G1_2000	0.5	NA	20
G1_3000_S8_L001	G1	3000	I	4360508	C	0	#NAME?	I_C4360508-T	TRUE	Deletion	ayr1	SPAC23D3.11.1	G1_I_C4360508-T	NA	NA	NA	NA	Indel in UTR	NA	NA	3000	TRUE	FALSE	TRUE	0.5	1	1	G1_3000	0.5	NA	20
G1_4000_S7_L001	G1	4000	I	4360508	C	0	#NAME?	I_C4360508-T	TRUE	Deletion	ayr1	SPAC23D3.11.1	G1_I_C4360508-T	NA	NA	NA	NA	Indel in UTR	NA	NA	4000	TRUE	FALSE	TRUE	0.5	1	1	G1_4000	0.5	NA	20
G1_5000_S6_L001	G1	5000	I	4360508	C	0	#NAME?	I_C4360508-T	TRUE	Deletion	ayr1	SPAC23D3.11.1	G1_I_C4360508-T	NA	NA	NA	NA	Indel in UTR	NA	NA	5000	TRUE	FALSE	TRUE	0.5	1	1	G1_5000	0.5	NA	20
G1_1000_S10_L001	G1	1000	I	5265702	C	0	#NAME?	I_C5265702-A	TRUE	Deletion	adg1	SPAPJ760.03c.1	G1_I_C5265702-A	NA	NA	NA	NA	Indel in UTR	NA	NA	1000	TRUE	FALSE	TRUE	0.5	1	1	G1_1000	0.5	NA	20
G1_2000_S9_L001	G1	2000	I	5265702	C	0	#NAME?	I_C5265702-A	TRUE	Deletion	adg1	SPAPJ760.03c.1	G1_I_C5265702-A	NA	NA	NA	NA	Indel in UTR	NA	NA	2000	TRUE	FALSE	TRUE	0.5	1	1	G1_2000	0.5	NA	20
G1_3000_S8_L001	G1	3000	I	5265702	C	0	#NAME?	I_C5265702-A	TRUE	Deletion	adg1	SPAPJ760.03c.1	G1_I_C5265702-A	NA	NA	NA	NA	Indel in UTR	NA	NA	3000	TRUE	FALSE	TRUE	0.5	1	1	G1_3000	0.5	NA	20
G1_4000_S7_L001	G1	4000	I	5265702	C	0	#NAME?	I_C5265702-A	TRUE	Deletion	adg1	SPAPJ760.03c.1	G1_I_C5265702-A	NA	NA	NA	NA	Indel in UTR	NA	NA	4000	TRUE	FALSE	TRUE	0.5	1	1	G1_4000	0.5	NA	20
G1_5000_S6_L001	G1	5000	I	5265702	C	0	#NAME?	I_C5265702-A	TRUE	Deletion	adg1	SPAPJ760.03c.1	G1_I_C5265702-A	NA	NA	NA	NA	Indel in UTR	NA	NA	5000	TRUE	FALSE	TRUE	0.5	1	1	G1_5000	0.5	NA	20
G1_6000_S5_L001	G1	6000	I	5265702	C	0	#NAME?	I_C5265702-A	TRUE	Deletion	adg1	SPAPJ760.03c.1	G1_I_C5265702-A	NA	NA	NA	NA	Indel in UTR	NA	NA	6000	TRUE	FALSE	TRUE	0.5	1	1	G1_6000	0.5	NA	20
G1_1000_S10_L001	G1	1000	I	555713	C	0	#NAME?	I_C555713+T	TRUE	Insertion	nrd1	SPAC2F7.11.1	G1_I_C555713+T	NA	NA	NA	NA	Indel in UTR	NA	NA	1000	TRUE	FALSE	TRUE	0.5	1	1	G1_1000	0.5	NA	20
G1_2000_S9_L001	G1	2000	I	555713	C	0	#NAME?	I_C555713+T	TRUE	Insertion	nrd1	SPAC2F7.11.1	G1_I_C555713+T	NA	NA	NA	NA	Indel in UTR	NA	NA	2000	TRUE	FALSE	TRUE	0.5	1	1	G1_2000	0.5	NA	20
G1_3000_S8_L001	G1	3000	I	555713	C	0	#NAME?	I_C555713+T	TRUE	Insertion	nrd1	SPAC2F7.11.1	G1_I_C555713+T	NA	NA	NA	NA	Indel in UTR	NA	NA	3000	TRUE	FALSE	TRUE	0.5	1	1	G1_3000	0.5	NA	20
G1_4000_S7_L001	G1	4000	I	555713	C	0	#NAME?	I_C555713+T	TRUE	Insertion	nrd1	SPAC2F7.11.1	G1_I_C555713+T	NA	NA	NA	NA	Indel in UTR	NA	NA	4000	TRUE	FALSE	TRUE	0.5	1	1	G1_4000	0.5	NA	20
G1_5000_S6_L001	G1	5000	I	555713	C	0	#NAME?	I_C555713+T	TRUE	Insertion	nrd1	SPAC2F7.11.1	G1_I_C555713+T	NA	NA	NA	NA	Indel in UTR	NA	NA	5000	TRUE	FALSE	TRUE	0.5	1	1	G1_5000	0.5	NA	20
G1_6000_S5_L001	G1	6000	I	555713	C	0	#NAME?	I_C555713+T	TRUE	Insertion	nrd1	SPAC2F7.11.1	G1_I_C555713+T	NA	NA	NA	NA	Indel in UTR	NA	NA	6000	TRUE	FALSE	TRUE	0.5	1	1	G1_6000	0.5	NA	20
G1_7000_S4_L001	G1	7000	I	555713	C	0	#NAME?	I_C555713+T	TRUE	Insertion	nrd1	SPAC2F7.11.1	G1_I_C555713+T	NA	NA	NA	NA	Indel in UTR	NA	NA	7000	TRUE	FALSE	TRUE	0.5	1	1	G1_7000	0.5	NA	20
G1_1000_S10_L001	G1	1000	I	961656	C	0	T	I_C961656T	TRUE	SNV	seb1	SPAC222.09	G1_I_C961656T	ACT	ATT	T	I	missense	NA	NA	1000	TRUE	TRUE	FALSE	0.25	1	1	G1_1000	1	seb1	17
G1_1000_S10_L001	G1	1000	I	1066123	G	0	A	I_G1066123A	TRUE	SNV	spt5	SPAC23C4.19	G1_I_G1066123A	GAT	AAT	D	N	missense	NA	NA	1000	TRUE	FALSE	FALSE	0.5	1	1	G1_1000	0.5	NA	20
G1_2000_S9_L001	G1	2000	I	1066123	G	0	A	I_G1066123A	TRUE	SNV	spt5	SPAC23C4.19	G1_I_G1066123A	GAT	AAT	D	N	missense	NA	NA	2000	TRUE	FALSE	FALSE	0.5	1	1	G1_2000	0.5	NA	20
G1_3000_S8_L001	G1	3000	I	1066123	G	0	A	I_G1066123A	TRUE	SNV	spt5	SPAC23C4.19	G1_I_G1066123A	GAT	AAT	D	N	missense	NA	NA	3000	TRUE	FALSE	FALSE	0.5	1	1	G1_3000	0.5	NA	20
G1_4000_S7_L001	G1	4000	I	1066123	G	0	A	I_G1066123A	TRUE	SNV	spt5	SPAC23C4.19	G1_I_G1066123A	GAT	AAT	D	N	missense	NA	NA	4000	TRUE	FALSE	FALSE	0.5	1	1	G1_4000	0.5	NA	20
G1_5000_S6_L001	G1	5000	I	1066123	G	0	A	I_G1066123A	TRUE	SNV	spt5	SPAC23C4.19	G1_I_G1066123A	GAT	AAT	D	N	missense	NA	NA	5000	TRUE	FALSE	FALSE	0.5	1	1	G1_5000	0.5	NA	20
G1_1000_S10_L001	G1	1000	I	1124900	G	0	T	I_G1124900T	TRUE	SNV	cmr2	SPAC56F8.02	G1_I_G1124900T	GGT	GTT	G	V	missense	NA	NA	1000	TRUE	TRUE	FALSE	0.5	1	1	G1_1000	1	cmr2	3
G1_2000_S9_L001	G1	2000	I	1124900	G	0	T	I_G1124900T	TRUE	SNV	cmr2	SPAC56F8.02	G1_I_G1124900T	GGT	GTT	G	V	missense	NA	NA	2000	TRUE	TRUE	FALSE	0.5	1	1	G1_2000	1	cmr2	3
G1_3000_S8_L001	G1	3000	I	1124900	G	0	T	I_G1124900T	TRUE	SNV	cmr2	SPAC56F8.02	G1_I_G1124900T	GGT	GTT	G	V	missense	NA	NA	3000	TRUE	TRUE	FALSE	0.5	1	1	G1_3000	1	cmr2	3
G1_4000_S7_L001	G1	4000	I	1124900	G	0	T	I_G1124900T	TRUE	SNV	cmr2	SPAC56F8.02	G1_I_G1124900T	GGT	GTT	G	V	missense	NA	NA	4000	TRUE	TRUE	FALSE	0.5	1	1	G1_4000	1	cmr2	3
G1_5000_S6_L001	G1	5000	I	1124900	G	0	T	I_G1124900T	TRUE	SNV	cmr2	SPAC56F8.02	G1_I_G1124900T	GGT	GTT	G	V	missense	NA	NA	5000	TRUE	TRUE	FALSE	0.5	1	1	G1_5000	1	cmr2	3
G1_6000_S5_L001	G1	6000	I	1124900	G	0	T	I_G1124900T	TRUE	SNV	cmr2	SPAC56F8.02	G1_I_G1124900T	GGT	GTT	G	V	missense	NA	NA	6000	TRUE	TRUE	FALSE	0.5	1	1	G1_6000	1	cmr2	3
G1_1000_S10_L001	G1	1000	I	629076	G	0	A	I_G629076A	TRUE	SNV	spo15	SPAC1F3.06c	G1_I_G629076A	AGC	AAC	S	N	missense	NA	NA	1000	TRUE	FALSE	TRUE	0.5	1	1	G1_1000	0.5	NA	20
G1_2000_S9_L001	G1	2000	I	629076	G	0	A	I_G629076A	TRUE	SNV	spo15	SPAC1F3.06c	G1_I_G629076A	AGC	AAC	S	N	missense	NA	NA	2000	TRUE	FALSE	TRUE	0.5	1	1	G1_2000	0.5	NA	20
G1_3000_S8_L001	G1	3000	I	629076	G	0	A	I_G629076A	TRUE	SNV	spo15	SPAC1F3.06c	G1_I_G629076A	AGC	AAC	S	N	missense	NA	NA	3000	TRUE	FALSE	TRUE	0.5	1	1	G1_3000	0.5	NA	20
G1_4000_S7_L001	G1	4000	I	629076	G	0	A	I_G629076A	TRUE	SNV	spo15	SPAC1F3.06c	G1_I_G629076A	AGC	AAC	S	N	missense	NA	NA	4000	TRUE	FALSE	TRUE	0.5	1	1	G1_4000	0.5	NA	20
G1_5000_S6_L001	G1	5000	I	629076	G	0	A	I_G629076A	TRUE	SNV	spo15	SPAC1F3.06c	G1_I_G629076A	AGC	AAC	S	N	missense	NA	NA	5000	TRUE	FALSE	TRUE	0.5	1	1	G1_5000	0.5	NA	20
G1_6000_S5_L001	G1	6000	I	629076	G	0	A	I_G629076A	TRUE	SNV	spo15	SPAC1F3.06c	G1_I_G629076A	AGC	AAC	S	N	missense	NA	NA	6000	TRUE	FALSE	TRUE	0.5	1	1	G1_6000	0.5	NA	20
G1_7000_S4_L001	G1	7000	I	629076	G	0	A	I_G629076A	TRUE	SNV	spo15	SPAC1F3.06c	G1_I_G629076A	AGC	AAC	S	N	missense	NA	NA	7000	TRUE	FALSE	TRUE	0.5	1	1	G1_7000	0.5	NA	20
G1_8000_S3_L001	G1	8000	I	629076	G	0	A	I_G629076A	TRUE	SNV	spo15	SPAC1F3.06c	G1_I_G629076A	AGC	AAC	S	N	missense	NA	NA	8000	TRUE	FALSE	TRUE	0.5	1	1	G1_8000	0.5	NA	20
G1_1000_S10_L001	G1	1000	I	3844750	T	0	G	I_T3844750G	TRUE	SNV	pyk1	SPAC4H3.10c	G1_I_T3844750G	NA	NA	NA	NA	SNV in UTR	133	-1792	1000	TRUE	TRUE	TRUE	0.5	1	1	G1_1000	1	pyk1	14
G1_2000_S9_L001	G1	2000	I	3844750	T	0	G	I_T3844750G	TRUE	SNV	pyk1	SPAC4H3.10c	G1_I_T3844750G	NA	NA	NA	NA	SNV in UTR	133	-1792	2000	TRUE	TRUE	TRUE	0.5	1	1	G1_2000	1	pyk1	14
G1_3000_S8_L001	G1	3000	I	3844750	T	0	G	I_T3844750G	TRUE	SNV	pyk1	SPAC4H3.10c	G1_I_T3844750G	NA	NA	NA	NA	SNV in UTR	133	-1792	3000	TRUE	TRUE	TRUE	0.5	1	1	G1_3000	1	pyk1	14
G1_4000_S7_L001	G1	4000	I	3844750	T	0	G	I_T3844750G	TRUE	SNV	pyk1	SPAC4H3.10c	G1_I_T3844750G	NA	NA	NA	NA	SNV in UTR	133	-1792	4000	TRUE	TRUE	TRUE	0.5	1	1	G1_4000	1	pyk1	14
G1_1000_S10_L001	G1	1000	I	3991338	T	0	#NAME?	I_T3991338+A	FALSE	Insertion	pfl2	SPAPB15E9.01c.1	G1_I_T3991338+A	NA	NA	NA	NA	Indel in UTR	NA	NA	1000	TRUE	TRUE	TRUE	0.5	1	1	G1_1000	1	pfl2	9
G1_2000_S9_L001	G1	2000	I	3991338	T	0	#NAME?	I_T3991338+A	FALSE	Insertion	pfl2	SPAPB15E9.01c.1	G1_I_T3991338+A	NA	NA	NA	NA	Indel in UTR	NA	NA	2000	TRUE	TRUE	TRUE	0.5	1	1	G1_2000	1	pfl2	9
G1_3000_S8_L001	G1	3000	I	3991338	T	0	#NAME?	I_T3991338+A	FALSE	Insertion	pfl2	SPAPB15E9.01c.1	G1_I_T3991338+A	NA	NA	NA	NA	Indel in UTR	NA	NA	3000	TRUE	TRUE	TRUE	0.5	1	1	G1_3000	1	pfl2	9
G1_4000_S7_L001	G1	4000	I	3991338	T	0	#NAME?	I_T3991338+A	FALSE	Insertion	pfl2	SPAPB15E9.01c.1	G1_I_T3991338+A	NA	NA	NA	NA	Indel in UTR	NA	NA	4000	TRUE	TRUE	TRUE	0.5	1	1	G1_4000	1	pfl2	9
G1_5000_S6_L001	G1	5000	I	3991338	T	0	#NAME?	I_T3991338+A	FALSE	Insertion	pfl2	SPAPB15E9.01c.1	G1_I_T3991338+A	NA	NA	NA	NA	Indel in UTR	NA	NA	5000	TRUE	TRUE	TRUE	0.5	1	1	G1_5000	1	pfl2	9
G1_6000_S5_L001	G1	6000	I	3991338	T	0	#NAME?	I_T3991338+A	FALSE	Insertion	pfl2	SPAPB15E9.01c.1	G1_I_T3991338+A	NA	NA	NA	NA	Indel in UTR	NA	NA	6000	TRUE	TRUE	TRUE	0.5	1	1	G1_6000	1	pfl2	9
G1_7000_S4_L001	G1	7000	I	3991338	T	0	#NAME?	I_T3991338+A	FALSE	Insertion	pfl2	SPAPB15E9.01c.1	G1_I_T3991338+A	NA	NA	NA	NA	Indel in UTR	NA	NA	7000	TRUE	TRUE	TRUE	0.5	1	1	G1_7000	1	pfl2	9
G1_8000_S3_L001	G1	8000	I	3991338	T	0	#NAME?	I_T3991338+A	FALSE	Insertion	pfl2	SPAPB15E9.01c.1	G1_I_T3991338+A	NA	NA	NA	NA	Indel in UTR	NA	NA	8000	TRUE	TRUE	TRUE	0.5	1	1	G1_8000	1	pfl2	9
G1_1000_S10_L001	G1	1000	I	4009156	T	0	G	I_T4009156G	TRUE	SNV	prl53	SPNCRNA.53	G1_I_T4009156G	NA	NA	NA	NA	SNV in other noncoding regions	NA	NA	1000	TRUE	FALSE	FALSE	0.5	1	1	G1_1000	0.5	NA	20
G1_2000_S9_L001	G1	2000	I	4009156	T	0	G	I_T4009156G	TRUE	SNV	prl53	SPNCRNA.53	G1_I_T4009156G	NA	NA	NA	NA	SNV in other noncoding regions	NA	NA	2000	TRUE	FALSE	FALSE	0.5	1	1	G1_2000	0.5	NA	20
G1_3000_S8_L001	G1	3000	I	4009156	T	0	G	I_T4009156G	TRUE	SNV	prl53	SPNCRNA.53	G1_I_T4009156G	NA	NA	NA	NA	SNV in other noncoding regions	NA	NA	3000	TRUE	FALSE	FALSE	0.5	1	1	G1_3000	0.5	NA	20
G1_4000_S7_L001	G1	4000	I	4009156	T	0	G	I_T4009156G	TRUE	SNV	prl53	SPNCRNA.53	G1_I_T4009156G	NA	NA	NA	NA	SNV in other noncoding regions	NA	NA	4000	TRUE	FALSE	FALSE	0.5	1	1	G1_4000	0.5	NA	20
G1_5000_S6_L001	G1	5000	I	4009156	T	0	G	I_T4009156G	TRUE	SNV	prl53	SPNCRNA.53	G1_I_T4009156G	NA	NA	NA	NA	SNV in other noncoding regions	NA	NA	5000	TRUE	FALSE	FALSE	0.5	1	1	G1_5000	0.5	NA	20
G1_1000_S10_L001	G1	1000	II	2419904	C	0	G	II_C2419904G	TRUE	SNV	sgf29	SPBC1921.07c	G1_II_C2419904G	GAC	GAG	D	E	missense	NA	NA	1000	TRUE	FALSE	FALSE	0.5	1	1	G1_1000	0.5	NA	20
G1_2000_S9_L001	G1	2000	II	2419904	C	0	G	II_C2419904G	TRUE	SNV	sgf29	SPBC1921.07c	G1_II_C2419904G	GAC	GAG	D	E	missense	NA	NA	2000	TRUE	FALSE	FALSE	0.5	1	1	G1_2000	0.5	NA	20
G1_3000_S8_L001	G1	3000	II	2419904	C	0	G	II_C2419904G	TRUE	SNV	sgf29	SPBC1921.07c	G1_II_C2419904G	GAC	GAG	D	E	missense	NA	NA	3000	TRUE	FALSE	FALSE	0.5	1	1	G1_3000	0.5	NA	20
G1_4000_S7_L001	G1	4000	II	2419904	C	0	G	II_C2419904G	TRUE	SNV	sgf29	SPBC1921.07c	G1_II_C2419904G	GAC	GAG	D	E	missense	NA	NA	4000	TRUE	FALSE	FALSE	0.5	1	1	G1_4000	0.5	NA	20
G1_5000_S6_L001	G1	5000	II	2419904	C	0	G	II_C2419904G	TRUE	SNV	sgf29	SPBC1921.07c	G1_II_C2419904G	GAC	GAG	D	E	missense	NA	NA	5000	TRUE	FALSE	FALSE	0.5	1	1	G1_5000	0.5	NA	20
G1_1000_S10_L001	G1	1000	II	2966290	C	0	#NAME?	II_C2966290+T	FALSE	Insertion	iss9	SPBC2A9.11c	G1_II_C2966290+T	NA	NA	NA	NA	Indel in protein-coding genes	NA	NA	1000	TRUE	TRUE	TRUE	0.25	1	1	G1_1000	1	iss9	8
G1_2000_S9_L001	G1	2000	II	2966290	C	0	#NAME?	II_C2966290+T	FALSE	Insertion	iss9	SPBC2A9.11c	G1_II_C2966290+T	NA	NA	NA	NA	Indel in protein-coding genes	NA	NA	2000	TRUE	TRUE	TRUE	0.25	1	1	G1_2000	1	iss9	8
G1_1000_S10_L001	G1	1000	II	1705527	G	0	#NAME?	II_G1705527+A	TRUE	Insertion	pfa3	SPBC2F12.15c.1	G1_II_G1705527+A	NA	NA	NA	NA	Indel in introns	72	899	1000	TRUE	FALSE	TRUE	0.5	1	1	G1_1000	0.5	NA	20
G1_2000_S9_L001	G1	2000	II	1705527	G	0	#NAME?	II_G1705527+A	TRUE	Insertion	pfa3	SPBC2F12.15c.1	G1_II_G1705527+A	NA	NA	NA	NA	Indel in introns	72	899	2000	TRUE	FALSE	TRUE	0.5	1	1	G1_2000	0.5	NA	20
G1_3000_S8_L001	G1	3000	II	1705527	G	0	#NAME?	II_G1705527+A	TRUE	Insertion	pfa3	SPBC2F12.15c.1	G1_II_G1705527+A	NA	NA	NA	NA	Indel in introns	72	899	3000	TRUE	FALSE	TRUE	0.5	1	1	G1_3000	0.5	NA	20
G1_4000_S7_L001	G1	4000	II	1705527	G	0	#NAME?	II_G1705527+A	TRUE	Insertion	pfa3	SPBC2F12.15c.1	G1_II_G1705527+A	NA	NA	NA	NA	Indel in introns	72	899	4000	TRUE	FALSE	TRUE	0.5	1	1	G1_4000	0.5	NA	20
G1_1000_S10_L001	G1	1000	II	202535	G	0	A	II_G202535A	TRUE	SNV	wwm3	SPBC660.05	G1_II_G202535A	NA	NA	NA	NA	SNV in UTR	255	255	1000	TRUE	FALSE	TRUE	0.5	1	1	G1_1000	0.5	NA	20
G1_2000_S9_L001	G1	2000	II	202535	G	0	A	II_G202535A	TRUE	SNV	wwm3	SPBC660.05	G1_II_G202535A	NA	NA	NA	NA	SNV in UTR	255	255	2000	TRUE	FALSE	TRUE	0.5	1	1	G1_2000	0.5	NA	20
G1_3000_S8_L001	G1	3000	II	202535	G	0	A	II_G202535A	TRUE	SNV	wwm3	SPBC660.05	G1_II_G202535A	NA	NA	NA	NA	SNV in UTR	255	255	3000	TRUE	FALSE	TRUE	0.5	1	1	G1_3000	0.5	NA	20
G1_4000_S7_L001	G1	4000	II	202535	G	0	A	II_G202535A	TRUE	SNV	wwm3	SPBC660.05	G1_II_G202535A	NA	NA	NA	NA	SNV in UTR	255	255	4000	TRUE	FALSE	TRUE	0.5	1	1	G1_4000	0.5	NA	20
G1_5000_S6_L001	G1	5000	II	202535	G	0	A	II_G202535A	TRUE	SNV	wwm3	SPBC660.05	G1_II_G202535A	NA	NA	NA	NA	SNV in UTR	255	255	5000	TRUE	FALSE	TRUE	0.5	1	1	G1_5000	0.5	NA	20
G1_6000_S5_L001	G1	6000	II	202535	G	0	A	II_G202535A	TRUE	SNV	wwm3	SPBC660.05	G1_II_G202535A	NA	NA	NA	NA	SNV in UTR	255	255	6000	TRUE	FALSE	TRUE	0.5	1	1	G1_6000	0.5	NA	20
G1_7000_S4_L001	G1	7000	II	202535	G	0	A	II_G202535A	TRUE	SNV	wwm3	SPBC660.05	G1_II_G202535A	NA	NA	NA	NA	SNV in UTR	255	255	7000	TRUE	FALSE	TRUE	0.5	1	1	G1_7000	0.5	NA	20
G1_8000_S3_L001	G1	8000	II	202535	G	0	A	II_G202535A	TRUE	SNV	wwm3	SPBC660.05	G1_II_G202535A	NA	NA	NA	NA	SNV in UTR	255	255	8000	TRUE	FALSE	TRUE	0.5	1	1	G1_8000	0.5	NA	20
G1_1000_S10_L001	G1	1000	II	2487602	T	0	C	II_T2487602C	TRUE	SNV	rga5	SPBC17F3.01c	G1_II_T2487602C	TCT	CCT	S	P	missense	NA	NA	1000	TRUE	FALSE	FALSE	0.5	1	1	G1_1000	0.5	NA	20
G1_2000_S9_L001	G1	2000	II	2487602	T	0	C	II_T2487602C	TRUE	SNV	rga5	SPBC17F3.01c	G1_II_T2487602C	TCT	CCT	S	P	missense	NA	NA	2000	TRUE	FALSE	FALSE	0.5	1	1	G1_2000	0.5	NA	20
G1_3000_S8_L001	G1	3000	II	2487602	T	0	C	II_T2487602C	TRUE	SNV	rga5	SPBC17F3.01c	G1_II_T2487602C	TCT	CCT	S	P	missense	NA	NA	3000	TRUE	FALSE	FALSE	0.5	1	1	G1_3000	0.5	NA	20
G1_4000_S7_L001	G1	4000	II	2487602	T	0	C	II_T2487602C	TRUE	SNV	rga5	SPBC17F3.01c	G1_II_T2487602C	TCT	CCT	S	P	missense	NA	NA	4000	TRUE	FALSE	FALSE	0.5	1	1	G1_4000	0.5	NA	20
G1_5000_S6_L001	G1	5000	II	2487602	T	0	C	II_T2487602C	TRUE	SNV	rga5	SPBC17F3.01c	G1_II_T2487602C	TCT	CCT	S	P	missense	NA	NA	5000	TRUE	FALSE	FALSE	0.5	1	1	G1_5000	0.5	NA	20
G1_6000_S5_L001	G1	6000	II	2487602	T	0	C	II_T2487602C	TRUE	SNV	rga5	SPBC17F3.01c	G1_II_T2487602C	TCT	CCT	S	P	missense	NA	NA	6000	TRUE	FALSE	FALSE	0.5	1	1	G1_6000	0.5	NA	20
G1_7000_S4_L001	G1	7000	II	2487602	T	0	C	II_T2487602C	TRUE	SNV	rga5	SPBC17F3.01c	G1_II_T2487602C	TCT	CCT	S	P	missense	NA	NA	7000	TRUE	FALSE	FALSE	0.5	1	1	G1_7000	0.5	NA	20
G1_8000_S3_L001	G1	8000	II	2487602	T	0	C	II_T2487602C	TRUE	SNV	rga5	SPBC17F3.01c	G1_II_T2487602C	TCT	CCT	S	P	missense	NA	NA	8000	TRUE	FALSE	FALSE	0.5	1	1	G1_8000	0.5	NA	20
G1_1000_S10_L001	G1	1000	II	2965030	T	0	#NAME?	II_T2965030+A	TRUE	Insertion	bmc1	SPBC2A9.10	G1_II_T2965030+A	NA	NA	NA	NA	Indel in protein-coding genes	NA	NA	1000	TRUE	TRUE	TRUE	0.5	1	1	G1_1000	1	bmc1	0
G1_2000_S9_L001	G1	2000	II	2965030	T	0	#NAME?	II_T2965030+A	TRUE	Insertion	bmc1	SPBC2A9.10	G1_II_T2965030+A	NA	NA	NA	NA	Indel in protein-coding genes	NA	NA	2000	TRUE	TRUE	TRUE	0.5	1	1	G1_2000	1	bmc1	0
G1_3000_S8_L001	G1	3000	II	2965030	T	0	#NAME?	II_T2965030+A	TRUE	Insertion	bmc1	SPBC2A9.10	G1_II_T2965030+A	NA	NA	NA	NA	Indel in protein-coding genes	NA	NA	3000	TRUE	TRUE	TRUE	0.5	1	1	G1_3000	1	bmc1	0
G1_4000_S7_L001	G1	4000	II	2965030	T	0	#NAME?	II_T2965030+A	TRUE	Insertion	bmc1	SPBC2A9.10	G1_II_T2965030+A	NA	NA	NA	NA	Indel in protein-coding genes	NA	NA	4000	TRUE	TRUE	TRUE	0.5	1	1	G1_4000	1	bmc1	0
G1_5000_S6_L001	G1	5000	II	2965030	T	0	#NAME?	II_T2965030+A	TRUE	Insertion	bmc1	SPBC2A9.10	G1_II_T2965030+A	NA	NA	NA	NA	Indel in protein-coding genes	NA	NA	5000	TRUE	TRUE	TRUE	0.5	1	1	G1_5000	1	bmc1	0
G1_1000_S10_L001	G1	1000	III	234627	A	0	C	III_A234627C	TRUE	SNV	ght1	SPCC548.07c	G1_III_A234627C	NA	NA	NA	NA	SNV in UTR	688	120	1000	TRUE	FALSE	FALSE	0.5	1	1	G1_1000	0.5	NA	20
G1_2000_S9_L001	G1	2000	III	234627	A	0	C	III_A234627C	TRUE	SNV	ght1	SPCC548.07c	G1_III_A234627C	NA	NA	NA	NA	SNV in UTR	688	120	2000	TRUE	FALSE	FALSE	0.5	1	1	G1_2000	0.5	NA	20
G1_3000_S8_L001	G1	3000	III	234627	A	0	C	III_A234627C	TRUE	SNV	ght1	SPCC548.07c	G1_III_A234627C	NA	NA	NA	NA	SNV in UTR	688	120	3000	TRUE	FALSE	FALSE	0.5	1	1	G1_3000	0.5	NA	20
G1_4000_S7_L001	G1	4000	III	234627	A	0	C	III_A234627C	TRUE	SNV	ght1	SPCC548.07c	G1_III_A234627C	NA	NA	NA	NA	SNV in UTR	688	120	4000	TRUE	FALSE	FALSE	0.5	1	1	G1_4000	0.5	NA	20
G1_1000_S10_L001	G1	1000	III	859494	A	0	G	III_A859494G	TRUE	SNV	pup3	SPCC63.12c	G1_III_A859494G	NA	NA	NA	NA	SNV in UTR	23	-899	1000	TRUE	FALSE	FALSE	0.5	1	1	G1_1000	0.5	NA	20
G1_2000_S9_L001	G1	2000	III	859494	A	0	G	III_A859494G	TRUE	SNV	pup3	SPCC63.12c	G1_III_A859494G	NA	NA	NA	NA	SNV in UTR	23	-899	2000	TRUE	FALSE	FALSE	0.5	1	1	G1_2000	0.5	NA	20
G1_3000_S8_L001	G1	3000	III	859494	A	0	G	III_A859494G	TRUE	SNV	pup3	SPCC63.12c	G1_III_A859494G	NA	NA	NA	NA	SNV in UTR	23	-899	3000	TRUE	FALSE	FALSE	0.5	1	1	G1_3000	0.5	NA	20
G1_4000_S7_L001	G1	4000	III	859494	A	0	G	III_A859494G	TRUE	SNV	pup3	SPCC63.12c	G1_III_A859494G	NA	NA	NA	NA	SNV in UTR	23	-899	4000	TRUE	FALSE	FALSE	0.5	1	1	G1_4000	0.5	NA	20
G1_5000_S6_L001	G1	5000	III	859494	A	0	G	III_A859494G	TRUE	SNV	pup3	SPCC63.12c	G1_III_A859494G	NA	NA	NA	NA	SNV in UTR	23	-899	5000	TRUE	FALSE	FALSE	0.5	1	1	G1_5000	0.5	NA	20
G1_1000_S10_L001	G1	1000	III	1896063	T	0	#NAME?	III_T1896063+A	TRUE	Insertion	gcs2	SPCC737.06c.1	G1_III_T1896063+A	NA	NA	NA	NA	Indel in introns	108	-1152	1000	TRUE	FALSE	TRUE	0.5	1	1	G1_1000	0.5	NA	20
G1_2000_S9_L001	G1	2000	III	1896063	T	0	#NAME?	III_T1896063+A	TRUE	Insertion	gcs2	SPCC737.06c.1	G1_III_T1896063+A	NA	NA	NA	NA	Indel in introns	108	-1152	2000	TRUE	FALSE	TRUE	0.5	1	1	G1_2000	0.5	NA	20
G1_3000_S8_L001	G1	3000	III	1896063	T	0	#NAME?	III_T1896063+A	TRUE	Insertion	gcs2	SPCC737.06c.1	G1_III_T1896063+A	NA	NA	NA	NA	Indel in introns	108	-1152	3000	TRUE	FALSE	TRUE	0.5	1	1	G1_3000	0.5	NA	20
G1_4000_S7_L001	G1	4000	III	1896063	T	0	#NAME?	III_T1896063+A	TRUE	Insertion	gcs2	SPCC737.06c.1	G1_III_T1896063+A	NA	NA	NA	NA	Indel in introns	108	-1152	4000	TRUE	FALSE	TRUE	0.5	1	1	G1_4000	0.5	NA	20
G1_5000_S6_L001	G1	5000	III	1896063	T	0	#NAME?	III_T1896063+A	TRUE	Insertion	gcs2	SPCC737.06c.1	G1_III_T1896063+A	NA	NA	NA	NA	Indel in introns	108	-1152	5000	TRUE	FALSE	TRUE	0.5	1	1	G1_5000	0.5	NA	20
G1_6000_S5_L001	G1	6000	III	1896063	T	0	#NAME?	III_T1896063+A	TRUE	Insertion	gcs2	SPCC737.06c.1	G1_III_T1896063+A	NA	NA	NA	NA	Indel in introns	108	-1152	6000	TRUE	FALSE	TRUE	0.5	1	1	G1_6000	0.5	NA	20
G1_7000_S4_L001	G1	7000	III	1896063	T	0	#NAME?	III_T1896063+A	TRUE	Insertion	gcs2	SPCC737.06c.1	G1_III_T1896063+A	NA	NA	NA	NA	Indel in introns	108	-1152	7000	TRUE	FALSE	TRUE	0.5	1	1	G1_7000	0.5	NA	20
G1_1000_S10_L001	G1	1000	III	563214	T	0	#NAME?	III_T563214+A	TRUE	Insertion	sap1	SPCC1672.01.1	G1_III_T563214+A	NA	NA	NA	NA	Indel in introns	66	3450	1000	TRUE	FALSE	TRUE	0.5	1	1	G1_1000	0.5	NA	20
G1_2000_S9_L001	G1	2000	III	563214	T	0	#NAME?	III_T563214+A	TRUE	Insertion	sap1	SPCC1672.01.1	G1_III_T563214+A	NA	NA	NA	NA	Indel in introns	66	3450	2000	TRUE	FALSE	TRUE	0.5	1	1	G1_2000	0.5	NA	20
G1_3000_S8_L001	G1	3000	III	563214	T	0	#NAME?	III_T563214+A	TRUE	Insertion	sap1	SPCC1672.01.1	G1_III_T563214+A	NA	NA	NA	NA	Indel in introns	66	3450	3000	TRUE	FALSE	TRUE	0.5	1	1	G1_3000	0.5	NA	20
G1_4000_S7_L001	G1	4000	III	563214	T	0	#NAME?	III_T563214+A	TRUE	Insertion	sap1	SPCC1672.01.1	G1_III_T563214+A	NA	NA	NA	NA	Indel in introns	66	3450	4000	TRUE	FALSE	TRUE	0.5	1	1	G1_4000	0.5	NA	20
G11_1000_S951_L001	G11	1000	I	2456096	A	0	T	I_A2456096T	TRUE	SNV	phx1	SPAC32A11.03c	G11_I_A2456096T	NA	NA	NA	NA	SNV in UTR	971	549	1000	TRUE	FALSE	FALSE	0.5	1	1	G11_1000	0.5	NA	20
G11_1000_S951_L001	G11	1000	I	5359307	A	0	#NAME?	I_A5359307+T	TRUE	Insertion	sum1	SPAC4D7.05.1	G11_I_A5359307+T	NA	NA	NA	NA	Indel in introns	55	289	1000	TRUE	FALSE	TRUE	0.5	1	1	G11_1000	0.5	NA	20
G11_2000_S59_L001	G11	2000	I	5359307	A	0	#NAME?	I_A5359307+T	TRUE	Insertion	sum1	SPAC4D7.05.1	G11_I_A5359307+T	NA	NA	NA	NA	Indel in introns	55	289	2000	TRUE	FALSE	TRUE	0.5	1	1	G11_2000	0.5	NA	20
G11_1000_S951_L001	G11	1000	I	4917359	C	0	#NAME?	I_C4917359+TT	TRUE	Insertion	mfm1	SPAPB8E5.05.1	G11_I_C4917359+TT	NA	NA	NA	NA	Indel in introns	71	145	1000	TRUE	FALSE	TRUE	0.5	1	1	G11_1000	0.5	NA	20
G11_2000_S59_L001	G11	2000	I	4917359	C	0	#NAME?	I_C4917359+TT	TRUE	Insertion	mfm1	SPAPB8E5.05.1	G11_I_C4917359+TT	NA	NA	NA	NA	Indel in introns	71	145	2000	TRUE	FALSE	TRUE	0.5	1	1	G11_2000	0.5	NA	20
G11_1000_S951_L001	G11	1000	I	809103	G	0	T	I_G809103T	TRUE	SNV	urb2	SPAC2G11.02	G11_I_G809103T	CGC	CTC	R	L	missense	NA	NA	1000	TRUE	FALSE	FALSE	0.5	1	1	G11_1000	0.5	NA	20
G11_2000_S59_L001	G11	2000	I	809103	G	0	T	I_G809103T	TRUE	SNV	urb2	SPAC2G11.02	G11_I_G809103T	CGC	CTC	R	L	missense	NA	NA	2000	TRUE	FALSE	FALSE	0.5	1	1	G11_2000	0.5	NA	20
G11_3000_S58_L001	G11	3000	I	809103	G	0	T	I_G809103T	TRUE	SNV	urb2	SPAC2G11.02	G11_I_G809103T	CGC	CTC	R	L	missense	NA	NA	3000	TRUE	FALSE	FALSE	0.5	1	1	G11_3000	0.5	NA	20
G11_1000_S951_L001	G11	1000	I	3408209	T	0	#NAME?	I_T3408209+G	TRUE	Insertion	bop1	SPAP32A8.03c	G11_I_T3408209+G	NA	NA	NA	NA	Indel in protein-coding genes	NA	NA	1000	TRUE	TRUE	TRUE	0.5	1	1	G11_1000	1	bop1	1
G11_2000_S59_L001	G11	2000	I	3408209	T	0	#NAME?	I_T3408209+G	TRUE	Insertion	bop1	SPAP32A8.03c	G11_I_T3408209+G	NA	NA	NA	NA	Indel in protein-coding genes	NA	NA	2000	TRUE	TRUE	TRUE	0.5	1	1	G11_2000	1	bop1	1
G11_1000_S951_L001	G11	1000	I	954072	T	0	#NAME?	I_T954072-A	TRUE	Deletion	mak16	SPAC222.06	G11_I_T954072-A	NA	NA	NA	NA	Indel in protein-coding genes	NA	NA	1000	TRUE	FALSE	TRUE	0.5	1	1	G11_1000	0.5	NA	20
G11_2000_S59_L001	G11	2000	I	954072	T	0	#NAME?	I_T954072-A	TRUE	Deletion	mak16	SPAC222.06	G11_I_T954072-A	NA	NA	NA	NA	Indel in protein-coding genes	NA	NA	2000	TRUE	FALSE	TRUE	0.5	1	1	G11_2000	0.5	NA	20
G11_1000_S951_L001	G11	1000	II	2551917	C	0	A	II_C2551917A	TRUE	SNV	pom152	SPBC29A10.07	G11_II_C2551917A	CTG	ATG	L	M	missense	NA	NA	1000	TRUE	FALSE	FALSE	0.5	1	1	G11_1000	0.5	NA	20
G11_2000_S59_L001	G11	2000	II	2551917	C	0	A	II_C2551917A	TRUE	SNV	pom152	SPBC29A10.07	G11_II_C2551917A	CTG	ATG	L	M	missense	NA	NA	2000	TRUE	FALSE	FALSE	0.5	1	1	G11_2000	0.5	NA	20
G11_3000_S58_L001	G11	3000	II	2551917	C	0	A	II_C2551917A	TRUE	SNV	pom152	SPBC29A10.07	G11_II_C2551917A	CTG	ATG	L	M	missense	NA	NA	3000	TRUE	FALSE	FALSE	0.5	1	1	G11_3000	0.5	NA	20
G11_1000_S951_L001	G11	1000	II	2830962	C	0	#NAME?	II_C2830962+TT	TRUE	Insertion	rcr1	SPBC19C7.05.1	G11_II_C2830962+TT	NA	NA	NA	NA	Indel in UTR	NA	NA	1000	TRUE	FALSE	TRUE	0.5	1	1	G11_1000	0.5	NA	20
G11_2000_S59_L001	G11	2000	II	2830962	C	0	#NAME?	II_C2830962+TT	TRUE	Insertion	rcr1	SPBC19C7.05.1	G11_II_C2830962+TT	NA	NA	NA	NA	Indel in UTR	NA	NA	2000	TRUE	FALSE	TRUE	0.5	1	1	G11_2000	0.5	NA	20
G11_3000_S58_L001	G11	3000	II	2830962	C	0	#NAME?	II_C2830962+TT	TRUE	Insertion	rcr1	SPBC19C7.05.1	G11_II_C2830962+TT	NA	NA	NA	NA	Indel in UTR	NA	NA	3000	TRUE	FALSE	TRUE	0.5	1	1	G11_3000	0.5	NA	20
G11_1000_S951_L001	G11	1000	II	4091063	C	0	#NAME?	II_C4091063+A	TRUE	Insertion	met6	SPBC56F2.11.1	G11_II_C4091063+A	NA	NA	NA	NA	Indel in introns	42	1745	1000	TRUE	FALSE	TRUE	0.5	1	1	G11_1000	0.5	NA	20
G11_2000_S59_L001	G11	2000	II	4091063	C	0	#NAME?	II_C4091063+A	TRUE	Insertion	met6	SPBC56F2.11.1	G11_II_C4091063+A	NA	NA	NA	NA	Indel in introns	42	1745	2000	TRUE	FALSE	TRUE	0.5	1	1	G11_2000	0.5	NA	20
G11_3000_S58_L001	G11	3000	II	4091063	C	0	#NAME?	II_C4091063+A	TRUE	Insertion	met6	SPBC56F2.11.1	G11_II_C4091063+A	NA	NA	NA	NA	Indel in introns	42	1745	3000	TRUE	FALSE	TRUE	0.5	1	1	G11_3000	0.5	NA	20
G11_1000_S951_L001	G11	1000	II	2720152	T	0	#NAME?	II_T2720152+A	TRUE	Insertion	swi10	SPBC4F6.15c.1	G11_II_T2720152+A	NA	NA	NA	NA	Indel in introns	127	288	1000	TRUE	FALSE	TRUE	0.5	1	1	G11_1000	0.5	NA	20
G11_1000_S951_L001	G11	1000	III	284510	C	0	#NAME?	III_C284510+A	TRUE	Insertion	knh3	SPCC553.10.1	G11_III_C284510+A	NA	NA	NA	NA	Indel in UTR	NA	NA	1000	TRUE	FALSE	TRUE	0.5	1	1	G11_1000	0.5	NA	20
G11_2000_S59_L001	G11	2000	III	284510	C	0	#NAME?	III_C284510+A	TRUE	Insertion	knh3	SPCC553.10.1	G11_III_C284510+A	NA	NA	NA	NA	Indel in UTR	NA	NA	2000	TRUE	FALSE	TRUE	0.5	1	1	G11_2000	0.5	NA	20
G11_3000_S58_L001	G11	3000	III	284510	C	0	#NAME?	III_C284510+A	TRUE	Insertion	knh3	SPCC553.10.1	G11_III_C284510+A	NA	NA	NA	NA	Indel in UTR	NA	NA	3000	TRUE	FALSE	TRUE	0.5	1	1	G11_3000	0.5	NA	20
G11_1000_S951_L001	G11	1000	III	2183757	T	0	#NAME?	III_T2183757+A	TRUE	Insertion	grc3	SPCC830.03.1	G11_III_T2183757+A	NA	NA	NA	NA	Indel in introns	77	-83	1000	TRUE	FALSE	TRUE	0.5	1	1	G11_1000	0.5	NA	20
G11_2000_S59_L001	G11	2000	III	2183757	T	0	#NAME?	III_T2183757+A	TRUE	Insertion	grc3	SPCC830.03.1	G11_III_T2183757+A	NA	NA	NA	NA	Indel in introns	77	-83	2000	TRUE	FALSE	TRUE	0.5	1	1	G11_2000	0.5	NA	20
G11_3000_S58_L001	G11	3000	III	2183757	T	0	#NAME?	III_T2183757+A	TRUE	Insertion	grc3	SPCC830.03.1	G11_III_T2183757+A	NA	NA	NA	NA	Indel in introns	77	-83	3000	TRUE	FALSE	TRUE	0.5	1	1	G11_3000	0.5	NA	20
G2_1000_S20_L001	G2	1000	I	2994434	C	0	A	I_C2994434A	TRUE	SNV	lys12	SPAC31G5.04	G2_I_C2994434A	CTT	ATT	L	I	missense	NA	NA	1000	TRUE	FALSE	FALSE	0.5	1	1	G2_1000	0.5	NA	20
G2_1000_S20_L001	G2	1000	I	801911	C	0	T	I_C801911T	TRUE	SNV	upf1	SPAC16C9.06c	G2_I_C801911T	ACC	ATC	T	I	missense	NA	NA	1000	TRUE	FALSE	FALSE	0.5	1	1	G2_1000	0.5	NA	20
G2_1000_S20_L001	G2	1000	I	2493446	G	0	C	I_G2493446C	TRUE	SNV	sec73	SPAC19A8.01c	G2_I_G2493446C	GTT	CTT	V	L	missense	NA	NA	1000	TRUE	FALSE	FALSE	0.5	1	1	G2_1000	0.5	NA	20
G2_2000_S19_L001	G2	2000	I	2493446	G	0	C	I_G2493446C	TRUE	SNV	sec73	SPAC19A8.01c	G2_I_G2493446C	GTT	CTT	V	L	missense	NA	NA	2000	TRUE	FALSE	FALSE	0.5	1	1	G2_2000	0.5	NA	20
G2_3000_S18_L001	G2	3000	I	2493446	G	0	C	I_G2493446C	TRUE	SNV	sec73	SPAC19A8.01c	G2_I_G2493446C	GTT	CTT	V	L	missense	NA	NA	3000	TRUE	FALSE	FALSE	0.5	1	1	G2_3000	0.5	NA	20
G2_4000_S17_L001	G2	4000	I	2493446	G	0	C	I_G2493446C	TRUE	SNV	sec73	SPAC19A8.01c	G2_I_G2493446C	GTT	CTT	V	L	missense	NA	NA	4000	TRUE	FALSE	FALSE	0.5	1	1	G2_4000	0.5	NA	20
G2_5000_S16_L001	G2	5000	I	2493446	G	0	C	I_G2493446C	TRUE	SNV	sec73	SPAC19A8.01c	G2_I_G2493446C	GTT	CTT	V	L	missense	NA	NA	5000	TRUE	FALSE	FALSE	0.5	1	1	G2_5000	0.5	NA	20
G2_1000_S20_L001	G2	1000	I	3294780	G	0	T	I_G3294780T	TRUE	SNV	gde1	SPAPB1E7.05	G2_I_G3294780T	GGT	GTT	G	V	missense	NA	NA	1000	TRUE	FALSE	FALSE	0.5	1	1	G2_1000	0.5	NA	20
G2_1000_S20_L001	G2	1000	I	960643	G	0	T	I_G960643T	TRUE	SNV	seb1	SPAC222.09	G2_I_G960643T	AAG	AAT	K	N	missense	NA	NA	1000	TRUE	TRUE	FALSE	0.25	1	1	G2_1000	1	seb1	17
G2_2000_S19_L001	G2	2000	I	960643	G	0	T	I_G960643T	TRUE	SNV	seb1	SPAC222.09	G2_I_G960643T	AAG	AAT	K	N	missense	NA	NA	2000	TRUE	TRUE	FALSE	0.25	1	1	G2_2000	1	seb1	17
G2_3000_S18_L001	G2	3000	I	960643	G	0	T	I_G960643T	TRUE	SNV	seb1	SPAC222.09	G2_I_G960643T	AAG	AAT	K	N	missense	NA	NA	3000	TRUE	TRUE	FALSE	0.25	1	1	G2_3000	1	seb1	17
G2_4000_S17_L001	G2	4000	I	960643	G	0	T	I_G960643T	TRUE	SNV	seb1	SPAC222.09	G2_I_G960643T	AAG	AAT	K	N	missense	NA	NA	4000	TRUE	TRUE	FALSE	0.25	1	1	G2_4000	1	seb1	17
G2_5000_S16_L001	G2	5000	I	960643	G	0	T	I_G960643T	TRUE	SNV	seb1	SPAC222.09	G2_I_G960643T	AAG	AAT	K	N	missense	NA	NA	5000	TRUE	TRUE	FALSE	0.25	1	1	G2_5000	1	seb1	17
G2_1000_S20_L001	G2	1000	I	114927	T	0	C	I_T114927C	TRUE	SNV	mfs2	SPAC11D3.05	G2_I_T114927C	TTC	TCC	F	S	missense	NA	NA	1000	TRUE	FALSE	TRUE	0.5	1	1	G2_1000	0.5	NA	20
G2_2000_S19_L001	G2	2000	I	114927	T	0	C	I_T114927C	TRUE	SNV	mfs2	SPAC11D3.05	G2_I_T114927C	TTC	TCC	F	S	missense	NA	NA	2000	TRUE	FALSE	TRUE	0.5	1	1	G2_2000	0.5	NA	20
G2_3000_S18_L001	G2	3000	I	114927	T	0	C	I_T114927C	TRUE	SNV	mfs2	SPAC11D3.05	G2_I_T114927C	TTC	TCC	F	S	missense	NA	NA	3000	TRUE	FALSE	TRUE	0.5	1	1	G2_3000	0.5	NA	20
G2_1000_S20_L001	G2	1000	II	4423656	A	0	#NAME?	II_A4423656+AAACT	TRUE	Insertion	pfl5	SPBC1289.15	G2_II_A4423656+AAACT	NA	NA	NA	NA	Indel in protein-coding genes	NA	NA	1000	TRUE	TRUE	FALSE	0.5	1	1	G2_1000	1	pfl5	10
G2_2000_S19_L001	G2	2000	II	4423656	A	0	#NAME?	II_A4423656+AAACT	TRUE	Insertion	pfl5	SPBC1289.15	G2_II_A4423656+AAACT	NA	NA	NA	NA	Indel in protein-coding genes	NA	NA	2000	TRUE	TRUE	FALSE	0.5	1	1	G2_2000	1	pfl5	10
G2_1000_S20_L001	G2	1000	II	4423658	A	0	T	II_A4423658T	TRUE	SNV	pfl5	SPBC1289.15	G2_II_A4423658T	TAT	TTT	Y	F	missense	NA	NA	1000	TRUE	TRUE	FALSE	0.5	1	1	G2_1000	1	pfl5	10
G2_2000_S19_L001	G2	2000	II	4423658	A	0	T	II_A4423658T	TRUE	SNV	pfl5	SPBC1289.15	G2_II_A4423658T	TAT	TTT	Y	F	missense	NA	NA	2000	TRUE	TRUE	FALSE	0.5	1	1	G2_2000	1	pfl5	10
G2_1000_S20_L001	G2	1000	II	1992293	G	0	T	II_G1992293T	TRUE	SNV	cct3	SPBC1A4.08c	G2_II_G1992293T	NA	NA	NA	NA	SNV in introns	38	-107	1000	TRUE	FALSE	FALSE	0.5	1	1	G2_1000	0.5	NA	20
G2_2000_S19_L001	G2	2000	II	1992293	G	0	T	II_G1992293T	TRUE	SNV	cct3	SPBC1A4.08c	G2_II_G1992293T	NA	NA	NA	NA	SNV in introns	38	-107	2000	TRUE	FALSE	FALSE	0.5	1	1	G2_2000	0.5	NA	20
G2_3000_S18_L001	G2	3000	II	1992293	G	0	T	II_G1992293T	TRUE	SNV	cct3	SPBC1A4.08c	G2_II_G1992293T	NA	NA	NA	NA	SNV in introns	38	-107	3000	TRUE	FALSE	FALSE	0.5	1	1	G2_3000	0.5	NA	20
G2_4000_S17_L001	G2	4000	II	1992293	G	0	T	II_G1992293T	TRUE	SNV	cct3	SPBC1A4.08c	G2_II_G1992293T	NA	NA	NA	NA	SNV in introns	38	-107	4000	TRUE	FALSE	FALSE	0.5	1	1	G2_4000	0.5	NA	20
G2_5000_S16_L001	G2	5000	II	1992293	G	0	T	II_G1992293T	TRUE	SNV	cct3	SPBC1A4.08c	G2_II_G1992293T	NA	NA	NA	NA	SNV in introns	38	-107	5000	TRUE	FALSE	FALSE	0.5	1	1	G2_5000	0.5	NA	20
G2_6000_S15_L001	G2	6000	II	1992293	G	0	T	II_G1992293T	TRUE	SNV	cct3	SPBC1A4.08c	G2_II_G1992293T	NA	NA	NA	NA	SNV in introns	38	-107	6000	TRUE	FALSE	FALSE	0.5	1	1	G2_6000	0.5	NA	20
G2_7000_S14_L001	G2	7000	II	1992293	G	0	T	II_G1992293T	TRUE	SNV	cct3	SPBC1A4.08c	G2_II_G1992293T	NA	NA	NA	NA	SNV in introns	38	-107	7000	TRUE	FALSE	FALSE	0.5	1	1	G2_7000	0.5	NA	20
G2_8000_S13_L001	G2	8000	II	1992293	G	0	T	II_G1992293T	TRUE	SNV	cct3	SPBC1A4.08c	G2_II_G1992293T	NA	NA	NA	NA	SNV in introns	38	-107	8000	TRUE	FALSE	FALSE	0.5	1	1	G2_8000	0.5	NA	20
G2_1000_S20_L001	G2	1000	II	2141698	G	0	A	II_G2141698A	TRUE	SNV	srp40	SPBC1711.05	G2_II_G2141698A	AGT	AAT	S	N	missense	NA	NA	1000	TRUE	FALSE	FALSE	0.5	1	1	G2_1000	0.5	NA	20
G2_2000_S19_L001	G2	2000	II	2141698	G	0	A	II_G2141698A	TRUE	SNV	srp40	SPBC1711.05	G2_II_G2141698A	AGT	AAT	S	N	missense	NA	NA	2000	TRUE	FALSE	FALSE	0.5	1	1	G2_2000	0.5	NA	20
G2_3000_S18_L001	G2	3000	II	2141698	G	0	A	II_G2141698A	TRUE	SNV	srp40	SPBC1711.05	G2_II_G2141698A	AGT	AAT	S	N	missense	NA	NA	3000	TRUE	FALSE	FALSE	0.5	1	1	G2_3000	0.5	NA	20
G2_4000_S17_L001	G2	4000	II	2141698	G	0	A	II_G2141698A	TRUE	SNV	srp40	SPBC1711.05	G2_II_G2141698A	AGT	AAT	S	N	missense	NA	NA	4000	TRUE	FALSE	FALSE	0.5	1	1	G2_4000	0.5	NA	20
G2_1000_S20_L001	G2	1000	II	2164972	G	0	A	II_G2164972A	TRUE	SNV	pwp1	SPBC1711.16	G2_II_G2164972A	GGT	GAT	G	D	missense	NA	NA	1000	TRUE	FALSE	FALSE	0.5	1	1	G2_1000	0.5	NA	20
G2_2000_S19_L001	G2	2000	II	2164972	G	0	A	II_G2164972A	TRUE	SNV	pwp1	SPBC1711.16	G2_II_G2164972A	GGT	GAT	G	D	missense	NA	NA	2000	TRUE	FALSE	FALSE	0.5	1	1	G2_2000	0.5	NA	20
G2_3000_S18_L001	G2	3000	II	2164972	G	0	A	II_G2164972A	TRUE	SNV	pwp1	SPBC1711.16	G2_II_G2164972A	GGT	GAT	G	D	missense	NA	NA	3000	TRUE	FALSE	FALSE	0.5	1	1	G2_3000	0.5	NA	20
G2_4000_S17_L001	G2	4000	II	2164972	G	0	A	II_G2164972A	TRUE	SNV	pwp1	SPBC1711.16	G2_II_G2164972A	GGT	GAT	G	D	missense	NA	NA	4000	TRUE	FALSE	FALSE	0.5	1	1	G2_4000	0.5	NA	20
G2_5000_S16_L001	G2	5000	II	2164972	G	0	A	II_G2164972A	TRUE	SNV	pwp1	SPBC1711.16	G2_II_G2164972A	GGT	GAT	G	D	missense	NA	NA	5000	TRUE	FALSE	FALSE	0.5	1	1	G2_5000	0.5	NA	20
G2_1000_S20_L001	G2	1000	II	3128106	G	0	A	II_G3128106A	TRUE	SNV	nuc1	SPBC4C3.05c	G2_II_G3128106A	GAA	AAA	E	K	missense	NA	NA	1000	TRUE	FALSE	FALSE	0.5	1	1	G2_1000	0.5	NA	20
G2_2000_S19_L001	G2	2000	II	3128106	G	0	A	II_G3128106A	TRUE	SNV	nuc1	SPBC4C3.05c	G2_II_G3128106A	GAA	AAA	E	K	missense	NA	NA	2000	TRUE	FALSE	FALSE	0.5	1	1	G2_2000	0.5	NA	20
G2_3000_S18_L001	G2	3000	II	3128106	G	0	A	II_G3128106A	TRUE	SNV	nuc1	SPBC4C3.05c	G2_II_G3128106A	GAA	AAA	E	K	missense	NA	NA	3000	TRUE	FALSE	FALSE	0.5	1	1	G2_3000	0.5	NA	20
G2_1000_S20_L001	G2	1000	II	3799350	G	0	#NAME?	II_G3799350+A	FALSE	Insertion	dep1	SPBC21C3.02c.1	G2_II_G3799350+A	NA	NA	NA	NA	Indel in UTR	NA	NA	1000	TRUE	TRUE	TRUE	0.5	1	1	G2_1000	1	dep1	5
G2_2000_S19_L001	G2	2000	II	3799350	G	0	#NAME?	II_G3799350+A	FALSE	Insertion	dep1	SPBC21C3.02c.1	G2_II_G3799350+A	NA	NA	NA	NA	Indel in UTR	NA	NA	2000	TRUE	TRUE	TRUE	0.5	1	1	G2_2000	1	dep1	5
G2_3000_S18_L001	G2	3000	II	3799350	G	0	#NAME?	II_G3799350+A	FALSE	Insertion	dep1	SPBC21C3.02c.1	G2_II_G3799350+A	NA	NA	NA	NA	Indel in UTR	NA	NA	3000	TRUE	TRUE	TRUE	0.5	1	1	G2_3000	1	dep1	5
G2_4000_S17_L001	G2	4000	II	3799350	G	0	#NAME?	II_G3799350+A	FALSE	Insertion	dep1	SPBC21C3.02c.1	G2_II_G3799350+A	NA	NA	NA	NA	Indel in UTR	NA	NA	4000	TRUE	TRUE	TRUE	0.5	1	1	G2_4000	1	dep1	5
G2_1000_S20_L001	G2	1000	II	1747580	T	0	#NAME?	II_T1747580+A	TRUE	Insertion	clg1	SPBC1D7.03.1	G2_II_T1747580+A	NA	NA	NA	NA	Indel in UTR	NA	NA	1000	TRUE	TRUE	TRUE	0.5	1	1	G2_1000	1	clg1	2
G2_2000_S19_L001	G2	2000	II	1747580	T	0	#NAME?	II_T1747580+A	TRUE	Insertion	clg1	SPBC1D7.03.1	G2_II_T1747580+A	NA	NA	NA	NA	Indel in UTR	NA	NA	2000	TRUE	TRUE	TRUE	0.5	1	1	G2_2000	1	clg1	2
G2_3000_S18_L001	G2	3000	II	1747580	T	0	#NAME?	II_T1747580+A	TRUE	Insertion	clg1	SPBC1D7.03.1	G2_II_T1747580+A	NA	NA	NA	NA	Indel in UTR	NA	NA	3000	TRUE	TRUE	TRUE	0.5	1	1	G2_3000	1	clg1	2
G2_4000_S17_L001	G2	4000	II	1747580	T	0	#NAME?	II_T1747580+A	TRUE	Insertion	clg1	SPBC1D7.03.1	G2_II_T1747580+A	NA	NA	NA	NA	Indel in UTR	NA	NA	4000	TRUE	TRUE	TRUE	0.5	1	1	G2_4000	1	clg1	2
G2_5000_S16_L001	G2	5000	II	1747580	T	0	#NAME?	II_T1747580+A	TRUE	Insertion	clg1	SPBC1D7.03.1	G2_II_T1747580+A	NA	NA	NA	NA	Indel in UTR	NA	NA	5000	TRUE	TRUE	TRUE	0.5	1	1	G2_5000	1	clg1	2
G2_6000_S15_L001	G2	6000	II	1747580	T	0	#NAME?	II_T1747580+A	TRUE	Insertion	clg1	SPBC1D7.03.1	G2_II_T1747580+A	NA	NA	NA	NA	Indel in UTR	NA	NA	6000	TRUE	TRUE	TRUE	0.5	1	1	G2_6000	1	clg1	2
G2_1000_S20_L001	G2	1000	II	3235658	T	0	#NAME?	II_T3235658+A	TRUE	Insertion	lcl3	SPBC19F8.04c.1	G2_II_T3235658+A	NA	NA	NA	NA	Indel in UTR	NA	NA	1000	TRUE	FALSE	TRUE	0.5	1	1	G2_1000	0.5	NA	20
G2_2000_S19_L001	G2	2000	II	3235658	T	0	#NAME?	II_T3235658+A	TRUE	Insertion	lcl3	SPBC19F8.04c.1	G2_II_T3235658+A	NA	NA	NA	NA	Indel in UTR	NA	NA	2000	TRUE	FALSE	TRUE	0.5	1	1	G2_2000	0.5	NA	20
G2_3000_S18_L001	G2	3000	II	3235658	T	0	#NAME?	II_T3235658+A	TRUE	Insertion	lcl3	SPBC19F8.04c.1	G2_II_T3235658+A	NA	NA	NA	NA	Indel in UTR	NA	NA	3000	TRUE	FALSE	TRUE	0.5	1	1	G2_3000	0.5	NA	20
G2_4000_S17_L001	G2	4000	II	3235658	T	0	#NAME?	II_T3235658+A	TRUE	Insertion	lcl3	SPBC19F8.04c.1	G2_II_T3235658+A	NA	NA	NA	NA	Indel in UTR	NA	NA	4000	TRUE	FALSE	TRUE	0.5	1	1	G2_4000	0.5	NA	20
G2_5000_S16_L001	G2	5000	II	3235658	T	0	#NAME?	II_T3235658+A	TRUE	Insertion	lcl3	SPBC19F8.04c.1	G2_II_T3235658+A	NA	NA	NA	NA	Indel in UTR	NA	NA	5000	TRUE	FALSE	TRUE	0.5	1	1	G2_5000	0.5	NA	20
G2_6000_S15_L001	G2	6000	II	3235658	T	0	#NAME?	II_T3235658+A	TRUE	Insertion	lcl3	SPBC19F8.04c.1	G2_II_T3235658+A	NA	NA	NA	NA	Indel in UTR	NA	NA	6000	TRUE	FALSE	TRUE	0.5	1	1	G2_6000	0.5	NA	20
G2_1000_S20_L001	G2	1000	II	329931	T	0	#NAME?	II_T329931+G	TRUE	Insertion	fet4	SPBP26C9.03c.1	G2_II_T329931+G	NA	NA	NA	NA	Indel in UTR	NA	NA	1000	TRUE	TRUE	TRUE	0.5	1	1	G2_1000	1	fet4	6
G2_2000_S19_L001	G2	2000	II	329931	T	0	#NAME?	II_T329931+G	TRUE	Insertion	fet4	SPBP26C9.03c.1	G2_II_T329931+G	NA	NA	NA	NA	Indel in UTR	NA	NA	2000	TRUE	TRUE	TRUE	0.5	1	1	G2_2000	1	fet4	6
G2_3000_S18_L001	G2	3000	II	329931	T	0	#NAME?	II_T329931+G	TRUE	Insertion	fet4	SPBP26C9.03c.1	G2_II_T329931+G	NA	NA	NA	NA	Indel in UTR	NA	NA	3000	TRUE	TRUE	TRUE	0.5	1	1	G2_3000	1	fet4	6
G2_4000_S17_L001	G2	4000	II	329931	T	0	#NAME?	II_T329931+G	TRUE	Insertion	fet4	SPBP26C9.03c.1	G2_II_T329931+G	NA	NA	NA	NA	Indel in UTR	NA	NA	4000	TRUE	TRUE	TRUE	0.5	1	1	G2_4000	1	fet4	6
G2_5000_S16_L001	G2	5000	II	329931	T	0	#NAME?	II_T329931+G	TRUE	Insertion	fet4	SPBP26C9.03c.1	G2_II_T329931+G	NA	NA	NA	NA	Indel in UTR	NA	NA	5000	TRUE	TRUE	TRUE	0.5	1	1	G2_5000	1	fet4	6
G2_6000_S15_L001	G2	6000	II	329931	T	0	#NAME?	II_T329931+G	TRUE	Insertion	fet4	SPBP26C9.03c.1	G2_II_T329931+G	NA	NA	NA	NA	Indel in UTR	NA	NA	6000	TRUE	TRUE	TRUE	0.5	1	1	G2_6000	1	fet4	6
G2_7000_S14_L001	G2	7000	II	329931	T	0	#NAME?	II_T329931+G	TRUE	Insertion	fet4	SPBP26C9.03c.1	G2_II_T329931+G	NA	NA	NA	NA	Indel in UTR	NA	NA	7000	TRUE	TRUE	TRUE	0.5	1	1	G2_7000	1	fet4	6
G2_1000_S20_L001	G2	1000	II	4423650	T	0	#NAME?	II_T4423650-GTTGG	TRUE	Deletion	pfl5	SPBC1289.15	G2_II_T4423650-GTTGG	NA	NA	NA	NA	Indel in protein-coding genes	NA	NA	1000	TRUE	TRUE	FALSE	0.5	1	1	G2_1000	1	pfl5	10
G2_2000_S19_L001	G2	2000	II	4423650	T	0	#NAME?	II_T4423650-GTTGG	TRUE	Deletion	pfl5	SPBC1289.15	G2_II_T4423650-GTTGG	NA	NA	NA	NA	Indel in protein-coding genes	NA	NA	2000	TRUE	TRUE	FALSE	0.5	1	1	G2_2000	1	pfl5	10
G2_1000_S20_L001	G2	1000	III	2256364	A	0	C	III_A2256364C	TRUE	SNV	bgs4	SPCC1840.02c	G2_III_A2256364C	NA	NA	NA	NA	SNV in UTR	1506	1218	1000	TRUE	FALSE	TRUE	0.5	1	1	G2_1000	0.5	NA	20
G2_2000_S19_L001	G2	2000	III	2256364	A	0	C	III_A2256364C	TRUE	SNV	bgs4	SPCC1840.02c	G2_III_A2256364C	NA	NA	NA	NA	SNV in UTR	1506	1218	2000	TRUE	FALSE	TRUE	0.5	1	1	G2_2000	0.5	NA	20
G2_3000_S18_L001	G2	3000	III	2256364	A	0	C	III_A2256364C	TRUE	SNV	bgs4	SPCC1840.02c	G2_III_A2256364C	NA	NA	NA	NA	SNV in UTR	1506	1218	3000	TRUE	FALSE	TRUE	0.5	1	1	G2_3000	0.5	NA	20
G2_4000_S17_L001	G2	4000	III	2256364	A	0	C	III_A2256364C	TRUE	SNV	bgs4	SPCC1840.02c	G2_III_A2256364C	NA	NA	NA	NA	SNV in UTR	1506	1218	4000	TRUE	FALSE	TRUE	0.5	1	1	G2_4000	0.5	NA	20
G2_5000_S16_L001	G2	5000	III	2256364	A	0	C	III_A2256364C	TRUE	SNV	bgs4	SPCC1840.02c	G2_III_A2256364C	NA	NA	NA	NA	SNV in UTR	1506	1218	5000	TRUE	FALSE	TRUE	0.5	1	1	G2_5000	0.5	NA	20
G2_6000_S15_L001	G2	6000	III	2256364	A	0	C	III_A2256364C	TRUE	SNV	bgs4	SPCC1840.02c	G2_III_A2256364C	NA	NA	NA	NA	SNV in UTR	1506	1218	6000	TRUE	FALSE	TRUE	0.5	1	1	G2_6000	0.5	NA	20
G3_2000_S29_L001	G3	2000	II	1755439	C	0	#NAME?	II_C1755439+T	TRUE	Insertion	scr1	SPBC1D7.02c.1	G3_II_C1755439+T	NA	NA	NA	NA	Indel in UTR	NA	NA	2000	TRUE	FALSE	TRUE	0.5	1	1	G3_2000	0.5	NA	20
G3_3000_S28_L001	G3	3000	II	1755439	C	0	#NAME?	II_C1755439+T	TRUE	Insertion	scr1	SPBC1D7.02c.1	G3_II_C1755439+T	NA	NA	NA	NA	Indel in UTR	NA	NA	3000	TRUE	FALSE	TRUE	0.5	1	1	G3_3000	0.5	NA	20
G3_4000_S27_L001	G3	4000	II	1755439	C	0	#NAME?	II_C1755439+T	TRUE	Insertion	scr1	SPBC1D7.02c.1	G3_II_C1755439+T	NA	NA	NA	NA	Indel in UTR	NA	NA	4000	TRUE	FALSE	TRUE	0.5	1	1	G3_4000	0.5	NA	20
G3_2000_S29_L001	G3	2000	II	1747580	T	0	#NAME?	II_T1747580+A	TRUE	Insertion	clg1	SPBC1D7.03.1	G3_II_T1747580+A	NA	NA	NA	NA	Indel in UTR	NA	NA	2000	TRUE	TRUE	TRUE	0.5	1	1	G3_2000	1	clg1	2
G3_2000_S29_L001	G3	2000	II	2937277	T	0	#NAME?	II_T2937277+A	TRUE	Insertion	ubp9	SPBC1703.12	G3_II_T2937277+A	NA	NA	NA	NA	Indel in protein-coding genes	NA	NA	2000	TRUE	TRUE	TRUE	0.5	1	1	G3_2000	1	ubp9	18
G3_3000_S28_L001	G3	3000	II	2937277	T	0	#NAME?	II_T2937277+A	TRUE	Insertion	ubp9	SPBC1703.12	G3_II_T2937277+A	NA	NA	NA	NA	Indel in protein-coding genes	NA	NA	3000	TRUE	TRUE	TRUE	0.5	1	1	G3_3000	1	ubp9	18
G3_4000_S27_L001	G3	4000	II	2937277	T	0	#NAME?	II_T2937277+A	TRUE	Insertion	ubp9	SPBC1703.12	G3_II_T2937277+A	NA	NA	NA	NA	Indel in protein-coding genes	NA	NA	4000	TRUE	TRUE	TRUE	0.5	1	1	G3_4000	1	ubp9	18
G3_5000_S26_L001	G3	5000	II	2937277	T	0	#NAME?	II_T2937277+A	TRUE	Insertion	ubp9	SPBC1703.12	G3_II_T2937277+A	NA	NA	NA	NA	Indel in protein-coding genes	NA	NA	5000	TRUE	TRUE	TRUE	0.5	1	1	G3_5000	1	ubp9	18
G3_6000_S25_L001	G3	6000	II	2937277	T	0	#NAME?	II_T2937277+A	TRUE	Insertion	ubp9	SPBC1703.12	G3_II_T2937277+A	NA	NA	NA	NA	Indel in protein-coding genes	NA	NA	6000	TRUE	TRUE	TRUE	0.5	1	1	G3_6000	1	ubp9	18
G3_2000_S29_L001	G3	2000	II	2965030	T	0	#NAME?	II_T2965030+A	TRUE	Insertion	bmc1	SPBC2A9.10	G3_II_T2965030+A	NA	NA	NA	NA	Indel in protein-coding genes	NA	NA	2000	TRUE	TRUE	TRUE	0.5	1	1	G3_2000	1	bmc1	0
G3_3000_S28_L001	G3	3000	II	2965030	T	0	#NAME?	II_T2965030+A	TRUE	Insertion	bmc1	SPBC2A9.10	G3_II_T2965030+A	NA	NA	NA	NA	Indel in protein-coding genes	NA	NA	3000	TRUE	TRUE	TRUE	0.5	1	1	G3_3000	1	bmc1	0
G3_4000_S27_L001	G3	4000	II	2965030	T	0	#NAME?	II_T2965030+A	TRUE	Insertion	bmc1	SPBC2A9.10	G3_II_T2965030+A	NA	NA	NA	NA	Indel in protein-coding genes	NA	NA	4000	TRUE	TRUE	TRUE	0.5	1	1	G3_4000	1	bmc1	0
G3_2000_S29_L001	G3	2000	II	3174348	T	0	#NAME?	II_T3174348+A	TRUE	Insertion	dis2	SPBC776.02c	G3_II_T3174348+A	NA	NA	NA	NA	Indel in protein-coding genes	NA	NA	2000	TRUE	FALSE	TRUE	0.5	1	1	G3_2000	0.5	NA	20
G3_3000_S28_L001	G3	3000	II	3174348	T	0	#NAME?	II_T3174348+A	TRUE	Insertion	dis2	SPBC776.02c	G3_II_T3174348+A	NA	NA	NA	NA	Indel in protein-coding genes	NA	NA	3000	TRUE	FALSE	TRUE	0.5	1	1	G3_3000	0.5	NA	20
G3_4000_S27_L001	G3	4000	II	3174348	T	0	#NAME?	II_T3174348+A	TRUE	Insertion	dis2	SPBC776.02c	G3_II_T3174348+A	NA	NA	NA	NA	Indel in protein-coding genes	NA	NA	4000	TRUE	FALSE	TRUE	0.5	1	1	G3_4000	0.5	NA	20
G3_2000_S29_L001	G3	2000	III	725030	C	0	#NAME?	III_C725030+T	TRUE	Insertion	wee1	SPCC18B5.03.1	G3_III_C725030+T	NA	NA	NA	NA	Indel in UTR	NA	NA	2000	TRUE	FALSE	TRUE	0.5	1	1	G3_2000	0.5	NA	20
G3_3000_S28_L001	G3	3000	III	725030	C	0	#NAME?	III_C725030+T	TRUE	Insertion	wee1	SPCC18B5.03.1	G3_III_C725030+T	NA	NA	NA	NA	Indel in UTR	NA	NA	3000	TRUE	FALSE	TRUE	0.5	1	1	G3_3000	0.5	NA	20
G4_1000_S39_L001	G4	1000	I	1659687	A	0	G	I_A1659687G	TRUE	SNV	msc1	SPAC343.11c	G4_I_A1659687G	AAT	GAT	N	D	missense	NA	NA	1000	TRUE	FALSE	FALSE	0.5	1	1	G4_1000	0.5	NA	20
G4_2000_S38_L001	G4	2000	I	1659687	A	0	G	I_A1659687G	TRUE	SNV	msc1	SPAC343.11c	G4_I_A1659687G	AAT	GAT	N	D	missense	NA	NA	2000	TRUE	FALSE	FALSE	0.5	1	1	G4_2000	0.5	NA	20
G4_3000_S37_L001	G4	3000	I	1659687	A	0	G	I_A1659687G	TRUE	SNV	msc1	SPAC343.11c	G4_I_A1659687G	AAT	GAT	N	D	missense	NA	NA	3000	TRUE	FALSE	FALSE	0.5	1	1	G4_3000	0.5	NA	20
G4_1000_S39_L001	G4	1000	I	1150640	T	0	#NAME?	I_T1150640+A	TRUE	Insertion	mug115	SPAC56F8.13.1	G4_I_T1150640+A	NA	NA	NA	NA	Indel in UTR	NA	NA	1000	TRUE	FALSE	TRUE	0.5	1	1	G4_1000	0.5	NA	20
G4_2000_S38_L001	G4	2000	I	1150640	T	0	#NAME?	I_T1150640+A	TRUE	Insertion	mug115	SPAC56F8.13.1	G4_I_T1150640+A	NA	NA	NA	NA	Indel in UTR	NA	NA	2000	TRUE	FALSE	TRUE	0.5	1	1	G4_2000	0.5	NA	20
G4_1000_S39_L001	G4	1000	I	1754631	T	0	G	I_T1754631G	TRUE	SNV	dbr1	SPAC17A5.02c	G4_I_T1754631G	TGT	TGG	C	W	missense	NA	NA	1000	TRUE	FALSE	TRUE	0.5	1	1	G4_1000	0.5	NA	20
G4_2000_S38_L001	G4	2000	I	1754631	T	0	G	I_T1754631G	TRUE	SNV	dbr1	SPAC17A5.02c	G4_I_T1754631G	TGT	TGG	C	W	missense	NA	NA	2000	TRUE	FALSE	TRUE	0.5	1	1	G4_2000	0.5	NA	20
G4_3000_S37_L001	G4	3000	I	1754631	T	0	G	I_T1754631G	TRUE	SNV	dbr1	SPAC17A5.02c	G4_I_T1754631G	TGT	TGG	C	W	missense	NA	NA	3000	TRUE	FALSE	TRUE	0.5	1	1	G4_3000	0.5	NA	20
G4_4000_S36_L001	G4	4000	I	1754631	T	0	G	I_T1754631G	TRUE	SNV	dbr1	SPAC17A5.02c	G4_I_T1754631G	TGT	TGG	C	W	missense	NA	NA	4000	TRUE	FALSE	TRUE	0.5	1	1	G4_4000	0.5	NA	20
G4_5000_S35_L001	G4	5000	I	1754631	T	0	G	I_T1754631G	TRUE	SNV	dbr1	SPAC17A5.02c	G4_I_T1754631G	TGT	TGG	C	W	missense	NA	NA	5000	TRUE	FALSE	TRUE	0.5	1	1	G4_5000	0.5	NA	20
G4_6000_S34_L001	G4	6000	I	1754631	T	0	G	I_T1754631G	TRUE	SNV	dbr1	SPAC17A5.02c	G4_I_T1754631G	TGT	TGG	C	W	missense	NA	NA	6000	TRUE	FALSE	TRUE	0.5	1	1	G4_6000	0.5	NA	20
G4_7000_S33_L001	G4	7000	I	1754631	T	0	G	I_T1754631G	TRUE	SNV	dbr1	SPAC17A5.02c	G4_I_T1754631G	TGT	TGG	C	W	missense	NA	NA	7000	TRUE	FALSE	TRUE	0.5	1	1	G4_7000	0.5	NA	20
G4_1000_S39_L001	G4	1000	I	3844784	T	0	#NAME?	I_T3844784-AAAGTCATA	TRUE	Deletion	pyk1	SPAC4H3.10c.1	G4_I_T3844784-AAAGTCATA	NA	NA	NA	NA	Indel in UTR	NA	NA	1000	TRUE	TRUE	FALSE	0.5	1	1	G4_1000	1	pyk1	14
G4_2000_S38_L001	G4	2000	I	3844784	T	0	#NAME?	I_T3844784-AAAGTCATA	TRUE	Deletion	pyk1	SPAC4H3.10c.1	G4_I_T3844784-AAAGTCATA	NA	NA	NA	NA	Indel in UTR	NA	NA	2000	TRUE	TRUE	FALSE	0.5	1	1	G4_2000	1	pyk1	14
G4_3000_S37_L001	G4	3000	I	3844784	T	0	#NAME?	I_T3844784-AAAGTCATA	TRUE	Deletion	pyk1	SPAC4H3.10c.1	G4_I_T3844784-AAAGTCATA	NA	NA	NA	NA	Indel in UTR	NA	NA	3000	TRUE	TRUE	FALSE	0.5	1	1	G4_3000	1	pyk1	14
G4_4000_S36_L001	G4	4000	I	3844784	T	0	#NAME?	I_T3844784-AAAGTCATA	TRUE	Deletion	pyk1	SPAC4H3.10c.1	G4_I_T3844784-AAAGTCATA	NA	NA	NA	NA	Indel in UTR	NA	NA	4000	TRUE	TRUE	FALSE	0.5	1	1	G4_4000	1	pyk1	14
G4_5000_S35_L001	G4	5000	I	3844784	T	0	#NAME?	I_T3844784-AAAGTCATA	TRUE	Deletion	pyk1	SPAC4H3.10c.1	G4_I_T3844784-AAAGTCATA	NA	NA	NA	NA	Indel in UTR	NA	NA	5000	TRUE	TRUE	FALSE	0.5	1	1	G4_5000	1	pyk1	14
G4_6000_S34_L001	G4	6000	I	3844784	T	0	#NAME?	I_T3844784-AAAGTCATA	TRUE	Deletion	pyk1	SPAC4H3.10c.1	G4_I_T3844784-AAAGTCATA	NA	NA	NA	NA	Indel in UTR	NA	NA	6000	TRUE	TRUE	FALSE	0.5	1	1	G4_6000	1	pyk1	14
G4_7000_S33_L001	G4	7000	I	3844784	T	0	#NAME?	I_T3844784-AAAGTCATA	TRUE	Deletion	pyk1	SPAC4H3.10c.1	G4_I_T3844784-AAAGTCATA	NA	NA	NA	NA	Indel in UTR	NA	NA	7000	TRUE	TRUE	FALSE	0.5	1	1	G4_7000	1	pyk1	14
G4_1000_S39_L001	G4	1000	I	4846619	T	0	#NAME?	I_T4846619+A	TRUE	Insertion	noc1	SPAC4F10.09c.1	G4_I_T4846619+A	NA	NA	NA	NA	Indel in UTR	NA	NA	1000	TRUE	FALSE	TRUE	0.5	1	1	G4_1000	0.5	NA	20
G4_2000_S38_L001	G4	2000	I	4846619	T	0	#NAME?	I_T4846619+A	TRUE	Insertion	noc1	SPAC4F10.09c.1	G4_I_T4846619+A	NA	NA	NA	NA	Indel in UTR	NA	NA	2000	TRUE	FALSE	TRUE	0.5	1	1	G4_2000	0.5	NA	20
G4_1000_S39_L001	G4	1000	II	488911	A	0	#NAME?	II_A488911+T	TRUE	Insertion	nem2	SPBC902.03.1	G4_II_A488911+T	NA	NA	NA	NA	Indel in UTR	NA	NA	1000	TRUE	FALSE	TRUE	0.5	1	1	G4_1000	0.5	NA	20
G4_2000_S38_L001	G4	2000	II	488911	A	0	#NAME?	II_A488911+T	TRUE	Insertion	nem2	SPBC902.03.1	G4_II_A488911+T	NA	NA	NA	NA	Indel in UTR	NA	NA	2000	TRUE	FALSE	TRUE	0.5	1	1	G4_2000	0.5	NA	20
G4_3000_S37_L001	G4	3000	II	488911	A	0	#NAME?	II_A488911+T	TRUE	Insertion	nem2	SPBC902.03.1	G4_II_A488911+T	NA	NA	NA	NA	Indel in UTR	NA	NA	3000	TRUE	FALSE	TRUE	0.5	1	1	G4_3000	0.5	NA	20
G4_4000_S36_L001	G4	4000	II	488911	A	0	#NAME?	II_A488911+T	TRUE	Insertion	nem2	SPBC902.03.1	G4_II_A488911+T	NA	NA	NA	NA	Indel in UTR	NA	NA	4000	TRUE	FALSE	TRUE	0.5	1	1	G4_4000	0.5	NA	20
G4_5000_S35_L001	G4	5000	II	488911	A	0	#NAME?	II_A488911+T	TRUE	Insertion	nem2	SPBC902.03.1	G4_II_A488911+T	NA	NA	NA	NA	Indel in UTR	NA	NA	5000	TRUE	FALSE	TRUE	0.5	1	1	G4_5000	0.5	NA	20
G4_6000_S34_L001	G4	6000	II	488911	A	0	#NAME?	II_A488911+T	TRUE	Insertion	nem2	SPBC902.03.1	G4_II_A488911+T	NA	NA	NA	NA	Indel in UTR	NA	NA	6000	TRUE	FALSE	TRUE	0.5	1	1	G4_6000	0.5	NA	20
G4_1000_S39_L001	G4	1000	II	168160	C	0	A	II_C168160A	TRUE	SNV	icl1	SPBC1683.11c	G4_II_C168160A	CAA	AAA	Q	K	missense	NA	NA	1000	TRUE	FALSE	FALSE	0.5	1	1	G4_1000	0.5	NA	20
G4_2000_S38_L001	G4	2000	II	168160	C	0	A	II_C168160A	TRUE	SNV	icl1	SPBC1683.11c	G4_II_C168160A	CAA	AAA	Q	K	missense	NA	NA	2000	TRUE	FALSE	FALSE	0.5	1	1	G4_2000	0.5	NA	20
G4_3000_S37_L001	G4	3000	II	168160	C	0	A	II_C168160A	TRUE	SNV	icl1	SPBC1683.11c	G4_II_C168160A	CAA	AAA	Q	K	missense	NA	NA	3000	TRUE	FALSE	FALSE	0.5	1	1	G4_3000	0.5	NA	20
G4_1000_S39_L001	G4	1000	II	4337648	C	0	#NAME?	II_C4337648+G	TRUE	Insertion	vps10	SPBC16C6.06	G4_II_C4337648+G	NA	NA	NA	NA	Indel in protein-coding genes	NA	NA	1000	TRUE	FALSE	TRUE	0.5	1	1	G4_1000	0.5	NA	20
G4_2000_S38_L001	G4	2000	II	4337648	C	0	#NAME?	II_C4337648+G	TRUE	Insertion	vps10	SPBC16C6.06	G4_II_C4337648+G	NA	NA	NA	NA	Indel in protein-coding genes	NA	NA	2000	TRUE	FALSE	TRUE	0.5	1	1	G4_2000	0.5	NA	20
G4_3000_S37_L001	G4	3000	II	4337648	C	0	#NAME?	II_C4337648+G	TRUE	Insertion	vps10	SPBC16C6.06	G4_II_C4337648+G	NA	NA	NA	NA	Indel in protein-coding genes	NA	NA	3000	TRUE	FALSE	TRUE	0.5	1	1	G4_3000	0.5	NA	20
G4_4000_S36_L001	G4	4000	II	4337648	C	0	#NAME?	II_C4337648+G	TRUE	Insertion	vps10	SPBC16C6.06	G4_II_C4337648+G	NA	NA	NA	NA	Indel in protein-coding genes	NA	NA	4000	TRUE	FALSE	TRUE	0.5	1	1	G4_4000	0.5	NA	20
G4_5000_S35_L001	G4	5000	II	4337648	C	0	#NAME?	II_C4337648+G	TRUE	Insertion	vps10	SPBC16C6.06	G4_II_C4337648+G	NA	NA	NA	NA	Indel in protein-coding genes	NA	NA	5000	TRUE	FALSE	TRUE	0.5	1	1	G4_5000	0.5	NA	20
G4_6000_S34_L001	G4	6000	II	4337648	C	0	#NAME?	II_C4337648+G	TRUE	Insertion	vps10	SPBC16C6.06	G4_II_C4337648+G	NA	NA	NA	NA	Indel in protein-coding genes	NA	NA	6000	TRUE	FALSE	TRUE	0.5	1	1	G4_6000	0.5	NA	20
G4_7000_S33_L001	G4	7000	II	4337648	C	0	#NAME?	II_C4337648+G	TRUE	Insertion	vps10	SPBC16C6.06	G4_II_C4337648+G	NA	NA	NA	NA	Indel in protein-coding genes	NA	NA	7000	TRUE	FALSE	TRUE	0.5	1	1	G4_7000	0.5	NA	20
G4_1000_S39_L001	G4	1000	III	348705	C	0	#NAME?	III_C348705+T	TRUE	Insertion	pil1	SPCC736.15.1	G4_III_C348705+T	NA	NA	NA	NA	Indel in UTR	NA	NA	1000	TRUE	FALSE	TRUE	0.5	1	1	G4_1000	0.5	NA	20
G4_2000_S38_L001	G4	2000	III	348705	C	0	#NAME?	III_C348705+T	TRUE	Insertion	pil1	SPCC736.15.1	G4_III_C348705+T	NA	NA	NA	NA	Indel in UTR	NA	NA	2000	TRUE	FALSE	TRUE	0.5	1	1	G4_2000	0.5	NA	20
G4_3000_S37_L001	G4	3000	III	348705	C	0	#NAME?	III_C348705+T	TRUE	Insertion	pil1	SPCC736.15.1	G4_III_C348705+T	NA	NA	NA	NA	Indel in UTR	NA	NA	3000	TRUE	FALSE	TRUE	0.5	1	1	G4_3000	0.5	NA	20
G5_1000_S48_L001	G5	1000	I	1529295	A	0	#NAME?	I_A1529295-AGGAGG	TRUE	Deletion	pzh1	SPAC57A7.08	G5_I_A1529295-AGGAGG	NA	NA	NA	NA	Indel in protein-coding genes	NA	NA	1000	TRUE	TRUE	FALSE	0.5	1	1	G5_1000	1	pzh1	15
G5_2000_S47_L001	G5	2000	I	1529295	A	0	#NAME?	I_A1529295-AGGAGG	TRUE	Deletion	pzh1	SPAC57A7.08	G5_I_A1529295-AGGAGG	NA	NA	NA	NA	Indel in protein-coding genes	NA	NA	2000	TRUE	TRUE	FALSE	0.5	1	1	G5_2000	1	pzh1	15
G5_3000_S46_L001	G5	3000	I	1529295	A	0	#NAME?	I_A1529295-AGGAGG	TRUE	Deletion	pzh1	SPAC57A7.08	G5_I_A1529295-AGGAGG	NA	NA	NA	NA	Indel in protein-coding genes	NA	NA	3000	TRUE	TRUE	FALSE	0.5	1	1	G5_3000	1	pzh1	15
G5_1000_S48_L001	G5	1000	I	1891370	A	0	G	I_A1891370G	TRUE	SNV	pof15	SPAPB1A10.14	G5_I_A1891370G	AAT	GAT	N	D	missense	NA	NA	1000	TRUE	TRUE	FALSE	0.5	1	1	G5_1000	1	pof15	20
G5_2000_S47_L001	G5	2000	I	1891370	A	0	G	I_A1891370G	TRUE	SNV	pof15	SPAPB1A10.14	G5_I_A1891370G	AAT	GAT	N	D	missense	NA	NA	2000	TRUE	TRUE	FALSE	0.5	1	1	G5_2000	1	pof15	20
G5_1000_S48_L001	G5	1000	I	3146269	A	0	C	I_A3146269C	TRUE	SNV	fcf2	SPAC3G9.15c	G5_I_A3146269C	AAG	CAG	K	Q	missense	NA	NA	1000	TRUE	FALSE	FALSE	0.5	1	1	G5_1000	0.5	NA	20
G5_2000_S47_L001	G5	2000	I	3146269	A	0	C	I_A3146269C	TRUE	SNV	fcf2	SPAC3G9.15c	G5_I_A3146269C	AAG	CAG	K	Q	missense	NA	NA	2000	TRUE	FALSE	FALSE	0.5	1	1	G5_2000	0.5	NA	20
G5_3000_S46_L001	G5	3000	I	3146269	A	0	C	I_A3146269C	TRUE	SNV	fcf2	SPAC3G9.15c	G5_I_A3146269C	AAG	CAG	K	Q	missense	NA	NA	3000	TRUE	FALSE	FALSE	0.5	1	1	G5_3000	0.5	NA	20
G5_4000_S45_L001	G5	4000	I	3146269	A	0	C	I_A3146269C	TRUE	SNV	fcf2	SPAC3G9.15c	G5_I_A3146269C	AAG	CAG	K	Q	missense	NA	NA	4000	TRUE	FALSE	FALSE	0.5	1	1	G5_4000	0.5	NA	20
G5_5000_S44_L001	G5	5000	I	3146269	A	0	C	I_A3146269C	TRUE	SNV	fcf2	SPAC3G9.15c	G5_I_A3146269C	AAG	CAG	K	Q	missense	NA	NA	5000	TRUE	FALSE	FALSE	0.5	1	1	G5_5000	0.5	NA	20
G5_6000_S43_L001	G5	6000	I	3146269	A	0	C	I_A3146269C	TRUE	SNV	fcf2	SPAC3G9.15c	G5_I_A3146269C	AAG	CAG	K	Q	missense	NA	NA	6000	TRUE	FALSE	FALSE	0.5	1	1	G5_6000	0.5	NA	20
G5_1000_S48_L001	G5	1000	I	3989878	A	0	T	I_A3989878T	TRUE	SNV	pfl2	SPAPB15E9.01c	G5_I_A3989878T	AGA	AGT	R	S	missense	NA	NA	1000	TRUE	TRUE	FALSE	0.5	1	1	G5_1000	1	pfl2	9
G5_2000_S47_L001	G5	2000	I	3989878	A	0	T	I_A3989878T	TRUE	SNV	pfl2	SPAPB15E9.01c	G5_I_A3989878T	AGA	AGT	R	S	missense	NA	NA	2000	TRUE	TRUE	FALSE	0.5	1	1	G5_2000	1	pfl2	9
G5_1000_S48_L001	G5	1000	I	4564540	C	0	#NAME?	I_C4564540+G	TRUE	Insertion	slm1	SPAC637.13c	G5_I_C4564540+G	NA	NA	NA	NA	Indel in protein-coding genes	NA	NA	1000	TRUE	FALSE	TRUE	0.5	1	1	G5_1000	0.5	NA	20
G5_2000_S47_L001	G5	2000	I	4564540	C	0	#NAME?	I_C4564540+G	TRUE	Insertion	slm1	SPAC637.13c	G5_I_C4564540+G	NA	NA	NA	NA	Indel in protein-coding genes	NA	NA	2000	TRUE	FALSE	TRUE	0.5	1	1	G5_2000	0.5	NA	20
G5_3000_S46_L001	G5	3000	I	4564540	C	0	#NAME?	I_C4564540+G	TRUE	Insertion	slm1	SPAC637.13c	G5_I_C4564540+G	NA	NA	NA	NA	Indel in protein-coding genes	NA	NA	3000	TRUE	FALSE	TRUE	0.5	1	1	G5_3000	0.5	NA	20
G5_4000_S45_L001	G5	4000	I	4564540	C	0	#NAME?	I_C4564540+G	TRUE	Insertion	slm1	SPAC637.13c	G5_I_C4564540+G	NA	NA	NA	NA	Indel in protein-coding genes	NA	NA	4000	TRUE	FALSE	TRUE	0.5	1	1	G5_4000	0.5	NA	20
G5_5000_S44_L001	G5	5000	I	4564540	C	0	#NAME?	I_C4564540+G	TRUE	Insertion	slm1	SPAC637.13c	G5_I_C4564540+G	NA	NA	NA	NA	Indel in protein-coding genes	NA	NA	5000	TRUE	FALSE	TRUE	0.5	1	1	G5_5000	0.5	NA	20
G5_6000_S43_L001	G5	6000	I	4564540	C	0	#NAME?	I_C4564540+G	TRUE	Insertion	slm1	SPAC637.13c	G5_I_C4564540+G	NA	NA	NA	NA	Indel in protein-coding genes	NA	NA	6000	TRUE	FALSE	TRUE	0.5	1	1	G5_6000	0.5	NA	20
G5_1000_S48_L001	G5	1000	I	653719	C	0	#NAME?	I_C653719+T	TRUE	Insertion	trz1	SPAC1D4.10.1	G5_I_C653719+T	NA	NA	NA	NA	Indel in introns	37	-439	1000	TRUE	FALSE	TRUE	0.5	1	1	G5_1000	0.5	NA	20
G5_2000_S47_L001	G5	2000	I	653719	C	0	#NAME?	I_C653719+T	TRUE	Insertion	trz1	SPAC1D4.10.1	G5_I_C653719+T	NA	NA	NA	NA	Indel in introns	37	-439	2000	TRUE	FALSE	TRUE	0.5	1	1	G5_2000	0.5	NA	20
G5_3000_S46_L001	G5	3000	I	653719	C	0	#NAME?	I_C653719+T	TRUE	Insertion	trz1	SPAC1D4.10.1	G5_I_C653719+T	NA	NA	NA	NA	Indel in introns	37	-439	3000	TRUE	FALSE	TRUE	0.5	1	1	G5_3000	0.5	NA	20
G5_4000_S45_L001	G5	4000	I	653719	C	0	#NAME?	I_C653719+T	TRUE	Insertion	trz1	SPAC1D4.10.1	G5_I_C653719+T	NA	NA	NA	NA	Indel in introns	37	-439	4000	TRUE	FALSE	TRUE	0.5	1	1	G5_4000	0.5	NA	20
G5_5000_S44_L001	G5	5000	I	653719	C	0	#NAME?	I_C653719+T	TRUE	Insertion	trz1	SPAC1D4.10.1	G5_I_C653719+T	NA	NA	NA	NA	Indel in introns	37	-439	5000	TRUE	FALSE	TRUE	0.5	1	1	G5_5000	0.5	NA	20
G5_1000_S48_L001	G5	1000	I	3989877	G	0	C	I_G3989877C	TRUE	SNV	pfl2	SPAPB15E9.01c	G5_I_G3989877C	AGA	ACA	R	T	missense	NA	NA	1000	TRUE	TRUE	TRUE	0.5	1	1	G5_1000	1	pfl2	9
G5_2000_S47_L001	G5	2000	I	3989877	G	0	C	I_G3989877C	TRUE	SNV	pfl2	SPAPB15E9.01c	G5_I_G3989877C	AGA	ACA	R	T	missense	NA	NA	2000	TRUE	TRUE	TRUE	0.5	1	1	G5_2000	1	pfl2	9
G5_1000_S48_L001	G5	1000	I	3989879	G	0	A	I_G3989879A	TRUE	SNV	pfl2	SPAPB15E9.01c	G5_I_G3989879A	GGA	AGA	G	R	missense	NA	NA	1000	TRUE	TRUE	FALSE	0.5	1	1	G5_1000	1	pfl2	9
G5_2000_S47_L001	G5	2000	I	3989879	G	0	A	I_G3989879A	TRUE	SNV	pfl2	SPAPB15E9.01c	G5_I_G3989879A	GGA	AGA	G	R	missense	NA	NA	2000	TRUE	TRUE	FALSE	0.5	1	1	G5_2000	1	pfl2	9
G5_1000_S48_L001	G5	1000	I	2248535	T	0	#NAME?	I_T2248535+A	TRUE	Insertion	byr3	SPAC13D6.02c.1	G5_I_T2248535+A	NA	NA	NA	NA	Indel in UTR	NA	NA	1000	TRUE	FALSE	TRUE	0.5	1	1	G5_1000	0.5	NA	20
G5_2000_S47_L001	G5	2000	I	2248535	T	0	#NAME?	I_T2248535+A	TRUE	Insertion	byr3	SPAC13D6.02c.1	G5_I_T2248535+A	NA	NA	NA	NA	Indel in UTR	NA	NA	2000	TRUE	FALSE	TRUE	0.5	1	1	G5_2000	0.5	NA	20
G5_3000_S46_L001	G5	3000	I	2248535	T	0	#NAME?	I_T2248535+A	TRUE	Insertion	byr3	SPAC13D6.02c.1	G5_I_T2248535+A	NA	NA	NA	NA	Indel in UTR	NA	NA	3000	TRUE	FALSE	TRUE	0.5	1	1	G5_3000	0.5	NA	20
G5_4000_S45_L001	G5	4000	I	2248535	T	0	#NAME?	I_T2248535+A	TRUE	Insertion	byr3	SPAC13D6.02c.1	G5_I_T2248535+A	NA	NA	NA	NA	Indel in UTR	NA	NA	4000	TRUE	FALSE	TRUE	0.5	1	1	G5_4000	0.5	NA	20
G5_5000_S44_L001	G5	5000	I	2248535	T	0	#NAME?	I_T2248535+A	TRUE	Insertion	byr3	SPAC13D6.02c.1	G5_I_T2248535+A	NA	NA	NA	NA	Indel in UTR	NA	NA	5000	TRUE	FALSE	TRUE	0.5	1	1	G5_5000	0.5	NA	20
G5_1000_S48_L001	G5	1000	I	3991338	T	0	#NAME?	I_T3991338+AA	TRUE	Insertion	pfl2	SPAPB15E9.01c.1	G5_I_T3991338+AA	NA	NA	NA	NA	Indel in UTR	NA	NA	1000	TRUE	TRUE	TRUE	0.5	1	1	G5_1000	1	pfl2	9
G5_2000_S47_L001	G5	2000	I	3991338	T	0	#NAME?	I_T3991338+AA	TRUE	Insertion	pfl2	SPAPB15E9.01c.1	G5_I_T3991338+AA	NA	NA	NA	NA	Indel in UTR	NA	NA	2000	TRUE	TRUE	TRUE	0.5	1	1	G5_2000	1	pfl2	9
G5_1000_S48_L001	G5	1000	II	1036165	G	0	A	II_G1036165A	TRUE	SNV	rhn1	SPBC337.03	G5_II_G1036165A	ATG	ATA	M	I	missense	NA	NA	1000	TRUE	FALSE	FALSE	0.5	1	1	G5_1000	0.5	NA	20
G5_2000_S47_L001	G5	2000	II	1036165	G	0	A	II_G1036165A	TRUE	SNV	rhn1	SPBC337.03	G5_II_G1036165A	ATG	ATA	M	I	missense	NA	NA	2000	TRUE	FALSE	FALSE	0.5	1	1	G5_2000	0.5	NA	20
G5_1000_S48_L001	G5	1000	II	4040127	G	0	A	II_G4040127A	TRUE	SNV	pdp2	SPBC215.07c	G5_II_G4040127A	GAC	AAC	D	N	missense	NA	NA	1000	TRUE	FALSE	FALSE	0.5	1	1	G5_1000	0.5	NA	20
G5_2000_S47_L001	G5	2000	II	4040127	G	0	A	II_G4040127A	TRUE	SNV	pdp2	SPBC215.07c	G5_II_G4040127A	GAC	AAC	D	N	missense	NA	NA	2000	TRUE	FALSE	FALSE	0.5	1	1	G5_2000	0.5	NA	20
G5_3000_S46_L001	G5	3000	II	4040127	G	0	A	II_G4040127A	TRUE	SNV	pdp2	SPBC215.07c	G5_II_G4040127A	GAC	AAC	D	N	missense	NA	NA	3000	TRUE	FALSE	FALSE	0.5	1	1	G5_3000	0.5	NA	20
G5_4000_S45_L001	G5	4000	II	4040127	G	0	A	II_G4040127A	TRUE	SNV	pdp2	SPBC215.07c	G5_II_G4040127A	GAC	AAC	D	N	missense	NA	NA	4000	TRUE	FALSE	FALSE	0.5	1	1	G5_4000	0.5	NA	20
G5_1000_S48_L001	G5	1000	II	3324403	T	0	G	II_T3324403G	TRUE	SNV	dca7	SPBC17D11.08	G5_II_T3324403G	CTA	CGA	L	R	missense	NA	NA	1000	TRUE	FALSE	TRUE	0.5	1	1	G5_1000	0.5	NA	20
G5_2000_S47_L001	G5	2000	II	3324403	T	0	G	II_T3324403G	TRUE	SNV	dca7	SPBC17D11.08	G5_II_T3324403G	CTA	CGA	L	R	missense	NA	NA	2000	TRUE	FALSE	TRUE	0.5	1	1	G5_2000	0.5	NA	20
G5_3000_S46_L001	G5	3000	II	3324403	T	0	G	II_T3324403G	TRUE	SNV	dca7	SPBC17D11.08	G5_II_T3324403G	CTA	CGA	L	R	missense	NA	NA	3000	TRUE	FALSE	TRUE	0.5	1	1	G5_3000	0.5	NA	20
G5_4000_S45_L001	G5	4000	II	3324403	T	0	G	II_T3324403G	TRUE	SNV	dca7	SPBC17D11.08	G5_II_T3324403G	CTA	CGA	L	R	missense	NA	NA	4000	TRUE	FALSE	TRUE	0.5	1	1	G5_4000	0.5	NA	20
G5_5000_S44_L001	G5	5000	II	3324403	T	0	G	II_T3324403G	TRUE	SNV	dca7	SPBC17D11.08	G5_II_T3324403G	CTA	CGA	L	R	missense	NA	NA	5000	TRUE	FALSE	TRUE	0.5	1	1	G5_5000	0.5	NA	20
G5_1000_S48_L001	G5	1000	III	488258	A	0	C	III_A488258C	TRUE	SNV	wtf9	SPCC970.11c	G5_III_A488258C	GAA	GCA	E	A	missense	NA	NA	1000	TRUE	FALSE	FALSE	0.5	1	1	G5_1000	0.5	NA	20
G5_2000_S47_L001	G5	2000	III	488258	A	0	C	III_A488258C	TRUE	SNV	wtf9	SPCC970.11c	G5_III_A488258C	GAA	GCA	E	A	missense	NA	NA	2000	TRUE	FALSE	FALSE	0.5	1	1	G5_2000	0.5	NA	20
G5_3000_S46_L001	G5	3000	III	488258	A	0	C	III_A488258C	TRUE	SNV	wtf9	SPCC970.11c	G5_III_A488258C	GAA	GCA	E	A	missense	NA	NA	3000	TRUE	FALSE	FALSE	0.5	1	1	G5_3000	0.5	NA	20
G5_4000_S45_L001	G5	4000	III	488258	A	0	C	III_A488258C	TRUE	SNV	wtf9	SPCC970.11c	G5_III_A488258C	GAA	GCA	E	A	missense	NA	NA	4000	TRUE	FALSE	FALSE	0.5	1	1	G5_4000	0.5	NA	20
G5_5000_S44_L001	G5	5000	III	488258	A	0	C	III_A488258C	TRUE	SNV	wtf9	SPCC970.11c	G5_III_A488258C	GAA	GCA	E	A	missense	NA	NA	5000	TRUE	FALSE	FALSE	0.5	1	1	G5_5000	0.5	NA	20
G5_6000_S43_L001	G5	6000	III	488258	A	0	C	III_A488258C	TRUE	SNV	wtf9	SPCC970.11c	G5_III_A488258C	GAA	GCA	E	A	missense	NA	NA	6000	TRUE	FALSE	FALSE	0.5	1	1	G5_6000	0.5	NA	20
G5_1000_S48_L001	G5	1000	III	811829	A	0	#NAME?	III_A811829+T	TRUE	Insertion	fil1	SPCC1393.08.1	G5_III_A811829+T	NA	NA	NA	NA	Indel in UTR	NA	NA	1000	TRUE	FALSE	TRUE	0.5	1	1	G5_1000	0.5	NA	20
G5_2000_S47_L001	G5	2000	III	811829	A	0	#NAME?	III_A811829+T	TRUE	Insertion	fil1	SPCC1393.08.1	G5_III_A811829+T	NA	NA	NA	NA	Indel in UTR	NA	NA	2000	TRUE	FALSE	TRUE	0.5	1	1	G5_2000	0.5	NA	20
G5_3000_S46_L001	G5	3000	III	811829	A	0	#NAME?	III_A811829+T	TRUE	Insertion	fil1	SPCC1393.08.1	G5_III_A811829+T	NA	NA	NA	NA	Indel in UTR	NA	NA	3000	TRUE	FALSE	TRUE	0.5	1	1	G5_3000	0.5	NA	20
G5_4000_S45_L001	G5	4000	III	811829	A	0	#NAME?	III_A811829+T	TRUE	Insertion	fil1	SPCC1393.08.1	G5_III_A811829+T	NA	NA	NA	NA	Indel in UTR	NA	NA	4000	TRUE	FALSE	TRUE	0.5	1	1	G5_4000	0.5	NA	20
G5_5000_S44_L001	G5	5000	III	811829	A	0	#NAME?	III_A811829+T	TRUE	Insertion	fil1	SPCC1393.08.1	G5_III_A811829+T	NA	NA	NA	NA	Indel in UTR	NA	NA	5000	TRUE	FALSE	TRUE	0.5	1	1	G5_5000	0.5	NA	20
G5_6000_S43_L001	G5	6000	III	811829	A	0	#NAME?	III_A811829+T	TRUE	Insertion	fil1	SPCC1393.08.1	G5_III_A811829+T	NA	NA	NA	NA	Indel in UTR	NA	NA	6000	TRUE	FALSE	TRUE	0.5	1	1	G5_6000	0.5	NA	20
G5_1000_S48_L001	G5	1000	III	488309	C	0	T	III_C488309T	TRUE	SNV	wtf9	SPCC970.11c	G5_III_C488309T	NA	NA	NA	NA	SNV in introns	167	1004	1000	TRUE	FALSE	FALSE	0.5	1	1	G5_1000	0.5	NA	20
G5_2000_S47_L001	G5	2000	III	488309	C	0	T	III_C488309T	TRUE	SNV	wtf9	SPCC970.11c	G5_III_C488309T	NA	NA	NA	NA	SNV in introns	167	1004	2000	TRUE	FALSE	FALSE	0.5	1	1	G5_2000	0.5	NA	20
G5_3000_S46_L001	G5	3000	III	488309	C	0	T	III_C488309T	TRUE	SNV	wtf9	SPCC970.11c	G5_III_C488309T	NA	NA	NA	NA	SNV in introns	167	1004	3000	TRUE	FALSE	FALSE	0.5	1	1	G5_3000	0.5	NA	20
G5_4000_S45_L001	G5	4000	III	488309	C	0	T	III_C488309T	TRUE	SNV	wtf9	SPCC970.11c	G5_III_C488309T	NA	NA	NA	NA	SNV in introns	167	1004	4000	TRUE	FALSE	FALSE	0.5	1	1	G5_4000	0.5	NA	20
G5_5000_S44_L001	G5	5000	III	488309	C	0	T	III_C488309T	TRUE	SNV	wtf9	SPCC970.11c	G5_III_C488309T	NA	NA	NA	NA	SNV in introns	167	1004	5000	TRUE	FALSE	FALSE	0.5	1	1	G5_5000	0.5	NA	20
G5_6000_S43_L001	G5	6000	III	488309	C	0	T	III_C488309T	TRUE	SNV	wtf9	SPCC970.11c	G5_III_C488309T	NA	NA	NA	NA	SNV in introns	167	1004	6000	TRUE	FALSE	FALSE	0.5	1	1	G5_6000	0.5	NA	20
G5_8000_S42_L001	G5	8000	III	488309	C	0	T	III_C488309T	TRUE	SNV	wtf9	SPCC970.11c	G5_III_C488309T	NA	NA	NA	NA	SNV in introns	167	1004	8000	TRUE	FALSE	FALSE	0.5	1	1	G5_8000	0.5	NA	20
G5_9000_S41_L001	G5	9000	III	488309	C	0	T	III_C488309T	TRUE	SNV	wtf9	SPCC970.11c	G5_III_C488309T	NA	NA	NA	NA	SNV in introns	167	1004	9000	TRUE	FALSE	FALSE	0.5	1	1	G5_9000	0.5	NA	20
G5_1000_S48_L001	G5	1000	III	1864312	T	0	A	III_T1864312A	TRUE	SNV	ptc2	SPCC1223.11	G5_III_T1864312A	TTG	ATG	L	M	missense	NA	NA	1000	TRUE	FALSE	FALSE	0.5	1	1	G5_1000	0.5	NA	20
G5_2000_S47_L001	G5	2000	III	1864312	T	0	A	III_T1864312A	TRUE	SNV	ptc2	SPCC1223.11	G5_III_T1864312A	TTG	ATG	L	M	missense	NA	NA	2000	TRUE	FALSE	FALSE	0.5	1	1	G5_2000	0.5	NA	20
G5_3000_S46_L001	G5	3000	III	1864312	T	0	A	III_T1864312A	TRUE	SNV	ptc2	SPCC1223.11	G5_III_T1864312A	TTG	ATG	L	M	missense	NA	NA	3000	TRUE	FALSE	FALSE	0.5	1	1	G5_3000	0.5	NA	20
G5_4000_S45_L001	G5	4000	III	1864312	T	0	A	III_T1864312A	TRUE	SNV	ptc2	SPCC1223.11	G5_III_T1864312A	TTG	ATG	L	M	missense	NA	NA	4000	TRUE	FALSE	FALSE	0.5	1	1	G5_4000	0.5	NA	20
G5_5000_S44_L001	G5	5000	III	1864312	T	0	A	III_T1864312A	TRUE	SNV	ptc2	SPCC1223.11	G5_III_T1864312A	TTG	ATG	L	M	missense	NA	NA	5000	TRUE	FALSE	FALSE	0.5	1	1	G5_5000	0.5	NA	20
G5_6000_S43_L001	G5	6000	III	1864312	T	0	A	III_T1864312A	TRUE	SNV	ptc2	SPCC1223.11	G5_III_T1864312A	TTG	ATG	L	M	missense	NA	NA	6000	TRUE	FALSE	FALSE	0.5	1	1	G5_6000	0.5	NA	20
G5_1000_S48_L001	G5	1000	III	488291	T	0	C	III_T488291C	TRUE	SNV	wtf9	SPCC970.11c	G5_III_T488291C	NA	NA	NA	NA	SNV in introns	167	986	1000	TRUE	FALSE	FALSE	0.5	1	1	G5_1000	0.5	NA	20
G5_2000_S47_L001	G5	2000	III	488291	T	0	C	III_T488291C	TRUE	SNV	wtf9	SPCC970.11c	G5_III_T488291C	NA	NA	NA	NA	SNV in introns	167	986	2000	TRUE	FALSE	FALSE	0.5	1	1	G5_2000	0.5	NA	20
G5_3000_S46_L001	G5	3000	III	488291	T	0	C	III_T488291C	TRUE	SNV	wtf9	SPCC970.11c	G5_III_T488291C	NA	NA	NA	NA	SNV in introns	167	986	3000	TRUE	FALSE	FALSE	0.5	1	1	G5_3000	0.5	NA	20
G5_4000_S45_L001	G5	4000	III	488291	T	0	C	III_T488291C	TRUE	SNV	wtf9	SPCC970.11c	G5_III_T488291C	NA	NA	NA	NA	SNV in introns	167	986	4000	TRUE	FALSE	FALSE	0.5	1	1	G5_4000	0.5	NA	20
G5_5000_S44_L001	G5	5000	III	488291	T	0	C	III_T488291C	TRUE	SNV	wtf9	SPCC970.11c	G5_III_T488291C	NA	NA	NA	NA	SNV in introns	167	986	5000	TRUE	FALSE	FALSE	0.5	1	1	G5_5000	0.5	NA	20
G5_6000_S43_L001	G5	6000	III	488291	T	0	C	III_T488291C	TRUE	SNV	wtf9	SPCC970.11c	G5_III_T488291C	NA	NA	NA	NA	SNV in introns	167	986	6000	TRUE	FALSE	FALSE	0.5	1	1	G5_6000	0.5	NA	20
G9_1000_S946_L001	G9	1000	I	1529295	A	0	#NAME?	I_A1529295-AGGAGG	FALSE	Deletion	pzh1	SPAC57A7.08	G9_I_A1529295-AGGAGG	NA	NA	NA	NA	Indel in protein-coding genes	NA	NA	1000	TRUE	TRUE	FALSE	0.5	1	1	G9_1000	1	pzh1	15
G9_2000_S53_L001	G9	2000	I	1529295	A	0	#NAME?	I_A1529295-AGGAGG	FALSE	Deletion	pzh1	SPAC57A7.08	G9_I_A1529295-AGGAGG	NA	NA	NA	NA	Indel in protein-coding genes	NA	NA	2000	TRUE	TRUE	FALSE	0.5	1	1	G9_2000	1	pzh1	15
G9_3000_S52_L001	G9	3000	I	1529295	A	0	#NAME?	I_A1529295-AGGAGG	FALSE	Deletion	pzh1	SPAC57A7.08	G9_I_A1529295-AGGAGG	NA	NA	NA	NA	Indel in protein-coding genes	NA	NA	3000	TRUE	TRUE	FALSE	0.5	1	1	G9_3000	1	pzh1	15
G9_4000_S51_L001	G9	4000	I	1529295	A	0	#NAME?	I_A1529295-AGGAGG	FALSE	Deletion	pzh1	SPAC57A7.08	G9_I_A1529295-AGGAGG	NA	NA	NA	NA	Indel in protein-coding genes	NA	NA	4000	TRUE	TRUE	FALSE	0.5	1	1	G9_4000	1	pzh1	15
G9_5000_S947_L001	G9	5000	I	1529295	A	0	#NAME?	I_A1529295-AGGAGG	FALSE	Deletion	pzh1	SPAC57A7.08	G9_I_A1529295-AGGAGG	NA	NA	NA	NA	Indel in protein-coding genes	NA	NA	5000	TRUE	TRUE	FALSE	0.5	1	1	G9_5000	1	pzh1	15
G9_6000_S948_L001	G9	6000	I	1529295	A	0	#NAME?	I_A1529295-AGGAGG	FALSE	Deletion	pzh1	SPAC57A7.08	G9_I_A1529295-AGGAGG	NA	NA	NA	NA	Indel in protein-coding genes	NA	NA	6000	TRUE	TRUE	FALSE	0.5	1	1	G9_6000	1	pzh1	15
G9_7000_S949_L001	G9	7000	I	1529295	A	0	#NAME?	I_A1529295-AGGAGG	FALSE	Deletion	pzh1	SPAC57A7.08	G9_I_A1529295-AGGAGG	NA	NA	NA	NA	Indel in protein-coding genes	NA	NA	7000	TRUE	TRUE	FALSE	0.5	1	1	G9_7000	1	pzh1	15
G9_8000_S50_L001	G9	8000	I	1529295	A	0	#NAME?	I_A1529295-AGGAGG	FALSE	Deletion	pzh1	SPAC57A7.08	G9_I_A1529295-AGGAGG	NA	NA	NA	NA	Indel in protein-coding genes	NA	NA	8000	TRUE	TRUE	FALSE	0.5	1	1	G9_8000	1	pzh1	15
G9_1000_S946_L001	G9	1000	I	1494938	C	0	#NAME?	I_C1494938+A	FALSE	Insertion	mug116	SPAC5D6.10c	G9_I_C1494938+A	NA	NA	NA	NA	Indel in protein-coding genes	NA	NA	1000	TRUE	FALSE	TRUE	0.5	1	1	G9_1000	0.5	NA	20
G9_2000_S53_L001	G9	2000	I	1494938	C	0	#NAME?	I_C1494938+A	FALSE	Insertion	mug116	SPAC5D6.10c	G9_I_C1494938+A	NA	NA	NA	NA	Indel in protein-coding genes	NA	NA	2000	TRUE	FALSE	TRUE	0.5	1	1	G9_2000	0.5	NA	20
G9_3000_S52_L001	G9	3000	I	1494938	C	0	#NAME?	I_C1494938+A	FALSE	Insertion	mug116	SPAC5D6.10c	G9_I_C1494938+A	NA	NA	NA	NA	Indel in protein-coding genes	NA	NA	3000	TRUE	FALSE	TRUE	0.5	1	1	G9_3000	0.5	NA	20
G9_1000_S946_L001	G9	1000	I	442786	C	0	#NAME?	I_C442786+TT	TRUE	Insertion	fep1	SPAC23E2.01.1	G9_I_C442786+TT	NA	NA	NA	NA	Indel in UTR	NA	NA	1000	TRUE	FALSE	TRUE	0.5	1	1	G9_1000	0.5	NA	20
G9_2000_S53_L001	G9	2000	I	442786	C	0	#NAME?	I_C442786+TT	TRUE	Insertion	fep1	SPAC23E2.01.1	G9_I_C442786+TT	NA	NA	NA	NA	Indel in UTR	NA	NA	2000	TRUE	FALSE	TRUE	0.5	1	1	G9_2000	0.5	NA	20
G9_3000_S52_L001	G9	3000	I	442786	C	0	#NAME?	I_C442786+TT	TRUE	Insertion	fep1	SPAC23E2.01.1	G9_I_C442786+TT	NA	NA	NA	NA	Indel in UTR	NA	NA	3000	TRUE	FALSE	TRUE	0.5	1	1	G9_3000	0.5	NA	20
G9_4000_S51_L001	G9	4000	I	442786	C	0	#NAME?	I_C442786+TT	TRUE	Insertion	fep1	SPAC23E2.01.1	G9_I_C442786+TT	NA	NA	NA	NA	Indel in UTR	NA	NA	4000	TRUE	FALSE	TRUE	0.5	1	1	G9_4000	0.5	NA	20
G9_5000_S947_L001	G9	5000	I	442786	C	0	#NAME?	I_C442786+TT	TRUE	Insertion	fep1	SPAC23E2.01.1	G9_I_C442786+TT	NA	NA	NA	NA	Indel in UTR	NA	NA	5000	TRUE	FALSE	TRUE	0.5	1	1	G9_5000	0.5	NA	20
G9_6000_S948_L001	G9	6000	I	442786	C	0	#NAME?	I_C442786+TT	TRUE	Insertion	fep1	SPAC23E2.01.1	G9_I_C442786+TT	NA	NA	NA	NA	Indel in UTR	NA	NA	6000	TRUE	FALSE	TRUE	0.5	1	1	G9_6000	0.5	NA	20
G9_1000_S946_L001	G9	1000	I	2299561	G	0	#NAME?	I_G2299561+A	TRUE	Insertion	upf3	SPAC13G7.03	G9_I_G2299561+A	NA	NA	NA	NA	Indel in protein-coding genes	NA	NA	1000	TRUE	FALSE	TRUE	0.5	1	1	G9_1000	0.5	NA	20
G9_2000_S53_L001	G9	2000	I	2299561	G	0	#NAME?	I_G2299561+A	TRUE	Insertion	upf3	SPAC13G7.03	G9_I_G2299561+A	NA	NA	NA	NA	Indel in protein-coding genes	NA	NA	2000	TRUE	FALSE	TRUE	0.5	1	1	G9_2000	0.5	NA	20
G9_3000_S52_L001	G9	3000	I	2299561	G	0	#NAME?	I_G2299561+A	TRUE	Insertion	upf3	SPAC13G7.03	G9_I_G2299561+A	NA	NA	NA	NA	Indel in protein-coding genes	NA	NA	3000	TRUE	FALSE	TRUE	0.5	1	1	G9_3000	0.5	NA	20
G9_1000_S946_L001	G9	1000	I	5497961	T	0	#NAME?	I_T5497961+A	FALSE	Insertion	pcm2	SPAC869.08.1	G9_I_T5497961+A	NA	NA	NA	NA	Indel in UTR	NA	NA	1000	TRUE	FALSE	TRUE	0.5	1	1	G9_1000	0.5	NA	20
G9_2000_S53_L001	G9	2000	I	5497961	T	0	#NAME?	I_T5497961+A	FALSE	Insertion	pcm2	SPAC869.08.1	G9_I_T5497961+A	NA	NA	NA	NA	Indel in UTR	NA	NA	2000	TRUE	FALSE	TRUE	0.5	1	1	G9_2000	0.5	NA	20
G9_3000_S52_L001	G9	3000	I	5497961	T	0	#NAME?	I_T5497961+A	FALSE	Insertion	pcm2	SPAC869.08.1	G9_I_T5497961+A	NA	NA	NA	NA	Indel in UTR	NA	NA	3000	TRUE	FALSE	TRUE	0.5	1	1	G9_3000	0.5	NA	20
G9_4000_S51_L001	G9	4000	I	5497961	T	0	#NAME?	I_T5497961+A	FALSE	Insertion	pcm2	SPAC869.08.1	G9_I_T5497961+A	NA	NA	NA	NA	Indel in UTR	NA	NA	4000	TRUE	FALSE	TRUE	0.5	1	1	G9_4000	0.5	NA	20
G9_5000_S947_L001	G9	5000	I	5497961	T	0	#NAME?	I_T5497961+A	FALSE	Insertion	pcm2	SPAC869.08.1	G9_I_T5497961+A	NA	NA	NA	NA	Indel in UTR	NA	NA	5000	TRUE	FALSE	TRUE	0.5	1	1	G9_5000	0.5	NA	20
G9_6000_S948_L001	G9	6000	I	5497961	T	0	#NAME?	I_T5497961+A	FALSE	Insertion	pcm2	SPAC869.08.1	G9_I_T5497961+A	NA	NA	NA	NA	Indel in UTR	NA	NA	6000	TRUE	FALSE	TRUE	0.5	1	1	G9_6000	0.5	NA	20
G9_7000_S949_L001	G9	7000	I	5497961	T	0	#NAME?	I_T5497961+A	FALSE	Insertion	pcm2	SPAC869.08.1	G9_I_T5497961+A	NA	NA	NA	NA	Indel in UTR	NA	NA	7000	TRUE	FALSE	TRUE	0.5	1	1	G9_7000	0.5	NA	20
G9_8000_S50_L001	G9	8000	I	5497961	T	0	#NAME?	I_T5497961+A	FALSE	Insertion	pcm2	SPAC869.08.1	G9_I_T5497961+A	NA	NA	NA	NA	Indel in UTR	NA	NA	8000	TRUE	FALSE	TRUE	0.5	1	1	G9_8000	0.5	NA	20
G9_1000_S946_L001	G9	1000	II	3980468	C	0	#NAME?	II_C3980468-T	FALSE	Deletion	rse1	SPNCRNA.111	G9_II_C3980468-T	NA	NA	NA	NA	Indel in other noncoding regions	NA	NA	1000	TRUE	FALSE	TRUE	0.5	1	1	G9_1000	0.5	NA	20
G9_1000_S946_L001	G9	1000	II	526957	C	0	#NAME?	II_C526957-GTGTGT	FALSE	Deletion	fhn1	SPBC1685.13.1	G9_II_C526957-GTGTGT	NA	NA	NA	NA	Indel in UTR	NA	NA	1000	TRUE	TRUE	FALSE	0.5	1	1	G9_1000	1	fhn1	7
G9_2000_S53_L001	G9	2000	II	526957	C	0	#NAME?	II_C526957-GTGTGT	FALSE	Deletion	fhn1	SPBC1685.13.1	G9_II_C526957-GTGTGT	NA	NA	NA	NA	Indel in UTR	NA	NA	2000	TRUE	TRUE	FALSE	0.5	1	1	G9_2000	1	fhn1	7
G9_3000_S52_L001	G9	3000	II	526957	C	0	#NAME?	II_C526957-GTGTGT	FALSE	Deletion	fhn1	SPBC1685.13.1	G9_II_C526957-GTGTGT	NA	NA	NA	NA	Indel in UTR	NA	NA	3000	TRUE	TRUE	FALSE	0.5	1	1	G9_3000	1	fhn1	7
G9_1000_S946_L001	G9	1000	II	1300115	G	0	A	II_G1300115A	FALSE	SNV	wsc1	SPBC30B4.01c	G9_II_G1300115A	GGA	AGA	G	R	missense	NA	NA	1000	TRUE	FALSE	FALSE	0.5	1	1	G9_1000	0.5	NA	20
G9_1000_S946_L001	G9	1000	II	1451705	G	0	#NAME?	II_G1451705+A	FALSE	Insertion	nep2	SPBC32H8.02c.1	G9_II_G1451705+A	NA	NA	NA	NA	Indel in UTR	NA	NA	1000	TRUE	FALSE	TRUE	0.5	1	1	G9_1000	0.5	NA	20
G9_2000_S53_L001	G9	2000	II	1451705	G	0	#NAME?	II_G1451705+A	FALSE	Insertion	nep2	SPBC32H8.02c.1	G9_II_G1451705+A	NA	NA	NA	NA	Indel in UTR	NA	NA	2000	TRUE	FALSE	TRUE	0.5	1	1	G9_2000	0.5	NA	20
G9_1000_S946_L001	G9	1000	II	4335664	G	0	T	II_G4335664T	TRUE	SNV	tma22	SPBC16C6.05	G9_II_G4335664T	GAT	TAT	D	Y	missense	NA	NA	1000	TRUE	FALSE	FALSE	0.5	1	1	G9_1000	0.5	NA	20
G9_2000_S53_L001	G9	2000	II	4335664	G	0	T	II_G4335664T	TRUE	SNV	tma22	SPBC16C6.05	G9_II_G4335664T	GAT	TAT	D	Y	missense	NA	NA	2000	TRUE	FALSE	FALSE	0.5	1	1	G9_2000	0.5	NA	20
G9_3000_S52_L001	G9	3000	II	4335664	G	0	T	II_G4335664T	TRUE	SNV	tma22	SPBC16C6.05	G9_II_G4335664T	GAT	TAT	D	Y	missense	NA	NA	3000	TRUE	FALSE	FALSE	0.5	1	1	G9_3000	0.5	NA	20
G9_4000_S51_L001	G9	4000	II	4335664	G	0	T	II_G4335664T	TRUE	SNV	tma22	SPBC16C6.05	G9_II_G4335664T	GAT	TAT	D	Y	missense	NA	NA	4000	TRUE	FALSE	FALSE	0.5	1	1	G9_4000	0.5	NA	20
G9_5000_S947_L001	G9	5000	II	4335664	G	0	T	II_G4335664T	TRUE	SNV	tma22	SPBC16C6.05	G9_II_G4335664T	GAT	TAT	D	Y	missense	NA	NA	5000	TRUE	FALSE	FALSE	0.5	1	1	G9_5000	0.5	NA	20
G9_1000_S946_L001	G9	1000	II	537601	G	0	C	II_G537601C	FALSE	SNV	rhp14	SPBC649.03	G9_II_G537601C	GGT	GCT	G	A	missense	NA	NA	1000	TRUE	FALSE	FALSE	0.5	1	1	G9_1000	0.5	NA	20
G9_2000_S53_L001	G9	2000	II	537601	G	0	C	II_G537601C	FALSE	SNV	rhp14	SPBC649.03	G9_II_G537601C	GGT	GCT	G	A	missense	NA	NA	2000	TRUE	FALSE	FALSE	0.5	1	1	G9_2000	0.5	NA	20
G9_3000_S52_L001	G9	3000	II	537601	G	0	C	II_G537601C	FALSE	SNV	rhp14	SPBC649.03	G9_II_G537601C	GGT	GCT	G	A	missense	NA	NA	3000	TRUE	FALSE	FALSE	0.5	1	1	G9_3000	0.5	NA	20
G9_4000_S51_L001	G9	4000	II	537601	G	0	C	II_G537601C	FALSE	SNV	rhp14	SPBC649.03	G9_II_G537601C	GGT	GCT	G	A	missense	NA	NA	4000	TRUE	FALSE	FALSE	0.5	1	1	G9_4000	0.5	NA	20
G9_5000_S947_L001	G9	5000	II	537601	G	0	C	II_G537601C	FALSE	SNV	rhp14	SPBC649.03	G9_II_G537601C	GGT	GCT	G	A	missense	NA	NA	5000	TRUE	FALSE	FALSE	0.5	1	1	G9_5000	0.5	NA	20
G9_6000_S948_L001	G9	6000	II	537601	G	0	C	II_G537601C	FALSE	SNV	rhp14	SPBC649.03	G9_II_G537601C	GGT	GCT	G	A	missense	NA	NA	6000	TRUE	FALSE	FALSE	0.5	1	1	G9_6000	0.5	NA	20
G9_7000_S949_L001	G9	7000	II	537601	G	0	C	II_G537601C	FALSE	SNV	rhp14	SPBC649.03	G9_II_G537601C	GGT	GCT	G	A	missense	NA	NA	7000	TRUE	FALSE	FALSE	0.5	1	1	G9_7000	0.5	NA	20
G9_8000_S50_L001	G9	8000	II	537601	G	0	C	II_G537601C	FALSE	SNV	rhp14	SPBC649.03	G9_II_G537601C	GGT	GCT	G	A	missense	NA	NA	8000	TRUE	FALSE	FALSE	0.5	1	1	G9_8000	0.5	NA	20
G9_1000_S946_L001	G9	1000	II	2937277	T	0	#NAME?	II_T2937277+A	TRUE	Insertion	ubp9	SPBC1703.12	G9_II_T2937277+A	NA	NA	NA	NA	Indel in protein-coding genes	NA	NA	1000	TRUE	TRUE	TRUE	0.5	1	1	G9_1000	1	ubp9	18
G9_2000_S53_L001	G9	2000	II	2937277	T	0	#NAME?	II_T2937277+A	TRUE	Insertion	ubp9	SPBC1703.12	G9_II_T2937277+A	NA	NA	NA	NA	Indel in protein-coding genes	NA	NA	2000	TRUE	TRUE	TRUE	0.5	1	1	G9_2000	1	ubp9	18
G9_3000_S52_L001	G9	3000	II	2937277	T	0	#NAME?	II_T2937277+A	TRUE	Insertion	ubp9	SPBC1703.12	G9_II_T2937277+A	NA	NA	NA	NA	Indel in protein-coding genes	NA	NA	3000	TRUE	TRUE	TRUE	0.5	1	1	G9_3000	1	ubp9	18
G9_4000_S51_L001	G9	4000	II	2937277	T	0	#NAME?	II_T2937277+A	TRUE	Insertion	ubp9	SPBC1703.12	G9_II_T2937277+A	NA	NA	NA	NA	Indel in protein-coding genes	NA	NA	4000	TRUE	TRUE	TRUE	0.5	1	1	G9_4000	1	ubp9	18
G9_1000_S946_L001	G9	1000	II	355454	T	0	#NAME?	II_T355454+A	FALSE	Insertion	ncRNA.1343	SPNCRNA.1343	G9_II_T355454+A	NA	NA	NA	NA	Indel in other noncoding regions	NA	NA	1000	TRUE	FALSE	TRUE	0.5	1	1	G9_1000	0.5	NA	20
G9_2000_S53_L001	G9	2000	II	355454	T	0	#NAME?	II_T355454+A	FALSE	Insertion	ncRNA.1343	SPNCRNA.1343	G9_II_T355454+A	NA	NA	NA	NA	Indel in other noncoding regions	NA	NA	2000	TRUE	FALSE	TRUE	0.5	1	1	G9_2000	0.5	NA	20
G9_3000_S52_L001	G9	3000	II	355454	T	0	#NAME?	II_T355454+A	FALSE	Insertion	ncRNA.1343	SPNCRNA.1343	G9_II_T355454+A	NA	NA	NA	NA	Indel in other noncoding regions	NA	NA	3000	TRUE	FALSE	TRUE	0.5	1	1	G9_3000	0.5	NA	20
G9_1000_S946_L001	G9	1000	III	2089058	A	0	#NAME?	III_A2089058+T	TRUE	Insertion	sac3	SPCC576.05.1	G9_III_A2089058+T	NA	NA	NA	NA	Indel in introns	221	6	1000	TRUE	FALSE	TRUE	0.5	1	1	G9_1000	0.5	NA	20
G9_2000_S53_L001	G9	2000	III	2089058	A	0	#NAME?	III_A2089058+T	TRUE	Insertion	sac3	SPCC576.05.1	G9_III_A2089058+T	NA	NA	NA	NA	Indel in introns	221	6	2000	TRUE	FALSE	TRUE	0.5	1	1	G9_2000	0.5	NA	20
G9_3000_S52_L001	G9	3000	III	2089058	A	0	#NAME?	III_A2089058+T	TRUE	Insertion	sac3	SPCC576.05.1	G9_III_A2089058+T	NA	NA	NA	NA	Indel in introns	221	6	3000	TRUE	FALSE	TRUE	0.5	1	1	G9_3000	0.5	NA	20
G9_4000_S51_L001	G9	4000	III	2089058	A	0	#NAME?	III_A2089058+T	TRUE	Insertion	sac3	SPCC576.05.1	G9_III_A2089058+T	NA	NA	NA	NA	Indel in introns	221	6	4000	TRUE	FALSE	TRUE	0.5	1	1	G9_4000	0.5	NA	20
G9_5000_S947_L001	G9	5000	III	2089058	A	0	#NAME?	III_A2089058+T	TRUE	Insertion	sac3	SPCC576.05.1	G9_III_A2089058+T	NA	NA	NA	NA	Indel in introns	221	6	5000	TRUE	FALSE	TRUE	0.5	1	1	G9_5000	0.5	NA	20
G9_1000_S946_L001	G9	1000	III	959736	A	0	C	III_A959736C	FALSE	SNV	gsf2	SPCC1742.01	G9_III_A959736C	AGA	AGC	R	S	missense	NA	NA	1000	TRUE	FALSE	FALSE	0.5	1	1	G9_1000	0.5	NA	20
G9_2000_S53_L001	G9	2000	III	959736	A	0	C	III_A959736C	FALSE	SNV	gsf2	SPCC1742.01	G9_III_A959736C	AGA	AGC	R	S	missense	NA	NA	2000	TRUE	FALSE	FALSE	0.5	1	1	G9_2000	0.5	NA	20
G9_1000_S946_L001	G9	1000	III	1564168	C	0	#NAME?	III_C1564168+TGG	TRUE	Insertion	hmg1	SPCC162.09c	G9_III_C1564168+TGG	NA	NA	NA	NA	Indel in protein-coding genes	NA	NA	1000	TRUE	FALSE	FALSE	0.5	1	1	G9_1000	0.5	NA	20
G9_2000_S53_L001	G9	2000	III	1564168	C	0	#NAME?	III_C1564168+TGG	TRUE	Insertion	hmg1	SPCC162.09c	G9_III_C1564168+TGG	NA	NA	NA	NA	Indel in protein-coding genes	NA	NA	2000	TRUE	FALSE	FALSE	0.5	1	1	G9_2000	0.5	NA	20
G9_3000_S52_L001	G9	3000	III	1564168	C	0	#NAME?	III_C1564168+TGG	TRUE	Insertion	hmg1	SPCC162.09c	G9_III_C1564168+TGG	NA	NA	NA	NA	Indel in protein-coding genes	NA	NA	3000	TRUE	FALSE	FALSE	0.5	1	1	G9_3000	0.5	NA	20
G9_4000_S51_L001	G9	4000	III	1564168	C	0	#NAME?	III_C1564168+TGG	TRUE	Insertion	hmg1	SPCC162.09c	G9_III_C1564168+TGG	NA	NA	NA	NA	Indel in protein-coding genes	NA	NA	4000	TRUE	FALSE	FALSE	0.5	1	1	G9_4000	0.5	NA	20
G9_5000_S947_L001	G9	5000	III	1564168	C	0	#NAME?	III_C1564168+TGG	TRUE	Insertion	hmg1	SPCC162.09c	G9_III_C1564168+TGG	NA	NA	NA	NA	Indel in protein-coding genes	NA	NA	5000	TRUE	FALSE	FALSE	0.5	1	1	G9_5000	0.5	NA	20
G9_1000_S946_L001	G9	1000	III	1915746	G	0	T	III_G1915746T	FALSE	SNV	hmt1	SPCC737.09c	G9_III_G1915746T	AAG	AAT	K	N	missense	NA	NA	1000	TRUE	FALSE	FALSE	0.5	1	1	G9_1000	0.5	NA	20
G9_2000_S53_L001	G9	2000	III	1915746	G	0	T	III_G1915746T	FALSE	SNV	hmt1	SPCC737.09c	G9_III_G1915746T	AAG	AAT	K	N	missense	NA	NA	2000	TRUE	FALSE	FALSE	0.5	1	1	G9_2000	0.5	NA	20
G9_3000_S52_L001	G9	3000	III	1915746	G	0	T	III_G1915746T	FALSE	SNV	hmt1	SPCC737.09c	G9_III_G1915746T	AAG	AAT	K	N	missense	NA	NA	3000	TRUE	FALSE	FALSE	0.5	1	1	G9_3000	0.5	NA	20
G9_4000_S51_L001	G9	4000	III	1915746	G	0	T	III_G1915746T	FALSE	SNV	hmt1	SPCC737.09c	G9_III_G1915746T	AAG	AAT	K	N	missense	NA	NA	4000	TRUE	FALSE	FALSE	0.5	1	1	G9_4000	0.5	NA	20
G9_5000_S947_L001	G9	5000	III	1915746	G	0	T	III_G1915746T	FALSE	SNV	hmt1	SPCC737.09c	G9_III_G1915746T	AAG	AAT	K	N	missense	NA	NA	5000	TRUE	FALSE	FALSE	0.5	1	1	G9_5000	0.5	NA	20
G9_6000_S948_L001	G9	6000	III	1915746	G	0	T	III_G1915746T	FALSE	SNV	hmt1	SPCC737.09c	G9_III_G1915746T	AAG	AAT	K	N	missense	NA	NA	6000	TRUE	FALSE	FALSE	0.5	1	1	G9_6000	0.5	NA	20
G9_7000_S949_L001	G9	7000	III	1915746	G	0	T	III_G1915746T	FALSE	SNV	hmt1	SPCC737.09c	G9_III_G1915746T	AAG	AAT	K	N	missense	NA	NA	7000	TRUE	FALSE	FALSE	0.5	1	1	G9_7000	0.5	NA	20
G9_1000_S946_L001	G9	1000	III	2168459	T	0	#NAME?	III_T2168459+A	TRUE	Insertion	nup97	SPCC1620.11	G9_III_T2168459+A	NA	NA	NA	NA	Indel in protein-coding genes	NA	NA	1000	TRUE	FALSE	TRUE	0.5	1	1	G9_1000	0.5	NA	20
H11_1000_S955_L001	H11	1000	I	1128193	C	0	T	I_C1128193T	TRUE	SNV	cmr2	SPAC56F8.02	H11_I_C1128193T	CAA	TAA	Q	*	nonsense	NA	NA	1000	TRUE	TRUE	FALSE	0.5	1	1	H11_1000	1	cmr2	3
H11_3000_S73_L001	H11	3000	I	1128193	C	0	T	I_C1128193T	TRUE	SNV	cmr2	SPAC56F8.02	H11_I_C1128193T	CAA	TAA	Q	*	nonsense	NA	NA	3000	TRUE	TRUE	FALSE	0.5	1	1	H11_3000	1	cmr2	3
H11_4000_S956_L001	H11	4000	I	1128193	C	0	T	I_C1128193T	TRUE	SNV	cmr2	SPAC56F8.02	H11_I_C1128193T	CAA	TAA	Q	*	nonsense	NA	NA	4000	TRUE	TRUE	FALSE	0.5	1	1	H11_4000	1	cmr2	3
H11_5000_S72_L001	H11	5000	I	1128193	C	0	T	I_C1128193T	TRUE	SNV	cmr2	SPAC56F8.02	H11_I_C1128193T	CAA	TAA	Q	*	nonsense	NA	NA	5000	TRUE	TRUE	FALSE	0.5	1	1	H11_5000	1	cmr2	3
H11_6000_S71_L001	H11	6000	I	1128193	C	0	T	I_C1128193T	TRUE	SNV	cmr2	SPAC56F8.02	H11_I_C1128193T	CAA	TAA	Q	*	nonsense	NA	NA	6000	TRUE	TRUE	FALSE	0.5	1	1	H11_6000	1	cmr2	3
H11_7000_S70_L001	H11	7000	I	1128193	C	0	T	I_C1128193T	TRUE	SNV	cmr2	SPAC56F8.02	H11_I_C1128193T	CAA	TAA	Q	*	nonsense	NA	NA	7000	TRUE	TRUE	FALSE	0.5	1	1	H11_7000	1	cmr2	3
H11_1000_S955_L001	H11	1000	I	3666021	C	0	#NAME?	I_C3666021+G	TRUE	Insertion	prr1	SPAC8C9.14	H11_I_C3666021+G	NA	NA	NA	NA	Indel in protein-coding genes	NA	NA	1000	TRUE	TRUE	FALSE	0.5	1	1	H11_1000	1	prr1	13
H11_1000_S955_L001	H11	1000	II	1559444	A	0	G	II_A1559444G	TRUE	SNV	app1	SPBC29B5.04c	H11_II_A1559444G	GAT	GGT	D	G	missense	NA	NA	1000	TRUE	FALSE	FALSE	0.5	1	1	H11_1000	0.5	NA	20
H11_3000_S73_L001	H11	3000	II	1559444	A	0	G	II_A1559444G	TRUE	SNV	app1	SPBC29B5.04c	H11_II_A1559444G	GAT	GGT	D	G	missense	NA	NA	3000	TRUE	FALSE	FALSE	0.5	1	1	H11_3000	0.5	NA	20
H11_4000_S956_L001	H11	4000	II	1559444	A	0	G	II_A1559444G	TRUE	SNV	app1	SPBC29B5.04c	H11_II_A1559444G	GAT	GGT	D	G	missense	NA	NA	4000	TRUE	FALSE	FALSE	0.5	1	1	H11_4000	0.5	NA	20
H11_5000_S72_L001	H11	5000	II	1559444	A	0	G	II_A1559444G	TRUE	SNV	app1	SPBC29B5.04c	H11_II_A1559444G	GAT	GGT	D	G	missense	NA	NA	5000	TRUE	FALSE	FALSE	0.5	1	1	H11_5000	0.5	NA	20
H11_6000_S71_L001	H11	6000	II	1559444	A	0	G	II_A1559444G	TRUE	SNV	app1	SPBC29B5.04c	H11_II_A1559444G	GAT	GGT	D	G	missense	NA	NA	6000	TRUE	FALSE	FALSE	0.5	1	1	H11_6000	0.5	NA	20
H11_7000_S70_L001	H11	7000	II	1559444	A	0	G	II_A1559444G	TRUE	SNV	app1	SPBC29B5.04c	H11_II_A1559444G	GAT	GGT	D	G	missense	NA	NA	7000	TRUE	FALSE	FALSE	0.5	1	1	H11_7000	0.5	NA	20
H11_1000_S955_L001	H11	1000	II	2095508	A	0	G	II_A2095508G	FALSE	SNV	edc3	SPBC18E5.11c	H11_II_A2095508G	GAA	GGA	E	G	missense	NA	NA	1000	TRUE	FALSE	FALSE	0.5	1	1	H11_1000	0.5	NA	20
H11_3000_S73_L001	H11	3000	II	2095508	A	0	G	II_A2095508G	FALSE	SNV	edc3	SPBC18E5.11c	H11_II_A2095508G	GAA	GGA	E	G	missense	NA	NA	3000	TRUE	FALSE	FALSE	0.5	1	1	H11_3000	0.5	NA	20
H11_4000_S956_L001	H11	4000	II	2095508	A	0	G	II_A2095508G	FALSE	SNV	edc3	SPBC18E5.11c	H11_II_A2095508G	GAA	GGA	E	G	missense	NA	NA	4000	TRUE	FALSE	FALSE	0.5	1	1	H11_4000	0.5	NA	20
H11_1000_S955_L001	H11	1000	II	1757193	C	0	#NAME?	II_C1757193+T	TRUE	Insertion	pfd1	SPBC1D7.01.1	H11_II_C1757193+T	NA	NA	NA	NA	Indel in introns	97	203	1000	TRUE	FALSE	TRUE	0.5	1	1	H11_1000	0.5	NA	20
H11_1000_S955_L001	H11	1000	II	526951	C	0	T	II_C526951T	TRUE	SNV	fhn1	SPBC1685.13	H11_II_C526951T	NA	NA	NA	NA	SNV in UTR	577	1438	1000	TRUE	TRUE	FALSE	0.5	1	1	H11_1000	1	fhn1	7
H11_1000_S955_L001	H11	1000	II	1323267	T	0	#NAME?	II_T1323267+A	TRUE	Insertion	mmm1	SPBC27B12.01c.1	H11_II_T1323267+A	NA	NA	NA	NA	Indel in introns	163	972	1000	TRUE	FALSE	TRUE	0.5	1	1	H11_1000	0.5	NA	20
H11_1000_S955_L001	H11	1000	II	329931	T	0	#NAME?	II_T329931+G	TRUE	Insertion	fet4	SPBP26C9.03c.1	H11_II_T329931+G	NA	NA	NA	NA	Indel in UTR	NA	NA	1000	TRUE	TRUE	TRUE	0.5	1	1	H11_1000	1	fet4	6
H11_3000_S73_L001	H11	3000	II	329931	T	0	#NAME?	II_T329931+G	TRUE	Insertion	fet4	SPBP26C9.03c.1	H11_II_T329931+G	NA	NA	NA	NA	Indel in UTR	NA	NA	3000	TRUE	TRUE	TRUE	0.5	1	1	H11_3000	1	fet4	6
H11_4000_S956_L001	H11	4000	II	329931	T	0	#NAME?	II_T329931+G	TRUE	Insertion	fet4	SPBP26C9.03c.1	H11_II_T329931+G	NA	NA	NA	NA	Indel in UTR	NA	NA	4000	TRUE	TRUE	TRUE	0.5	1	1	H11_4000	1	fet4	6
H11_5000_S72_L001	H11	5000	II	329931	T	0	#NAME?	II_T329931+G	TRUE	Insertion	fet4	SPBP26C9.03c.1	H11_II_T329931+G	NA	NA	NA	NA	Indel in UTR	NA	NA	5000	TRUE	TRUE	TRUE	0.5	1	1	H11_5000	1	fet4	6
H11_6000_S71_L001	H11	6000	II	329931	T	0	#NAME?	II_T329931+G	TRUE	Insertion	fet4	SPBP26C9.03c.1	H11_II_T329931+G	NA	NA	NA	NA	Indel in UTR	NA	NA	6000	TRUE	TRUE	TRUE	0.5	1	1	H11_6000	1	fet4	6
H11_7000_S70_L001	H11	7000	II	329931	T	0	#NAME?	II_T329931+G	TRUE	Insertion	fet4	SPBP26C9.03c.1	H11_II_T329931+G	NA	NA	NA	NA	Indel in UTR	NA	NA	7000	TRUE	TRUE	TRUE	0.5	1	1	H11_7000	1	fet4	6
H12_1000_S82_L001	H12	1000	I	1424709	A	0	C	I_A1424709C	TRUE	SNV	rpp1	SPAC3A12.04c	H12_I_A1424709C	NA	NA	NA	NA	SNV in introns	47	-721	1000	TRUE	TRUE	FALSE	0.5	1	1	H12_1000	1	rpp1	16
H12_2000_S81_L001	H12	2000	I	1424709	A	0	C	I_A1424709C	TRUE	SNV	rpp1	SPAC3A12.04c	H12_I_A1424709C	NA	NA	NA	NA	SNV in introns	47	-721	2000	TRUE	TRUE	FALSE	0.5	1	1	H12_2000	1	rpp1	16
H12_3000_S80_L001	H12	3000	I	1424709	A	0	C	I_A1424709C	TRUE	SNV	rpp1	SPAC3A12.04c	H12_I_A1424709C	NA	NA	NA	NA	SNV in introns	47	-721	3000	TRUE	TRUE	FALSE	0.5	1	1	H12_3000	1	rpp1	16
H12_4000_S79_L001	H12	4000	I	1424709	A	0	C	I_A1424709C	TRUE	SNV	rpp1	SPAC3A12.04c	H12_I_A1424709C	NA	NA	NA	NA	SNV in introns	47	-721	4000	TRUE	TRUE	FALSE	0.5	1	1	H12_4000	1	rpp1	16
H12_6000_S78_L001	H12	6000	I	1424709	A	0	C	I_A1424709C	TRUE	SNV	rpp1	SPAC3A12.04c	H12_I_A1424709C	NA	NA	NA	NA	SNV in introns	47	-721	6000	TRUE	TRUE	FALSE	0.5	1	1	H12_6000	1	rpp1	16
H12_7000_S77_L001	H12	7000	I	1424709	A	0	C	I_A1424709C	TRUE	SNV	rpp1	SPAC3A12.04c	H12_I_A1424709C	NA	NA	NA	NA	SNV in introns	47	-721	7000	TRUE	TRUE	FALSE	0.5	1	1	H12_7000	1	rpp1	16
H12_8000_S76_L001	H12	8000	I	1424709	A	0	C	I_A1424709C	TRUE	SNV	rpp1	SPAC3A12.04c	H12_I_A1424709C	NA	NA	NA	NA	SNV in introns	47	-721	8000	TRUE	TRUE	FALSE	0.5	1	1	H12_8000	1	rpp1	16
H12_1000_S82_L001	H12	1000	I	3844790	C	0	T	I_C3844790T	TRUE	SNV	pyk1	SPAC4H3.10c	H12_I_C3844790T	NA	NA	NA	NA	SNV in UTR	133	-1752	1000	TRUE	TRUE	FALSE	0.5	1	1	H12_1000	1	pyk1	14
H12_2000_S81_L001	H12	2000	I	3844790	C	0	T	I_C3844790T	TRUE	SNV	pyk1	SPAC4H3.10c	H12_I_C3844790T	NA	NA	NA	NA	SNV in UTR	133	-1752	2000	TRUE	TRUE	FALSE	0.5	1	1	H12_2000	1	pyk1	14
H12_3000_S80_L001	H12	3000	I	3844790	C	0	T	I_C3844790T	TRUE	SNV	pyk1	SPAC4H3.10c	H12_I_C3844790T	NA	NA	NA	NA	SNV in UTR	133	-1752	3000	TRUE	TRUE	FALSE	0.5	1	1	H12_3000	1	pyk1	14
H12_4000_S79_L001	H12	4000	I	3844790	C	0	T	I_C3844790T	TRUE	SNV	pyk1	SPAC4H3.10c	H12_I_C3844790T	NA	NA	NA	NA	SNV in UTR	133	-1752	4000	TRUE	TRUE	FALSE	0.5	1	1	H12_4000	1	pyk1	14
H12_1000_S82_L001	H12	1000	I	409601	C	0	#NAME?	I_C409601+T	TRUE	Insertion	cuf1	SPAC31A2.11c.1	H12_I_C409601+T	NA	NA	NA	NA	Indel in UTR	NA	NA	1000	TRUE	FALSE	TRUE	0.5	1	1	H12_1000	0.5	NA	20
H12_2000_S81_L001	H12	2000	I	409601	C	0	#NAME?	I_C409601+T	TRUE	Insertion	cuf1	SPAC31A2.11c.1	H12_I_C409601+T	NA	NA	NA	NA	Indel in UTR	NA	NA	2000	TRUE	FALSE	TRUE	0.5	1	1	H12_2000	0.5	NA	20
H12_3000_S80_L001	H12	3000	I	409601	C	0	#NAME?	I_C409601+T	TRUE	Insertion	cuf1	SPAC31A2.11c.1	H12_I_C409601+T	NA	NA	NA	NA	Indel in UTR	NA	NA	3000	TRUE	FALSE	TRUE	0.5	1	1	H12_3000	0.5	NA	20
H12_4000_S79_L001	H12	4000	I	409601	C	0	#NAME?	I_C409601+T	TRUE	Insertion	cuf1	SPAC31A2.11c.1	H12_I_C409601+T	NA	NA	NA	NA	Indel in UTR	NA	NA	4000	TRUE	FALSE	TRUE	0.5	1	1	H12_4000	0.5	NA	20
H12_1000_S82_L001	H12	1000	I	4629553	C	0	#NAME?	I_C4629553+A	TRUE	Insertion	dhc1	SPAC1093.06c	H12_I_C4629553+A	NA	NA	NA	NA	Indel in protein-coding genes	NA	NA	1000	TRUE	FALSE	TRUE	0.5	1	1	H12_1000	0.5	NA	20
H12_2000_S81_L001	H12	2000	I	4629553	C	0	#NAME?	I_C4629553+A	TRUE	Insertion	dhc1	SPAC1093.06c	H12_I_C4629553+A	NA	NA	NA	NA	Indel in protein-coding genes	NA	NA	2000	TRUE	FALSE	TRUE	0.5	1	1	H12_2000	0.5	NA	20
H12_3000_S80_L001	H12	3000	I	4629553	C	0	#NAME?	I_C4629553+A	TRUE	Insertion	dhc1	SPAC1093.06c	H12_I_C4629553+A	NA	NA	NA	NA	Indel in protein-coding genes	NA	NA	3000	TRUE	FALSE	TRUE	0.5	1	1	H12_3000	0.5	NA	20
H12_1000_S82_L001	H12	1000	I	1891186	T	0	#NAME?	I_T1891186-ACCGATTC	TRUE	Deletion	pof15	SPAPB1A10.14	H12_I_T1891186-ACCGATTC	NA	NA	NA	NA	Indel in protein-coding genes	NA	NA	1000	TRUE	TRUE	FALSE	0.5	1	1	H12_1000	1	pof15	20
H12_2000_S81_L001	H12	2000	I	1891186	T	0	#NAME?	I_T1891186-ACCGATTC	TRUE	Deletion	pof15	SPAPB1A10.14	H12_I_T1891186-ACCGATTC	NA	NA	NA	NA	Indel in protein-coding genes	NA	NA	2000	TRUE	TRUE	FALSE	0.5	1	1	H12_2000	1	pof15	20
H12_3000_S80_L001	H12	3000	I	1891186	T	0	#NAME?	I_T1891186-ACCGATTC	TRUE	Deletion	pof15	SPAPB1A10.14	H12_I_T1891186-ACCGATTC	NA	NA	NA	NA	Indel in protein-coding genes	NA	NA	3000	TRUE	TRUE	FALSE	0.5	1	1	H12_3000	1	pof15	20
H12_4000_S79_L001	H12	4000	I	1891186	T	0	#NAME?	I_T1891186-ACCGATTC	TRUE	Deletion	pof15	SPAPB1A10.14	H12_I_T1891186-ACCGATTC	NA	NA	NA	NA	Indel in protein-coding genes	NA	NA	4000	TRUE	TRUE	FALSE	0.5	1	1	H12_4000	1	pof15	20
H12_1000_S82_L001	H12	1000	I	3408209	T	0	#NAME?	I_T3408209+G	TRUE	Insertion	bop1	SPAP32A8.03c	H12_I_T3408209+G	NA	NA	NA	NA	Indel in protein-coding genes	NA	NA	1000	TRUE	TRUE	TRUE	0.5	1	1	H12_1000	1	bop1	1
H12_2000_S81_L001	H12	2000	I	3408209	T	0	#NAME?	I_T3408209+G	TRUE	Insertion	bop1	SPAP32A8.03c	H12_I_T3408209+G	NA	NA	NA	NA	Indel in protein-coding genes	NA	NA	2000	TRUE	TRUE	TRUE	0.5	1	1	H12_2000	1	bop1	1
H12_3000_S80_L001	H12	3000	I	3408209	T	0	#NAME?	I_T3408209+G	TRUE	Insertion	bop1	SPAP32A8.03c	H12_I_T3408209+G	NA	NA	NA	NA	Indel in protein-coding genes	NA	NA	3000	TRUE	TRUE	TRUE	0.5	1	1	H12_3000	1	bop1	1
H12_1000_S82_L001	H12	1000	I	4423787	T	0	C	I_T4423787C	TRUE	SNV	rho2	SPAC16.01	H12_I_T4423787C	NA	NA	NA	NA	SNV in introns	84	760	1000	TRUE	FALSE	FALSE	0.5	1	1	H12_1000	0.5	NA	20
H12_2000_S81_L001	H12	2000	I	4423787	T	0	C	I_T4423787C	TRUE	SNV	rho2	SPAC16.01	H12_I_T4423787C	NA	NA	NA	NA	SNV in introns	84	760	2000	TRUE	FALSE	FALSE	0.5	1	1	H12_2000	0.5	NA	20
H12_3000_S80_L001	H12	3000	I	4423787	T	0	C	I_T4423787C	TRUE	SNV	rho2	SPAC16.01	H12_I_T4423787C	NA	NA	NA	NA	SNV in introns	84	760	3000	TRUE	FALSE	FALSE	0.5	1	1	H12_3000	0.5	NA	20
H12_4000_S79_L001	H12	4000	I	4423787	T	0	C	I_T4423787C	TRUE	SNV	rho2	SPAC16.01	H12_I_T4423787C	NA	NA	NA	NA	SNV in introns	84	760	4000	TRUE	FALSE	FALSE	0.5	1	1	H12_4000	0.5	NA	20
H12_1000_S82_L001	H12	1000	II	4423656	A	0	#NAME?	II_A4423656+AAACT	TRUE	Insertion	pfl5	SPBC1289.15	H12_II_A4423656+AAACT	NA	NA	NA	NA	Indel in protein-coding genes	NA	NA	1000	TRUE	TRUE	FALSE	0.5	1	1	H12_1000	1	pfl5	10
H12_2000_S81_L001	H12	2000	II	4423656	A	0	#NAME?	II_A4423656+AAACT	TRUE	Insertion	pfl5	SPBC1289.15	H12_II_A4423656+AAACT	NA	NA	NA	NA	Indel in protein-coding genes	NA	NA	2000	TRUE	TRUE	FALSE	0.5	1	1	H12_2000	1	pfl5	10
H12_3000_S80_L001	H12	3000	II	4423656	A	0	#NAME?	II_A4423656+AAACT	TRUE	Insertion	pfl5	SPBC1289.15	H12_II_A4423656+AAACT	NA	NA	NA	NA	Indel in protein-coding genes	NA	NA	3000	TRUE	TRUE	FALSE	0.5	1	1	H12_3000	1	pfl5	10
H12_4000_S79_L001	H12	4000	II	4423656	A	0	#NAME?	II_A4423656+AAACT	TRUE	Insertion	pfl5	SPBC1289.15	H12_II_A4423656+AAACT	NA	NA	NA	NA	Indel in protein-coding genes	NA	NA	4000	TRUE	TRUE	FALSE	0.5	1	1	H12_4000	1	pfl5	10
H12_1000_S82_L001	H12	1000	II	4423658	A	0	T	II_A4423658T	TRUE	SNV	pfl5	SPBC1289.15	H12_II_A4423658T	TAT	TTT	Y	F	missense	NA	NA	1000	TRUE	TRUE	FALSE	0.5	1	1	H12_1000	1	pfl5	10
H12_2000_S81_L001	H12	2000	II	4423658	A	0	T	II_A4423658T	TRUE	SNV	pfl5	SPBC1289.15	H12_II_A4423658T	TAT	TTT	Y	F	missense	NA	NA	2000	TRUE	TRUE	FALSE	0.5	1	1	H12_2000	1	pfl5	10
H12_3000_S80_L001	H12	3000	II	4423658	A	0	T	II_A4423658T	TRUE	SNV	pfl5	SPBC1289.15	H12_II_A4423658T	TAT	TTT	Y	F	missense	NA	NA	3000	TRUE	TRUE	FALSE	0.5	1	1	H12_3000	1	pfl5	10
H12_4000_S79_L001	H12	4000	II	4423658	A	0	T	II_A4423658T	TRUE	SNV	pfl5	SPBC1289.15	H12_II_A4423658T	TAT	TTT	Y	F	missense	NA	NA	4000	TRUE	TRUE	FALSE	0.5	1	1	H12_4000	1	pfl5	10
H12_1000_S82_L001	H12	1000	II	226276	C	0	G	II_C226276G	TRUE	SNV	msi2	SPBC660.15	H12_II_C226276G	NA	NA	NA	NA	SNV in introns	48	1901	1000	TRUE	FALSE	FALSE	0.5	1	1	H12_1000	0.5	NA	20
H12_1000_S82_L001	H12	1000	III	1411422	C	0	#NAME?	III_C1411422+A	TRUE	Insertion	hta1	SPCC622.08c.1	H12_III_C1411422+A	NA	NA	NA	NA	Indel in UTR	NA	NA	1000	TRUE	FALSE	TRUE	0.5	1	1	H12_1000	0.5	NA	20
H12_2000_S81_L001	H12	2000	III	1411422	C	0	#NAME?	III_C1411422+A	TRUE	Insertion	hta1	SPCC622.08c.1	H12_III_C1411422+A	NA	NA	NA	NA	Indel in UTR	NA	NA	2000	TRUE	FALSE	TRUE	0.5	1	1	H12_2000	0.5	NA	20
H12_3000_S80_L001	H12	3000	III	1411422	C	0	#NAME?	III_C1411422+A	TRUE	Insertion	hta1	SPCC622.08c.1	H12_III_C1411422+A	NA	NA	NA	NA	Indel in UTR	NA	NA	3000	TRUE	FALSE	TRUE	0.5	1	1	H12_3000	0.5	NA	20
H12_1000_S82_L001	H12	1000	III	1247288	G	0	T	III_G1247288T	TRUE	SNV	rgf1	SPCC645.07	H12_III_G1247288T	GTT	TTT	V	F	missense	NA	NA	1000	TRUE	FALSE	FALSE	0.5	1	1	H12_1000	0.5	NA	20
H12_2000_S81_L001	H12	2000	III	1247288	G	0	T	III_G1247288T	TRUE	SNV	rgf1	SPCC645.07	H12_III_G1247288T	GTT	TTT	V	F	missense	NA	NA	2000	TRUE	FALSE	FALSE	0.5	1	1	H12_2000	0.5	NA	20
H12_3000_S80_L001	H12	3000	III	1247288	G	0	T	III_G1247288T	TRUE	SNV	rgf1	SPCC645.07	H12_III_G1247288T	GTT	TTT	V	F	missense	NA	NA	3000	TRUE	FALSE	FALSE	0.5	1	1	H12_3000	0.5	NA	20
H12_4000_S79_L001	H12	4000	III	1247288	G	0	T	III_G1247288T	TRUE	SNV	rgf1	SPCC645.07	H12_III_G1247288T	GTT	TTT	V	F	missense	NA	NA	4000	TRUE	FALSE	FALSE	0.5	1	1	H12_4000	0.5	NA	20
H12_6000_S78_L001	H12	6000	III	1247288	G	0	T	III_G1247288T	TRUE	SNV	rgf1	SPCC645.07	H12_III_G1247288T	GTT	TTT	V	F	missense	NA	NA	6000	TRUE	FALSE	FALSE	0.5	1	1	H12_6000	0.5	NA	20
H12_7000_S77_L001	H12	7000	III	1247288	G	0	T	III_G1247288T	TRUE	SNV	rgf1	SPCC645.07	H12_III_G1247288T	GTT	TTT	V	F	missense	NA	NA	7000	TRUE	FALSE	FALSE	0.5	1	1	H12_7000	0.5	NA	20
H12_1000_S82_L001	H12	1000	III	1173151	T	0	+C	III_T1173151+C	TRUE	Insertion	nte1	SPCC4B3.04c.1	H12_III_T1173151+C	NA	NA	NA	NA	Indel in introns	49	4222	1000	TRUE	FALSE	TRUE	0.5	1	1	H12_1000	0.5	NA	20
H12_2000_S81_L001	H12	2000	III	1173151	T	0	+C	III_T1173151+C	TRUE	Insertion	nte1	SPCC4B3.04c.1	H12_III_T1173151+C	NA	NA	NA	NA	Indel in introns	49	4222	2000	TRUE	FALSE	TRUE	0.5	1	1	H12_2000	0.5	NA	20
H12_3000_S80_L001	H12	3000	III	1173151	T	0	+C	III_T1173151+C	TRUE	Insertion	nte1	SPCC4B3.04c.1	H12_III_T1173151+C	NA	NA	NA	NA	Indel in introns	49	4222	3000	TRUE	FALSE	TRUE	0.5	1	1	H12_3000	0.5	NA	20
H12_4000_S79_L001	H12	4000	III	1173151	T	0	+C	III_T1173151+C	TRUE	Insertion	nte1	SPCC4B3.04c.1	H12_III_T1173151+C	NA	NA	NA	NA	Indel in introns	49	4222	4000	TRUE	FALSE	TRUE	0.5	1	1	H12_4000	0.5	NA	20
H12_6000_S78_L001	H12	6000	III	1173151	T	0	+C	III_T1173151+C	TRUE	Insertion	nte1	SPCC4B3.04c.1	H12_III_T1173151+C	NA	NA	NA	NA	Indel in introns	49	4222	6000	TRUE	FALSE	TRUE	0.5	1	1	H12_6000	0.5	NA	20
H12_7000_S77_L001	H12	7000	III	1173151	T	0	+C	III_T1173151+C	TRUE	Insertion	nte1	SPCC4B3.04c.1	H12_III_T1173151+C	NA	NA	NA	NA	Indel in introns	49	4222	7000	TRUE	FALSE	TRUE	0.5	1	1	H12_7000	0.5	NA	20
H9_1000_S66_L001	H9	1000	I	3705678	C	0	T	I_C3705678T	TRUE	SNV	ubr11	SPAC15A10.11	H9_I_C3705678T	CAA	TAA	Q	*	nonsense	NA	NA	1000	TRUE	FALSE	FALSE	0.5	1	1	H9_1000	0.5	NA	20
H9_1000_S66_L001	H9	1000	I	390847	C	0	T	I_C390847T	TRUE	SNV	pre1	SPAC31A2.04c	H9_I_C390847T	CGT	TGT	R	C	missense	NA	NA	1000	TRUE	FALSE	FALSE	0.5	1	1	H9_1000	0.5	NA	20
H9_3000_S65_L001	H9	3000	I	390847	C	0	T	I_C390847T	TRUE	SNV	pre1	SPAC31A2.04c	H9_I_C390847T	CGT	TGT	R	C	missense	NA	NA	3000	TRUE	FALSE	FALSE	0.5	1	1	H9_3000	0.5	NA	20
H9_1000_S66_L001	H9	1000	I	4182754	C	0	#NAME?	I_C4182754+T	TRUE	Insertion	isp7	SPAC25B8.13c.1	H9_I_C4182754+T	NA	NA	NA	NA	Indel in UTR	NA	NA	1000	TRUE	FALSE	TRUE	0.5	1	1	H9_1000	0.5	NA	20
H9_1000_S66_L001	H9	1000	I	3571457	T	0	A	I_T3571457A	TRUE	SNV	csx1	SPAC17A2.09c	H9_I_T3571457A	AGT	AGA	S	R	missense	NA	NA	1000	TRUE	FALSE	FALSE	0.5	1	1	H9_1000	0.5	NA	20
H9_1000_S66_L001	H9	1000	I	5039623	T	0	#NAME?	I_T5039623+A	TRUE	Insertion	set3	SPAC22E12.11c.1	H9_I_T5039623+A	NA	NA	NA	NA	Indel in UTR	NA	NA	1000	TRUE	FALSE	TRUE	0.5	1	1	H9_1000	0.5	NA	20
H9_1000_S66_L001	H9	1000	II	657016	T	0	#NAME?	II_T657016+A	TRUE	Insertion	hsp3103	SPBC947.09	H9_II_T657016+A	NA	NA	NA	NA	Indel in protein-coding genes	NA	NA	1000	TRUE	FALSE	TRUE	0.5	1	1	H9_1000	0.5	NA	20
