# Supplementary material for: Parallel but distinct adaptive routes in the budding and fission yeasts after 10,000 generations of experimental evolution
Source: Nat Ecol Evol. 2026 Mar 13;10(4):765–78. doi: 10.1038/s41559-026-03017-1 (PMC13076206; doi:10.1038/s41559-026-03017-1)
Supplement: Supplementary file 7 — Statistical source data. [file 41559_2026_3017_MOESM7_ESM.csv]

Well	Lagtime	Max_Rate_OD_min	Stationary_Phase	condition_well	H2O2_concentration_in_mM	pop_well	population	AUC	medium_to_control_AUC_ratio	rank_AUC	rank_AUC_ratio
A2	8.875277778	0.00655	11.93388889	A	0	2	972h-	41.9989999	1	88	83
B2	9.106666667	0.00311	13.75472222	B	0.5	2	972h-	37.89645255	0.902317975	83	75
C2	9.775833333	0.00278	15.32138889	C	1	2	972h-	35.86248523	0.853889029	78	72
D2	10.97722222	0.00325	15.24583333	D	1.5	2	972h-	30.96424151	0.737261401	69	64
E2	9.419166667	0.00252	15.39055556	E	2	2	972h-	18.0994187	0.430948802	50	47
F2	13.44361111	0.00227	19.4175	F	2.5	2	972h-	13.57863828	0.32330861	43	40
G2	17.37333333	0.00302	21.73194444	G	3	2	972h-	6.547419285	0.155894647	32	31
H2	18.7175	0.00305	22.77277778	H	3.5	2	972h-	3.634032339	0.08652664	26	24
A3	9.717777778	0.00668	12.88194444	A	0	3	G1	38.68730739	1	84	83
B3	10.84	0.00565	14.01583333	B	0.5	3	G1	33.29168828	0.860532576	75	73
C3	11.7275	0.00625	14.83416667	C	1	3	G1	27.12553082	0.701148068	64	62
D3	11.22583333	0.00251	16.69944444	D	1.5	3	G1	18.68008046	0.482847779	52	50
E3	13.3625	0.00277	18.17944444	E	2	3	G1	7.10207408	0.183576334	33	33
F3	14.31611111	0.00265	19.17611111	F	2.5	3	G1	2.081519844	0.053803689	21	21
G3	18.65555556	0.00244	22.9025	G	3	3	G1	1.241821629	0.032098942	5	5
H3	19.56416667	0.00244	23.00083333	H	3.5	3	G1	1.404371947	0.036300586	8	7
A4	7.870555556	0.00579	11.65333333	A	0	4	G2	32.21652607	1	72	83
B4	10.20444444	0.00561	13.615	B	0.5	4	G2	24.28435898	0.753785772	59	65
C4	10.31638889	0.00464	14.53222222	C	1	4	G2	23.48258918	0.728898862	58	63
D4	7.478888889	0.00234	13.22222222	D	1.5	4	G2	12.57329761	0.390274779	41	46
E4	8.176388889	0.00231	14.3925	E	2	4	G2	5.558437401	0.17253373	31	32
F4	11.54888889	0.00232	17.16305556	F	2.5	4	G2	3.370676609	0.104625701	24	26
G4	14.13388889	0.00242	19.61194444	G	3	4	G2	1.939057061	0.060188273	19	22
H4	16.03888889	0.0024	21.23444444	H	3.5	4	G2	1.327186247	0.041195821	7	10
A5	7.673333333	0.00639	10.77555556	A	0	5	G3	32.47861371	1	73	83
B5	7.476666667	0.0025	12.75277778	B	0.5	5	G3	27.38362494	0.843127887	65	70
C5	1.857222222	0.0028	6.795	C	1	5	G3	16.38692105	0.504544966	48	51
D5	6.015555556	0.00326	10.71944444	D	1.5	5	G3	10.40168832	0.320262694	38	39
E5	7.078611111	0.00277	12.97888889	E	2	5	G3	3.895241129	0.119932494	28	30
F5	7.643055556	0.00313	13.5475	F	2.5	5	G3	1.723655183	0.053070467	15	19
G5	17.74222222	0.00286	22.68916667	G	3	5	G3	1.558611628	0.047988859	11	12
H5	16.40611111	0.00252	22.32666667	H	3.5	5	G3	1.251313541	0.038527308	6	9
A6	7.266944444	0.00555	10.43833333	A	0	6	G4	34.53201327	1	77	83
B6	8.833055556	0.00316	13.64916667	B	0.5	6	G4	28.47137438	0.824492165	68	68
C6	10.175	0.00366	14.52916667	C	1	6	G4	22.93002537	0.664022256	57	61
D6	11.29166667	0.00256	17.02555556	D	1.5	6	G4	15.22411495	0.440869602	46	48
E6	13.20916667	0.00248	18.7825	E	2	6	G4	9.914057034	0.287097568	37	38
F6	16.64416667	0.00305	22.13583333	F	2.5	6	G4	4.107477763	0.118946953	29	29
G6	19.89527778	0.00178	23.00083333	G	3	6	G4	2.536373699	0.073449923	23	23
H6	18.91888889	0.00215	22.2975	H	3.5	6	G4	1.796826376	0.052033641	17	17
A7	3.095277778	0.00421	8.364722222	A	0	7	G5	40.8954162	1	86	83
B7	9.541944444	0.00405	14.63166667	B	0.5	7	G5	36.92511052	0.902915631	81	76
C7	4.755	0.00314	12.115	C	1	7	G5	24.73179188	0.604757065	61	56
D7	8.6775	0.00258	13.39888889	D	1.5	7	G5	31.84440282	0.778679025	70	67
E7	11.32	0.00242	16.66138889	E	2	7	G5	20.99154995	0.513298357	54	53
F7	12.46555556	0.00229	18.3325	F	2.5	7	G5	15.57698139	0.380897979	47	45
G7	17.57388889	0.00254	21.98777778	G	3	7	G5	10.76243995	0.263169835	39	37
H7	18.85083333	0.00229	22.93805556	H	3.5	7	G5	1.46310587	0.035776769	10	6
A8	7.9525	0.00356	11.91027778	A	0	8	G9	41.22141205	1	87	83
B8	9.084722222	0.00452	13.44333333	B	0.5	8	G9	36.87838317	0.894641434	80	74
C8	9.789722222	0.00458	14.31694444	C	1	8	G9	26.31741234	0.638440341	62	59
D8	9.4225	0.00242	14.42333333	D	1.5	8	G9	26.78950568	0.649892965	63	60
E8	11.14277778	0.0026	15.7375	E	2	8	G9	21.02700141	0.510099008	55	52
F8	10.91861111	0.00195	17.01583333	F	2.5	8	G9	14.27865208	0.346389203	45	42
G8	15.36416667	0.0025	19.89861111	G	3	8	G9	9.471412977	0.229769251	36	35
H8	14.70222222	0.00206	20.03444444	H	3.5	8	G9	2.167209069	0.052574838	22	18
A9	6.774166667	0.00384	12.31472222	A	0	9	G11	37.74183213	1	82	83
B9	6.251666667	0.00395	11.97388889	B	0.5	9	G11	31.89916007	0.845193735	71	71
C9	11.91	0.00269	17.08805556	C	1	9	G11	17.88838809	0.473967136	49	49
D9	12.72111111	0.00306	18.1225	D	1.5	9	G11	20.91367342	0.554124489	53	55
E9	18.31694444	0.00248	22.99583333	E	2	9	G11	13.77051236	0.364860728	44	44
F9	19.39416667	0.000995	23.00083333	F	2.5	9	G11	8.439163179	0.223602372	34	34
G9	20.20305556	0.000193	23.00083333	G	3	9	G11	3.526530463	0.093438243	25	25
H9	19.43	0.000218	22.995	H	3.5	9	G11	1.164995352	0.030867483	4	4
A10	4.761666667	0.00208	11.45944444	A	0	10	H9	35.99939668	1	79	83
B10	4.240277778	0.00293	8.761666667	B	0.5	10	H9	32.80988846	0.911401065	74	77
C10	7.988888889	0.00342	13.09	C	1	10	H9	22.00619716	0.611293499	56	57
D10	NA	-0.00492	20.98388889	D	1.5	10	H9	27.69892774	0.769427554	66	66
E10	14.9175	0.00188	20.42333333	E	2	10	H9	18.63553417	0.517662402	51	54
F10	19.2925	0.00039	23.00083333	F	2.5	10	H9	12.63031184	0.350847875	42	43
G10	20.74972222	0.000505	22.82166667	G	3	10	H9	9.431556922	0.261992083	35	36
H10	18.59027778	0.000307	21.87583333	H	3.5	10	H9	3.807114663	0.105754957	27	28
A11	7.48	0.00316	12.61611111	A	0	11	H11	34.35055507	1	76	83
B11	8.167777778	0.00382	13.48472222	B	0.5	11	H11	28.42340944	0.827451242	67	69
C11	11.73305556	0.0036	16.18805556	C	1	11	H11	1.714451592	0.049910448	14	15
D11	8.331944444	0.00299	13.70111111	D	1.5	11	H11	11.62019656	0.338282643	40	41
E11	7.872222222	0.002	15.77861111	E	2	11	H11	1.824514694	0.053114562	18	20
F11	14.87	0.00269	20.21694444	F	2.5	11	H11	1.676876651	0.048816581	13	13
G11	15.65194444	0.00268	20.98361111	G	3	11	H11	1.736278102	0.050545853	16	16
H11	15.77638889	0.00393	20.99361111	H	3.5	11	H11	1.587323833	0.046209554	12	11
A12	2.593055556	0.00484	7.794722222	A	0	12	H12	39.40304208	1	85	83
B12	2.380277778	0.00393	8.302777778	B	0.5	12	H12	24.29581146	0.616597353	60	58
C12	3.337222222	0.00357	9.540555556	C	1	12	H12	1.438645911	0.036511037	9	8
D12	4.232222222	0.00376	10.42	D	1.5	12	H12	4.135279627	0.104948233	30	27
E12	4.335277778	0.0031	11.49666667	E	2	12	H12	1.087051017	0.027587997	1	1
F12	7.153888889	0.00326	13.69805556	F	2.5	12	H12	1.101858775	0.0279638	2	2
G12	8.215833333	0.00279	14.79972222	G	3	12	H12	1.148229917	0.029140641	3	3
H12	6.363055556	0.00301	13.15555556	H	3.5	12	H12	1.960564006	0.049756666	20	14
