# Supplementary material for: Parallel but distinct adaptive routes in the budding and fission yeasts after 10,000 generations of experimental evolution
Source: Nat Ecol Evol. 2026 Mar 13;10(4):765–78. doi: 10.1038/s41559-026-03017-1 (PMC13076206; doi:10.1038/s41559-026-03017-1)
Supplement: Supplementary file 8 — Statistical source data. [file 41559_2026_3017_MOESM8_ESM.csv]

Systematic_ID	log2FoldChange	padj	Gene name	Product description
SPAC17H9.09c	-3.437676014	0.015983835	ras1	GTPase Ras1
SPAC821.09	-2.896002267	3.07E-26	eng1	cell septum surface endo-1,3-beta-glucanase Eng1
SPBP4G3.02	-2.456093756	1.79E-19	pho1	extracellular acid phosphatase Pho1
SPAC869.01	-2.357875912	5.67E-05		hydrolase activity, implicated in cellular detoxification
SPBC947.04	-2.355704971	5.93E-14	pfl3	cell surface glycoprotein, flocculin Pfl3, DIPSY family
SPAC1039.02	-2.301302342	0.003721696	efn2	extracellular 5'-nucleotidase, human NT5E family Efn2
SPCC188.04c	-2.286975629	0.019672924	spc25	Ndc80 complex subunit Spc25
SPAC5H10.03	-2.138273277	4.19E-16		phosphoglycerate mutase/6-phosphofructo-2-kinase family
SPBPB8B6.05c	-2.130745758	6.50E-11		L-asparaginase
SPAC186.01	-2.11092966	0.001746728	pfl9	cell surface glycoprotein, flocculin Pfl9, DIPSY family
SPAPB1E7.04c	-1.832754232	4.19E-16	cts2	chitinase-like protein Cts2
SPBC428.11	-1.828663886	1.57E-11	met17	homocysteine synthase Met17
SPBC31F10.17c	-1.812370892	1.52E-09		Schizosaccharomyces pombe specific protein
SPAC637.11	-1.723986256	3.41E-05	rpm2	mitochondrial ATP-dependent RNA helicase Rpm2
SPBC8E4.01c	-1.7005198	0.000291295	pho84	plasma membrane inorganic phosphate transmembrane transporter
SPBC428.03c	-1.689052906	3.53E-17	pho4	extracellular thiamine-repressible acid phosphatase Pho4
SPAC11D3.02c	-1.664137346	3.82E-13		ELLA family acetyltransferase
SPAC29E6.04	-1.66375766	0.008209369	nnf1	MIS12/MIND complex subunit Nnf1
SPCC613.04c	-1.657343277	0.002165523	rng3	UCS-domain protein Rng3
SPBC27.04	-1.652412397	6.89E-16	uds1	septation protein Uds1
SPAC19G12.05	-1.651098779	6.41E-09	mce1	mitochondrial carrier, citrate
SPBC17D1.06	-1.649571817	6.55E-09	dbp3	ATP-dependent RNA helicase Dbp3
SPACUNK4.09	-1.648686715	1.77E-11		methyltransferase with rhodanese domain, unknown specificity
SPBC660.14	-1.62825705	2.72E-17	mik1	M phase inhibitor protein kinase Mik1
SPBC1347.02	-1.607538657	1.61E-11	ani1	nucleophosmin-like histone chaperone/CENP-A amino terminus domain (NTD) isomerase Ani1/Fkbp39
SPBC19G7.04	-1.598049623	5.58E-08		protein-DNA covalent cross-linking repair protein
SPBC725.12	-1.585177296	0.00157972	nbl1	Borealin homolog Nbl1
SPAC10F6.10	-1.584060135	1.32E-06	rio1	protein kinase, RIO family Rio1
SPAC977.12	-1.580404462	8.82E-10		L-asparaginase
SPAC11G7.06c	-1.564894356	1.85E-13	mug132	UPF0300 family protein 3
SPBC25B2.09c	-1.535700949	4.97E-13	msr1	mitochondrial and cytoplasmic arginine-tRNA ligase Rrs1/Msr1
SPBC19F5.02c	-1.530001921	8.72E-12	utp4	small subunit processome, U3 snoRNP-associated WD repeat protein Utp4
SPAC23A1.03	-1.526052288	3.36E-11	apt1	adenine phosphoribosyltransferase (APRT) Apt1
SPAC23H4.15	-1.520922297	9.09E-09	tsr1	ribosome biogenesis protein Tsr1
SPAC7D4.08	-1.517590128	1.98E-06		Schizosaccharomyces pombe specific protein
SPCC18B5.01c	-1.513223439	1.18E-06	bfr1	plasma membrane brefeldin A efflux transporter Bfr1
SPBC4C3.03	-1.512835855	5.70E-18	thr1	homoserine kinase Thr1
SPCC126.03	-1.507628464	5.20E-15	pus1	tRNA pseudouridine (22/25/27) synthase Pus1
SPAC5H10.06c	-1.507558052	1.64E-07	adh4	mitochondrial alcohol dehydrogenase/NADH dehydrogenase Adh4
SPBC215.06c	-1.498676314	5.21E-10		nucleolar RNA-binding protein, human LYAR homolog, involved in rRNA processing
SPBC211.02c	-1.489333043	1.01E-10	cwf3	Prp19 complex subunit Cwf3
SPBPB7E8.01	-1.487205379	7.95E-07		Schizosaccharomyces specific protein, predicted GPI anchor, possible peptidase
SPBC17G9.12c	-1.461695049	1.81E-07		HAD superfamily hydrolase, unknown role
SPBC4C3.05c	-1.458765885	1.48E-14	nuc1	DNA-directed RNA polymerase I complex large subunit Nuc1
SPCC1827.01c	-1.451438331	3.64E-12	utp25	U3 associated protein Utp25
SPAC664.08c	-1.44799114	3.92E-10	bfr2	traub family protein involved in ribosome biogenesis
SPAC1006.08	-1.446879281	1.65E-16	etd1	Spg1-binding protein Etd1
SPAC6G10.12c	-1.445892281	1.18E-14	ace2	DNA-binding transcription factor Ace2
SPBC2G2.08	-1.439985513	9.52E-11	ade9	C-1-tetrahydrofolatesynthase/methylenetetrahydrof olatedehydrogenase/methylenetetrahydrofolatecyclohydrolase/ formyltetrahydrofolatesynthetase Ade9
SPCC1183.07	-1.439022593	1.28E-08	rrp5	U3 snoRNP-associated protein Rrp5
SPAC5H10.10	-1.431165745	0.02771435		NADPH dehydrogenase, (Old yellow enzyme) involved in small alpha,beta-unsaturated carbonyl compounds
SPAC57A10.10c	-1.427639873	2.09E-10	sla1	tRNA chaperone, La protein, Sla1
SPBC725.15	-1.421631886	2.71E-12	ura5	orotate phosphoribosyltransferase Ura5
SPAC4C5.01	-1.418471827	0.010507651	pud1	pseudouridine-5'-phosphatase Pud1
SPCC18.13	-1.414685789	2.44E-12	trm82	tRNA (guanine-N7-)-methyltransferase WD repeat subunit Trm82
SPAC17H9.05	-1.412940594	2.96E-08	ebp2	rRNA processing protein Ebp2
SPAC19G12.16c	-1.410108758	5.97E-11	adg2	conserved fungal cell surface protein, Kre9/Knh1 family, Adg2
SPBC20F10.01	-1.38858283	1.01E-12	gar1	box H/ACA snoRNP complex subunit Gar1
SPBC30D10.18c	-1.387102134	1.36E-11	rpl102	60S ribosomal protein L10a
SPBC1711.05	-1.38162759	4.98E-11	srp40	nucleocytoplasmic transport chaperone Srp40
SPAC57A10.12c	-1.372834341	2.20E-07	ura3	mitochondrial dihydroorotate dehydrogenase Ura3
SPBC106.14c	-1.365235388	6.15E-07	sda1	SDA1 family protein
SPAC22G7.05	-1.364504161	2.53E-14	kri1	ribosome biogenesis protein Kri1
SPBP8B7.20c	-1.351847657	1.04E-09	nop2	rRNA (cytosine-C5-)-methyltransferase activity Nop2
SPBC1861.01c	-1.351438422	2.02E-07	cnp3	CENP-C ortholog Cnp3
SPAC20G8.09c	-1.348746806	1.21E-13	nat10	rRNA/tRNA cytidine N-acetyltransferase
SPAPB8E5.03	-1.342650768	1.10E-08	mae1	plasma membrane malate/succinate:proton symporter Mae1
SPAC17G8.06c	-1.340185125	1.65E-16	ilv3	dihydroxy-acid dehydratase Ilv3
SPCC338.11c	-1.339188694	2.72E-19	efm2	translation elongation factor EF2/EF3 lysine methyltransferase Efm2/Rgg1
SPAC806.03c	-1.337738546	2.68E-09	rps2601	40S ribosomal protein S26
SPAPJ760.03c	-1.336174173	2.81E-15	adg1	Schizosaccharomyces specific protein Adg1
SPAC16C9.02c	-1.334661519	2.03E-12	mta1	S-methyl-5-thioadenosine phosphorylase Mta1
SPCP1E11.10	-1.330867839	3.65E-15	dhm1	ankyrin repeat protein, unknown biological role
SPBC409.08	-1.32685978	6.94E-06		spermine family transmembrane transporter
SPBC215.08c	-1.325002417	7.15E-08	arg4	arginine specific carbamoyl-phosphate synthase Arg4
SPBC14C8.12	-1.322760035	9.25E-07	rpb8	DNA-directed RNA polymerase I, II and III subunit Rpb8
SPAC3H5.06c	-1.319048321	2.88E-19	pol1	DNA polymerase alpha catalytic subunit
SPAC1142.04	-1.318289417	1.80E-08	noc201	Noc complex subunit Noc201
SPAC922.05c	-1.312720015	1.10E-13		MFS superfamily, UNC-93 subfamily, transmembrane transporter
SPAC9G1.12	-1.311038476	1.16E-19	trm61	tRNA (m1A) methyltransferase complex catalytic subunit Trm61
SPBC1861.04c	-1.309972931	2.88E-05	prp24	RNA-binding protein Prp24
SPBC106.17c	-1.306143839	2.78E-09	cys2	serine O-acetyltransferase/serine O-succinyltransferase Cys2
SPBC577.12	-1.302539129	5.61E-16	dph6	diphthamide synthetase Dph6
SPBC800.08	-1.300296954	1.24E-12	trm6	tRNA (adenine(58)-N1)-methyltransferase non-catalytic subunit (tRNA (m1A) methyltransferase complex) Trm6
SPCC285.05	-1.299294222	0.000478878		purine nucleoside transmembrane transporter
SPAC1B3.16c	-1.298828426	3.60E-05	vht1	plasma membrane vitamin H transmembrane transporter Vht1
SPBC244.02c	-1.298189119	3.40E-08	utp6	U3 snoRNP-associated protein Utp6
SPBC1711.07	-1.296972268	6.89E-16	rrb1	assembly chaperone for ribosomal protein Rpl3, WD repeat protein Rrb1
SPCC613.12c	-1.295245807	4.26E-11	raf1	CLRC ubiquitin ligase complex WD repeat subunit Raf1/Dos1
SPCC1494.07	-1.294646623	1.66E-11	trm732	tRNA (cytosine 32-2'-O)-methyltransferase regulator Trm732
SPBC14F5.03c	-1.291295187	2.48E-07	kap123	karyopherin/importin beta family nuclear import signal receptor Kap123
SPAC4A8.05c	-1.288911369	1.45E-12	myp2	myosin II heavy chain Myo3
SPBC16D10.02	-1.287484507	2.36E-11	trm11	tRNA (guanine(10)-N2)-methyltransferase catalytic subunit Trm11
SPBC1306.02	-1.28228799	1.49E-10	trm734	tRNA (guanosine 34-2'-O)-methyltransferase regulator Trm734
SPBC16A3.11	-1.279785661	1.21E-13	eso1	mitotic cohesin N-acetyltransferase/DNA polymerase eta Eso1 fusion protein
SPAC27F1.06c	-1.275600716	9.97E-10	ani2	nucleophosmin-like histone chaperone/CENP-A amino terminus domain (NTD) isomerase Ani2/Fkbp40
SPBC8D2.05c	-1.275246368	4.23E-14	sfi1	spindle pole body half bridge protein Sfi1
SPCP1E11.11	-1.275161834	3.46E-10	puf6	pumilio family RNA-binding protein Puf6
SPBC405.01	-1.265748795	1.51E-14	ade1	phosphoribosylamine-glycine ligase/phosphoribosylformylglycinamidine cyclo-ligase
SPAC1F7.02c	-1.263157247	1.01E-06	has1	ribosome biogenesis ATP-dependent RNA helicase Has1
SPAC3G6.11	-1.260624927	3.22E-18	chl1	ATP-dependent DNA helicase Chl1
SPAP14E8.02	-1.259285979	3.97E-18	tos4	chromatin binding FHA domain protein Tos4
SPAC29B12.10c	-1.259097898	5.76E-08	pgt1	plasma membrane glutathione transmembrane transporter Pgt1
SPBC29A3.16	-1.257787598	8.79E-07	rrs1	ribosome biogenesis protein Rrs1
SPAC22G7.06c	-1.255018316	9.51E-13	ura1	trifunctional GLNase (glutamine amidotransferase)/CPSase (carbamoylphosphate synthetase)/ATCase (aspartate transcarbamoylase) Ura1
SPAC1952.06c	-1.253337309	2.11E-11		spliceosomal complex subunit
SPBC4F6.13c	-1.252579872	1.29E-08	erb1	WD repeat/BOP1NT protein Erb1
SPCC11E10.09c	-1.252321257	2.23E-07		glycosyl hydrolase family 13 family protein
SPBC651.10	-1.251220019	1.38E-09	nse5	Smc5-6 complex non-SMC subunit Nse5
SPBC776.12c	-1.250115699	2.45E-10	hsk1	Dbf4(Dfp1)-dependent protein kinase Hsk1
SPAC644.15	-1.245928446	4.47E-13	rpp101	ribosomal protein P1 Rpp101
SPBC1861.05	-1.240648804	5.15E-09		bifunctional pseudouridylate synthase/pseudouridine kinase
SPCC1742.01	-1.240392286	0.000323336	gsf2	cell surface glycoprotein, galactose-specific flocculin Gsf2
SPBC17A3.08	-1.24020963	3.73E-07		TatD homolog
SPAC17D4.04	-1.228657147	8.57E-14	trm401	tRNA (cytosine-5-)-methyltransferase
SPAC1786.02	-1.227890347	2.70E-08	plb2	phospholipase Plb2
SPBC15C4.04c	-1.227176801	1.52E-09		amino acid/polyamine family transmembrane transporter
SPAC3F10.02c	-1.226268012	8.79E-07	trk1	plasma membrane potassium ion transmembrane transporter Trk1
SPAC4F8.04	-1.224123718	1.67E-09	rpf1	Brix domain protein Rpf1
SPAC3G6.04	-1.222918877	9.51E-07	rnp24	RNA-binding protein Rnp24
SPBC19F5.05c	-1.220420387	1.65E-08	ppp1	pescadillo-family BRCT domain protein Ppp1
SPBC887.14c	-1.219289847	5.10E-16	pfh1	mitochondrial 5' to 3' DNA helicase Pif1/Pfh1 OR nuclear 5' to 3' DNA helicase Pif1/Pfh1
SPCC16C4.08c	-1.216625884	4.99E-08	skb15	p21 activated protein kinase inhibitor Skb15
SPAC19B12.02c	-1.212878576	9.96E-07	gas1	cell wall 1,3-beta-glucanosyltransferase Gas1
SPBC839.14c	-1.21059556	1.32E-07	efm4	elongation factor EF-1 alpha (eEF1A) methyltransferase Efm4
SPCC1223.15c	-1.210385979	1.95E-08	spc19	DASH complex subunit Spc19
SPAC2C4.12c	-1.208307227	9.71E-10	tpt1	tRNA 2'-phosphotransferase Tpt1/ CIA machinery involved in ribosome biogenesis protein Yae1 fusion protein
SPCC962.02c	-1.20564372	5.58E-11	bir1	survivin, Bir1
SPBC25D12.03c	-1.205128711	8.81E-10	mcm7	MCM complex subunit Mcm7
SPAP8A3.11c	-1.204220791	1.16E-09	mtg2	mitochondrial ribosome large subunit assembly GTPase Mtg2
SPBC16D10.01c	-1.197997864	3.32E-08	acl4	assembly chaperone for ribosomal protein Rpl4, TPR repeat protein Acl4
SPAC17G8.01c	-1.196833019	3.22E-11	trl1	tRNA ligase Trl1
SPAC8E11.10	-1.19286655	0.000155605		mitochondrial oxidoreductase activity, acting on the CH-OH group of donors, NAD or NADP as acceptor, implicated in carbohydrate assimilation
SPBC4F6.14	-1.18947404	3.52E-08	nop4	RNA-binding protein Nop4
SPCC330.07c	-1.186854815	4.71E-05		transmembrane transporter
SPAC10F6.01c	-1.185353951	6.13E-10	sir1	sulfite reductase beta subunit Sir1
SPBC3B8.03	-1.18496724	4.68E-15	lys9	saccharopine dehydrogenase
SPCC330.05c	-1.183474531	6.86E-11	ura4	orotidine 5'-phosphate decarboxylase Ura4
SPBC8D2.10c	-1.179869715	4.73E-10	rmt3	type I ribosomal protein arginine N-methyltransferase Rmt3
SPBP16F5.06	-1.17968205	1.28E-08	nop8	ribosome biogenesis RNA-binding protein Nop8
SPBC14F5.06	-1.179268242	8.29E-11	rli1	iron-sulfur ATPase involved in ribosome biogenesis and translation Rli1
SPAC823.08c	-1.176437247	3.29E-11	rrp3	ATP-dependent RNA helicase Rrp3
SPCPB16A4.04c	-1.174957632	4.65E-08	trm8	tRNA (guanine-N7-)-methyltransferase catalytic subunit Trm8
SPBC216.06c	-1.174395282	6.38E-09	swi1	replication fork protection complex subunit Swi1
SPAC2F3.13c	-1.169387288	6.78E-09	qtr2	queuine tRNA-ribosyltransferase accessory subunit Qtrtd1/Qtr2
SPAC6F12.16c	-1.166593357	2.55E-11	mtr4	TRAMP complex ATP-dependent RNA helicase subunit Mtr4
SPAC1A6.02	-1.165901377	2.71E-08	wdr55	WD repeat protein, human WDR55 family, involved in ribosome biogenesis
SPAPB8E5.06c	-1.16425421	6.83E-13	rpl302	60S ribosomal protein L3
SPBC1718.03	-1.161392869	1.42E-07	ker1	DNA-directed RNA polymerase I complex subunit Ker1
SPAC31G5.08	-1.157189719	2.31E-13	hem4	uroporphyrinogen-III synthase Ups
SPBC21C3.08c	-1.155895714	8.46E-15	car2	ornithine transaminase Car2
SPAC821.08c	-1.154603918	3.10E-08	slp1	substrate-specific mitotic metaphase/anaphase APC coactivator Slp1/Cdc20
SPBC776.08c	-1.149911161	6.88E-09	utp22	small-subunit processome, UTP-C complex subunit Utp22
SPBC1773.10c	-1.147530998	4.47E-14	nrs1	cytoplasmic asparagine-tRNA ligase Nrs1
SPAC6G9.02c	-1.146688207	2.12E-08	nop9	pumilio family RNA-binding protein Nop9
SPAC17H9.04c	-1.145470458	3.20E-07	dri1	RNA-binding protein involved in heterochromatin assembly Dri1
SPBC713.04c	-1.143416626	4.52E-10	pwp2	small subunit processome, U3 snoRNP-associated protein Utp1
SPBC1711.16	-1.142022655	7.43E-07	pwp1	WD repeat protein Pwp1
SPCC1672.07	-1.140648313	3.85E-12	utp21	small subunit processome, U3 snoRNP-associated protein Utp21
SPBC14C8.14c	-1.140216462	0.000306229	pol5	rRNA processing protein Pol5
SPCC1494.06c	-1.135930655	3.52E-08	dbp9	ATP-dependent RNA helicase Dbp9
SPAC1952.12c	-1.134415812	1.66E-06	csn71	COP9/signalosome complex subunit 7a
SPBC3D6.04c	-1.134095263	3.73E-05	mad1	Mad2 receptor at unattached kinetochores, Mad1
SPBC83.15	-1.133153088	1.01E-14	wdr74	ribosome assembly factor, WD repeat protein Nsa1/Wdr74
SPAC23H4.06	-1.131156076	3.75E-06	gln1	glutamate-ammonia ligase Gln1
SPAC1250.05	-1.131122608	6.73E-06	rpl3002	60S ribosomal protein L30
SPAC1002.13c	-1.129118484	2.98E-10	psu1	cell wall beta-glucosidase Psu1
SPBC25H2.05	-1.128451275	7.04E-13	egd2	nascent polypeptide-associated complex alpha subunit Egd2
SPBC15C4.05	-1.127795375	6.77E-16	dhx29	ATP-dependent RNA helicase, human DHX29 ortholog
SPCC1223.08c	-1.125792983	3.72E-06	dfr1	dihydrofolate reductase/ lysophospholipase fusion protein Dfr1
SPBC27.08c	-1.124351877	1.17E-08	sua1	sulfate adenylyltransferase
SPCC1393.09c	-1.121324197	6.60E-09	gir2	RWD domain protein, involved in cytoplasmic translation Gir2
SPAC977.11	-1.120012753	0.01047926	fex1	plasma membrane fluoride export channel Fex1
SPBC26H8.06	-1.119151434	1.67E-09	grx4	CIA machinery monothiol glutaredoxin Grx4
SPBP23A10.07	-1.117008697	3.32E-13	rpa2	DNA-directed RNA polymerase I complex subunit Rpa2
SPBC23E6.05	-1.116966991	5.54E-11	arx1	ribosomal export complex protein Arx1, peptidase family
SPAC25G10.05c	-1.113746756	2.36E-16	his1	ATP phosphoribosyltransferase
SPAC11E3.13c	-1.110915023	0.031099527	gas5	cell wall 1,3-beta-glucanosyltransferase Gas5
SPAPB1A10.06c	-1.110585534	7.11E-11	dhx37	ATP-dependent RNA helicase, small-subunit processome Dhx37
SPCC1827.03c	-1.109745412	1.39E-12	pcs60	acetyl-CoA ligase Pcs60
SPAC1F12.07	-1.109077927	7.63E-20	ser1	phosphoserine aminotransferase
SPAC227.02c	-1.103800933	9.25E-07	rrp15	rRNA processing protein Rrp15
SPAC688.14	-1.103591886	4.31E-16	set13	ribosome L32 lysine methyltransferase Set13
SPCC1620.05	-1.100853494	0.000106593	bet4	Rab geranylgeranyltransferase alpha subunit Bet4
SPAC18G6.07c	-1.09994785	5.16E-08	mra1	rRNA (pseudouridine) methyltransferase Mra1
SPCC965.10	-1.093758347	4.89E-09		DNA-binding transcription factor
SPBC16H5.08c	-1.093398751	1.52E-12		ribosome biogenesis ATPase, Arb family ABCF2-like
SPCC895.06	-1.092535873	5.70E-12	elp2	elongator complex WD repeat protein Elp2
SPAC31A2.02	-1.091943817	1.50E-07	trm112	eRF1 methyltransferase complex and tRNA (m2G10) methyltransferase complex regulatory subunit Trm112
SPBC16G5.17	-1.091391684	1.71E-07		DNA-binding transcription factor, zf-fungal binuclear cluster type
SPBC646.10c	-1.091305764	7.72E-14	nop56	U3 snoRNP-associated protein Nop56
SPBC2F12.14c	-1.091114079	4.04E-09	gua1	IMP dehydrogenase Gua1
SPAC6F12.10c	-1.088543032	1.36E-07	ade3	phosphoribosylformylglycinamidine synthase Ade3
SPBC8D2.16c	-1.085611204	8.68E-08		SPOUT family rRNA methyltransferase
SPCPB1C11.03	-1.085526117	0.000572933		plasma membrane cysteine transmembrane transporter
SPAC1039.04	-1.085291255	1.29E-05		plasma membrane carboxylic acid transmembrane transporter
SPAC6B12.09	-1.085163842	7.45E-06	trm10	tRNA m(1)G methyltransferase Trm10
SPAC3C7.08c	-1.08076629	3.28E-08	elf1	AAA family ATPase Elf1
SPBC1778.01c	-1.080655439	1.44E-15	zuo1	ribosome-associated chaperone, zuotin
SPBC13G1.04c	-1.080312707	2.08E-07	abh1	tRNA N1-methyladenine (m1A58) demethylase
SPBC21H7.07c	-1.080261152	1.13E-09	his5	imidazoleglycerol-phosphate dehydratase His5
SPAC521.05	-1.076422532	7.21E-13	rps802	40S ribosomal protein S8
SPBC16E9.10c	-1.073935923	7.22E-09	rix7	ribosome assembly ATPase Rix7
SPBC16C6.12c	-1.072602319	7.59E-07	las1	rixosome complex/ Las1 complex endonuclease Las1
SPAC1687.11	-1.071980425	5.46E-09	spb1	ribosome bigenesis rRNA methyltransferase Spb1
SPBC21H7.04	-1.067428733	2.54E-09	dbp7	ATP-dependent RNA helicase Dbp7
SPAC3G9.01	-1.064331851	1.18E-12	nsk1	Clp1-interacting, microtubule plus-end binding Nsk1
SPAC4F10.19c	-1.060242337	1.90E-05	hit1	zf-HIT family C/D snoRNP assembly protein Hit1
SPBC800.06	-1.059712201	2.08E-08	brx1	ribosome biogenesis protein Brx1
SPBC1105.01	-1.05933718	2.07E-10		rRNA processing protein Rrp12-like
SPBC19F8.02	-1.059267776	1.24E-07	nud3	nuclear distribution protein NUDC homolog
SPAC890.04c	-1.057520928	4.16E-09	ytm1	ribosome biogenesis WD repeat WDR12/Ytm1 protein
SPBC365.04c	-1.057087001	5.75E-08	nop6	RNA-binding protein, involved in ribosome biogenesis Nop6
SPAC110.01	-1.052680323	1.36E-07	ppk1	serine/threonine protein kinase Ppk1
SPAC31G5.17c	-1.052031029	8.81E-11	rps1001	40S ribosomal protein S10
SPBC1198.02	-1.048718129	9.04E-06	dea2	adenine deaminase Dea2
SPAC4D7.08c	-1.048423739	9.28E-10	ade4	amidophosphoribosyltransferase Ade4
SPBP8B7.31	-1.047749292	6.68E-08		HAD superfamily hydrolase, unknown role
SPAC1071.10c	-1.045798652	3.55E-08	pma1	plasma membrane P-type proton exporting ATPase, P3-type Pma1
SPCC14G10.02	-1.044084593	7.94E-14	urb1	ribosome biogenesis protein Urb1
SPAC1565.05	-1.042545674	4.21E-08	utp8	small subunit processome, t-UTP complex subunit Utp8
SPAP7G5.02c	-1.041432742	1.62E-10	gua2	GMP synthase [glutamine-hydrolyzing] Gua2
SPAC959.07	-1.040783007	1.18E-14	rps403	40S ribosomal protein S4
SPAC17D4.02	-1.039889012	1.38E-14	cdc45	DNA replication pre-initiation complex subunit Cdc45
SPAC17C9.14	-1.038870537	0.022558151	pex19	Pex19 protein
SPBC2G5.03	-1.038677732	0.000124988	ctu1	cytosolic tRNA-uridine 2-sulfurtransferase subunit Ctu1
SPAC18B11.06	-1.038240601	1.60E-05	lcp5	U3 snoRNP-associated protein Lcp5
SPBP22H7.05c	-1.036398108	5.97E-08	abo2	histone H3-H4 chaperone (ATP-dependent) Abo2
SPBC29A10.10c	-1.036114667	3.94E-13	dbl8	ATP-dependent RNA helicase senataxin-like Dbl8
SPBC1778.07	-1.034232994	3.13E-13		dipeptide methyltransferase, human CARNMT1 ortholog, implicated in amino acid metabolism
SPAC23C11.13c	-1.034231864	1.81E-10	hpt1	guanine/xanthine/hypoxanthine phosphoribosyltransferase Hpt1
SPCC24B10.22	-1.032398412	1.16E-07	pog1	mitochondrial DNA polymerase, gamma subunit Pog1
SPAC26F1.12c	-1.03133961	2.01E-10	hgh1	chaperone for translation factor EF2, armadillo-type fold, Hgh1
SPCC1322.01	-1.030684136	3.46E-12	rpm1	mitochondrial 3'-5' exonuclease for RNA 3' ss-tail
SPAC607.04	-1.02844221	1.16E-12	arg82	inositol polyphosphate IP3/IP4 kinase Arg82
SPBC29A3.06	-1.027022053	3.25E-08	utp18	small subunit processome, CGI-48 family Utp18
SPAC4F10.09c	-1.026966642	8.36E-08	noc1	ribosome biogenesis protein Noc1
SPBC14C8.07c	-1.026404594	9.94E-10	cdc18	MCM loader
SPAC17G8.08c	-1.025287406	1.25E-09	gdt2	Golgi Ca(2+)/H(+) antiporter Gdt2
SPCC290.03c	-1.02502354	1.50E-07	nup186	nucleoporin Nup186
SPAC2G11.02	-1.024630574	2.16E-14	urb2	ribosome biogenesis protein Urb2
SPAC27E2.02	-1.022582922	5.41E-09	yih1	eIF2alpha (Gcn2) kinase inhibitor (human IMPACT homolog) Yih1
SPAC1486.09	-1.022495264	2.71E-06	nob1	ribosome biogenesis protein Nob1
SPBC23G7.11	-1.022423117	3.42E-05	mag2	DNA-3-methyladenine glycosylase Mag2
SPBC18H10.16	-1.021863665	1.58E-08	vhc1	vacuolar membrane cation-chloride cotransporter Vhc1
SPBC1773.17c	-1.020964145	0.000111378	gor2	glyoxylate reductase
SPBC16G5.10	-1.02059697	8.33E-11	rrp42	exosome subunit Rrp42
SPAC20G8.08c	-1.020545945	1.87E-06	fft1	histone chaperone/ATP-dependent chromatin remodeller, SMARCAD1 family Fft1
SPBP8B7.09c	-1.017420225	2.11E-11	los1	karyopherin/importin-beta family nuclear import receptor Los1
SPAC222.06	-1.017262993	5.02E-07	mak16	ribosome biogenesis protein Mak16
SPAC1783.03	-1.016590262	3.18E-05	fta2	CENP-P ortholog Fta2
SPBC3B9.05	-1.014781679	1.58E-07	hot15	helper of TIM Hot15
SPCC31H12.04c	-1.013881863	8.46E-10	rpl1202	60S ribosomal protein L12.1/L12A
SPAC29E6.06c	-1.013409615	1.51E-15		mitochondrial and cytoplasmic cysteine-tRNA ligase Crs1
SPBC2F12.07c	-1.011793469	6.90E-09	rpl802	60S ribosomal protein L8/L2
SPAC56F8.03	-1.010723291	9.37E-12	tif52	translation initiation factor eIF5B Tif52
SPCC736.06	-1.007502326	1.82E-08	dar2	mitochondrial aspartate-tRNA ligase Dar2
SPAPB24D3.09c	-1.006974725	1.80E-06	pdr1	ABC transmembrane transporter Pdr1
SPBC354.04	-1.005243554	2.16E-08		Schizosaccharomyces specific protein
SPBP22H7.09c	-1.00490843	1.41E-07	mis15	CENP-N ortholog Mis15
SPBC1105.04c	-1.004090536	2.95E-08	cbp1	CENP-B homolog Cbp1, domesticated transposable element
SPCC191.08	-1.003255962	2.17E-08	lto1	CIA machinery involved in ribosome biogenesis protein Lto1
SPBC839.08c	-1.00259625	2.26E-07	its8	pig-N
SPBC30D10.11	-1.002146467	8.44E-06	gpi1	phosphatidylinositol N-acetylglucosaminyltransferase subunit pig-Q, Gpi1
SPBC336.04	-1.001515436	1.19E-09	cdc6	DNA polymerase delta catalytic subunit Cdc6
SPBC342.03	-1.000956362	0.000189142	gas4	spore wall 1,3-beta-glucanosyltransferase Gas4
SPAC57A7.06	-1.000374819	1.75E-06	utp14	U3 snoRNP-associated protein Utp14
SPBC9B6.07	-0.999443079	2.96E-07	nop52	nucleolar protein Nop52 family Rrp1
SPAC13G7.01c	-0.998355586	5.04E-10	erg7	lanosterol synthase Erg7
SPBP4H10.13	-0.995945151	2.23E-08	rps2302	40S ribosomal protein S23
SPBC14C8.19	-0.995789294	1.52E-06	tam10	human SMAP ortholog, implicated in mRNA processing
SPAC29A4.13	-0.995507751	0.000516383	ure6	urease accessory protein UreF
SPBC6B1.07	-0.994501209	5.54E-11	prp1	U4/U6 x U5 tri-snRNP complex subunit Prp1
SPCC825.01	-0.99432077	7.11E-11		ATPase, involved in cytoplasmic translational initiation
SPAC17H9.20	-0.994094302	5.49E-12	psc3	mitotic cohesin complex, STAG protein subunit Psc3
SPAC14C4.13	-0.991743505	3.53E-06	rad17	RFC related checkpoint protein Rad17
SPCC16A11.02	-0.989399406	2.15E-07	utp13	small subunit processome, U3 snoRNP-associated protein Utp13
SPBC19C7.06	-0.988814901	9.21E-09	prs1	cytoplasmic proline-tRNA ligase Prs1
SPAC25B8.16	-0.986277575	8.76E-07	pop100	RNase P and RNase MRP subunit Pop100
SPAC19A8.07c	-0.985528684	2.77E-07	imp4	U3 snoRNP-associated protein Imp4
SPCP1E11.09c	-0.985115525	1.02E-10	rpp103	ribosomal protein P1 Rpp103
SPAC13G7.06	-0.985109685	2.69E-06	met16	phosphoadenosine phosphosulfate reductase
SPBC83.04	-0.984106289	5.30E-06	apc15	anaphase-promoting complex platform subcomplex scaffold subunit Apc15
SPAC17A5.01	-0.983054164	4.32E-07	pex6	peroxin-6 ATPase subunit
SPAPB1E7.06c	-0.981395774	1.73E-07	eme1	Holliday junction resolvase subunit Eme1
SPAC3F10.03	-0.98067771	5.40E-14	grs1	mitochondrial and cytoplasmic glycine-tRNA ligase Grs1
SPCC4G3.17	-0.980045323	2.39E-06	hdd1	GMP 5'-nucleotidase
SPAC22F3.08c	-0.978329023	3.34E-06	rok1	ATP-dependent RNA helicase Rok1
SPBC1A4.07c	-0.977717896	2.47E-05	sof1	small subunit processome, U3 snoRNP-associated protein Sof1
SPAC10F6.03c	-0.975735406	7.21E-07	cts1	CTP synthase Cts1
SPBC12C2.13c	-0.975651896	5.59E-09	fnx1	vacuolar amino acid transmembrane transporter Fnx1
SPCC1739.05	-0.975078579	5.11E-07	set5	histone lysine methyltransferase Set5
SPAC1687.20c	-0.973677862	3.00E-06	mis6	CENP-I ortholog, inner centromere connector Mis6
SPBC428.18	-0.97300834	5.95E-06	cdt1	DNA replication licensing factor Cdt1
SPBC12C2.07c	-0.972540038	1.49E-14	srm1	spermidine synthase Srm1
SPBC342.02	-0.969397155	8.21E-10	qrs1	mitochondrial glutaminyl-tRNA ligase Qrs1
SPBC14F5.12c	-0.966758054	7.51E-06	cbh2	CENP-B homolog Cbh2, domesticated transposable element
SPBC1734.01c	-0.966676618	1.01E-05	esf1	rRNA processing protein Esf1
SPBC1271.09	-0.966525018	0.007516013	tgp1	plasma membrane glycerophosphodiester transmembrane transporter
SPAC13G6.01c	-0.965340147	1.30E-10	rad8	ATP-dependent chromatin remodeller/ubiquitin-protein ligase E3 Rad8
SPBP16F5.08c	-0.964352948	3.18E-07	fmo1	ER flavin-containing N,N-dimethylaniline monooxygenase activity Fmo1
SPCC553.03	-0.963985235	9.56E-10	pex1	peroxisomal AAA family ATPase Pex1
SPAC1250.04c	-0.963109731	0.000510089	atl1	alkyltransferase-like protein Atl1
SPCC417.07c	-0.960015819	1.60E-12	mto1	gamma tubulin complex linker Mto1
SPAC6G9.10c	-0.959095101	1.58E-07	sen1	ATP-dependent 5' to 3' DNA/RNA helicase Sen1
SPCC895.07	-0.958192695	1.05E-11	alp14	TOG/XMAP215 microtubule plus end tracking polymerase Alp14
SPAC13G7.08c	-0.95807372	4.81E-08	crb3	rixosome complex WD repeat subunit Crb3
SPAC17C9.10	-0.95766982	1.02E-06	stm1	vacuolar amino acid transmembrane transporter Stm1
SPBC1711.04	-0.956284192	7.22E-13	mtd1	methylenetetrahydrofolate reductase Mtd1
SPBC1A4.05	-0.955868657	1.47E-08	blt1	ubiquitin domain-like protein Blt1
SPAC1F3.06c	-0.954547818	1.35E-09	spo15	mitotic and meiotic spindle pole body protein, gamma tubulin complex linker-related Spo15
SPCC1840.11	-0.954484628	1.86E-08	csl4	exosome subunit Csl4
SPAP8A3.07c	-0.950125838	2.56E-12	aro3	phospho-2-dehydro-3-deoxyheptonate aldolase Aro3
SPCC663.11	-0.950053504	0.000265421	saf1	splicing associated factor Saf1
SPBC27B12.06	-0.948265614	7.17E-14	gpi13	pig-O
SPAC30C2.02	-0.947418012	3.36E-06	mmd1	eIF-5A-deoxyhypusine hydroxylase
SPBC13G1.08c	-0.945882014	4.17E-11	ash2	Set1C complex and Lid2 complex subunit Ash2-trithorax family
SPAC1F8.06	-0.945548173	5.05E-07	pfl8	cell surface glycoprotein, flocculin Pfl8
SPAC13D6.03c	-0.944908049	5.79E-10	trm9	tRNA (uridine) methyltransferase Trm9
SPCC126.01c	-0.943326613	8.28E-07		WD repeat protein
SPAC23H3.12c	-0.942035681	0.00025683		mitochondrial hydrogen/potassium transport system protein
SPAC694.06c	-0.939597563	2.14E-09	mrc1	checkpoint signalling adaptor, claspin, Mrc1
SPBC1604.06c	-0.938925839	5.63E-08	noc4	CBF/Mak21 family Noc4
SPAC25H1.07	-0.938326149	1.20E-14	emc1	ER membrane protein complex subunit Emc1
SPBC3B9.19	-0.938168517	1.10E-06	mge1	mitochondrial [2Fe-2S] cluster assembly and protein import chaperone Mge1
SPAC806.08c	-0.937646382	3.62E-08	mod21	gamma tubulin complex GCP5 subunit Mod21
SPAC2F3.12c	-0.937112068	1.89E-07	plp1	thioredoxin fold protein Plp1
SPAC9.12c	-0.936321214	0.000236346	atp12	mitochondrial F1-FO ATP synthase chaperone Atp12
SPBC3B8.01c	-0.934746308	6.79E-06	arh1	mitochondrial [2Fe-2S] cluster assembly NADPH-ferredoxin reductase Arh1
SPAC2E1P5.01c	-0.933900422	6.26E-07	mns1	mannosyl-oligosaccharide 1,2-alpha-mannosidase
SPCC962.05	-0.933553814	2.73E-08	ast1	nuclease, XP-G family protein Ast1
SPAC16C9.03	-0.933295221	2.76E-06	nmd3	ribosome export adaptor Nmd3
SPBC839.11c	-0.933269598	5.93E-06	hut1	ER uridine diphosphate-glucose transmembrane transporter Hut1
SPCC285.16c	-0.933232176	3.61E-06	msh6	MutS protein homolog
SPBPB2B2.09c	-0.932746145	1.01E-06	pan5	2-dehydropantoate 2-reductase Pan5
SPAC17H9.13c	-0.932395951	3.78E-12	pro2	glutamate 5-kinase Pro2
SPCC1322.15	-0.932327437	2.96E-07	rpl3402	60S ribosomal protein L34
SPAC17G6.15c	-0.930505706	7.19E-10	fsf1	mitochondrial carrier, serine Fsf1
SPBC887.17	-0.930298414	0.003840032		plasma membrane guanine and adenine transmembrane transporter
SPCC417.08	-0.929551806	4.67E-08	tef3	translation elongation factor eEF3
SPAC17C9.03	-0.925716221	7.42E-09	tif471	translation initiation factor eIF4G
SPBC1A4.03c	-0.925345129	8.98E-08	top2	DNA topoisomerase II
SPAC6G9.04	-0.925009733	4.89E-08	spo7	ArfGEF Spo7
SPAC19B12.01	-0.924774743	8.39E-10	ceo5	TPR repeat protein, implicated in rRNA processing from interactions, human TTC27 ortholog
SPCC550.05	-0.924283909	5.44E-06	nse1	Smc5-6 complex ubiquitin-protein ligase E3 subunit Nse1
SPBC543.02c	-0.922916882	3.07E-08		TPR domain protein, DNAJC7 family
SPBC336.02	-0.921589333	1.16E-05	cdh1	18S rRNA dimethylase Cdh1
SPCC830.11c	-0.921441873	6.08E-07	fap7	RNA mimic/ribosome assembly chaperone for Rps14
SPBC3D6.12	-0.917937122	1.73E-05	dip2	small subunit processome, U3 snoRNA associated protein Dip2
SPAC22F3.10c	-0.917314303	1.82E-10	gcs1	glutamate-cysteine ligase Gcs1
SPCC1223.14	-0.917089295	6.97E-11	aro2	chorismate synthase Aro2
SPAC6F6.11c	-0.917039697	1.24E-08		pyridoxine-pyridoxal-pyridoxamine kinase
SPAC3H5.07	-0.915306547	4.53E-08	rpl702	60S ribosomal protein L7b
SPBC1289.07c	-0.915283283	4.76E-06	rpc40	DNA-directed RNA polymerase I and III subunit Rpc40
SPBC30B4.06c	-0.915079062	2.72E-09	ips1	mitochondrial GIDA family tRNA uridine 5-carboxymethylaminomethyl modification enzyme Ips1
SPCC1682.14	-0.914439364	4.66E-10	rpl1902	60S ribosomal protein L19
SPAC23C11.05	-0.914182894	3.32E-13	ipp1	inorganic pyrophosphatase Ipp1
SPCC1235.07	-0.91371993	2.70E-05	fta7	CENP-Q homolog Fta7
SPCC757.13	-0.913176861	3.68E-10		dipeptide transmembrane transporter
SPAC2C4.06c	-0.912775637	6.98E-05	rcm1	rRNA (cytosine-5-)-methyltransferase Rcm1
SPAC30C2.06c	-0.909485034	2.27E-06	dml1	mitochondrial inheritance GTPase, tubulin-like
SPBC17G9.04c	-0.907996528	4.70E-11	nup85	nucleoporin Nup85
SPBC887.08	-0.907570966	0.000138178		Schizosaccharomyces specific protein
SPBC18H10.12c	-0.907277516	3.72E-11	rpl701	RNase MRP subunit, ribosomal protein L7-like Rpl701
SPAC4G8.07c	-0.907017651	7.97E-08	trm2	tRNA (m5U54) methyltransferase Trm2
SPAC2E1P5.05	-0.906689196	4.01E-05	rrp9	U3 snoRNP-associated protein Rrp9
SPAC8F11.04	-0.906577572	1.55E-06		U3 snoRNP-associated protein Cic1/Utp30 family involved in ribosome biogenesis
SPCC550.14	-0.903659253	1.56E-13	vgl1	KH domain RNA binding protein, vigilin
SPBC713.03	-0.903012243	8.03E-13	dld2	mitochondrial (R)-2-hydroxyglutarate dehydrogenase/ D-lactate dehydrogenase, cytochrome Dld2
SPAC12G12.06c	-0.900915984	3.18E-08	rcl1	rRNA processing protein Rcl1
SPBC8D2.09c	-0.899930422	5.42E-05	msl1	U2 snRNP-associated protein Msl1
SPAC17A2.08c	-0.899900704	9.40E-08	ntr2	spliceosome complex disassembly protein Ntr2, human GCFC2 ortholog
SPAC25G10.08	-0.899830826	1.78E-10	tif302	translation initiation factor eIF3b (p84)
SPAC17G8.09	-0.897843062	0.002219676	shg1	Set1C complex subunit Shg1
SPCC1827.04	-0.897595888	3.64E-08	vms1	Cdc48p-Npl4p-Vms1p AAA ATPase complex subunit involved in ER associated ubiquitin-dependent protein catabolic process Vms1
SPBC3B8.09	-0.896239148	9.26E-07	utp3	U3 snoRNP-associated protein Utp3
SPBC2D10.10c	-0.895944122	8.35E-08	fib1	fibrillarin, rRNA and histone methyltransferase
SPBC3H7.07c	-0.8938982	2.81E-09	ser2	phosphoserine phosphatase Ser2
SPAP27G11.04c	-0.892089852	4.02E-07	tad3	tRNA specific adenosine-34 deaminase subunit Tad3
SPCC4G3.18	-0.891740776	8.28E-13	rix1	rixosome complex armadillo-type fold Rix1
SPBC1709.02c	-0.891184338	8.44E-12	vrs1	cytoplasmic valine-tRNA ligase Vrs1/Vas1
SPBC23G7.07c	-0.885689252	8.95E-09	cms1	U3-containing 90S preribosome complex subunit Cms1
SPBC3D6.02	-0.882717696	3.84E-07	but2	But2 family protein But2, similar to cell surface molecules
SPAC1782.08c	-0.882565361	8.57E-11	rex3	exonuclease Rex3
SPBC11C11.09c	-0.881710978	1.43E-09	rpl502	60S ribosomal protein L5
SPAC1B1.03c	-0.879973479	5.50E-08	kap95	karyopherin/importin beta family nuclear import signal receptor Kap95
SPCC1682.02c	-0.879484377	1.18E-06	mcm3	MCM complex subunit Mcm3
SPAC24C9.05c	-0.879376721	1.75E-12	mug70	CBS and PB1 domain protein, conserved in fungi and plants, implicated in signalling Mug70
SPAC4G9.08c	-0.878734175	7.70E-05	rpc2	DNA-directed RNA polymerase III complex subunit Rpc2
SPBC1604.25	-0.878188615	6.17E-05	pet117	cytochrome c oxidase assembly protein Pet117
SPBC1105.05	-0.877681793	1.78E-05	exg1	cell wall glucan 1,6-beta-glucosidase Exg1
SPCC162.08c	-0.876814421	1.90E-09	nup211	nucleoporin nup211
SPBC1105.02c	-0.876620456	1.88E-06	lys4	homocitrate synthase
SPAC1783.05	-0.8761823	1.71E-06	hrp1	CENP-A chaperone, CHD family Hrp1
SPBC947.07	-0.87586153	0.001091278	rrp1402	ribosome biogenesis protein Rrp14
SPBC25H2.13c	-0.875271925	1.79E-05	cdc20	DNA polymerase epsilon catalytic subunit Pol2
SPBC839.05c	-0.874114738	3.77E-08	rps1701	40S ribosomal protein S17
SPBP4H10.06c	-0.872182256	7.25E-08	cut14	condensin complex SMC subunit Smc2
SPBC8D2.06	-0.871773894	5.08E-11	irs1	cytoplasmic isoleucine-tRNA ligase Irs1
SPAC1002.10c	-0.869373519	5.85E-09	sgt1	snRNP binding protein Sgt1
SPAC22E12.18	-0.868391371	2.62E-05		human CCNDBP1 ortholog, may coordinate transcription elongation and splicing based on human interactions
SPBC839.04	-0.86731018	2.90E-10	rpl803	60S ribosomal protein L8/L2
SPAC3G9.10c	-0.86484267	1.80E-06	rrp41	exosome subunit Rrp41
SPCC737.08	-0.864795479	2.52E-06	mdn1	rixosome complex midasin subunit Mdn1
SPBC1703.03c	-0.864744062	2.72E-07	syo2	armadillo repeat protein, involved in nucleocytoplasmic transport Syo2
SPBC25B2.05	-0.863880646	1.53E-05	mis3	rRNA processing protein Mis3
SPBC19C2.01	-0.86234861	1.50E-07	cdc28	ATP-dependent RNA helicase Cdc28
SPBC26H8.10	-0.861891198	1.60E-10	dis3	exosome 3'-5' exoribonuclease subunit Dis3
SPBC11C11.10	-0.86098395	6.03E-07	pus4	tRNA pseudouridine(55) synthase Pus4
SPBC2A9.11c	-0.860055318	9.68E-07	iss9	SAC3/GANP/THP3 family protein, human LENG8 ortholog, implicated in transcription or RNA surveillance
SPBC3H7.14	-0.859081402	3.19E-05	mug176	BRCT domain protein
SPCC584.11c	-0.859015414	2.81E-07	svf1	ER to Golgi ceramide transport protein, lipocalin superfamily Svf1
SPCC162.11c	-0.858913921	3.35E-05	urk1	uridine kinase/uracil phosphoribosyltransferase
SPBC428.15	-0.858850086	2.03E-09		Obg-like ATPase, implicated in regulation of translation
SPAC56E4.07	-0.856923195	3.28E-10		N-acetyltransferase
SPBC21C3.07c	-0.856747872	2.97E-07	trm140	tRNA (cytosine-3) methyltransferase Trm140
SPCC16C4.14c	-0.856134675	0.000103387	sfc4	transcription factor TFIIIC complex subunit Sfc4
SPBC25H2.04c	-0.855660364	0.000263225	tim22	TIM22 inner membrane protein insertion complex subunit Tim22
SPBC21B10.10	-0.855549548	9.28E-09	rps402	40S ribosomal protein S4
SPAC3G9.06	-0.855080949	8.08E-16	frs2	cytoplasmic phenylalanine-tRNA ligase alpha subunit Frs2
SPBC839.12	-0.854743453	1.84E-05	rpc31	DNA-directed RNA polymerase III complex subunit Rpc31
SPBC29A3.17	-0.854539429	8.11E-05	gef3	RhoGEF for Cdc42/Rho3/Rho4 (Gef3)
SPBC28E12.05	-0.85419528	6.52E-05	esf2	U3 snoRNP-associated protein Esf2
SPAC12B10.10	-0.853864027	0.000196505	nod1	medial cortical node Gef2-related protein Nod1
SPAC23D3.02	-0.853677563	1.55E-08	rfc2	DNA replication factor C complex subunit Rfc2
SPBC18H10.14	-0.853413719	1.83E-09	rps1601	40S ribosomal protein S16
SPAC1687.10	-0.853385377	5.36E-11	mcp1	microtubule binding protein Mcp1
SPAC959.03c	-0.853303815	2.47E-05	utp7	small subunit processome, U3 snoRNP-associated protein Utp7
SPBC2A9.10	-0.85294925	0.001605798	bmc1	Bin3 family, RNA methyltransferase Bmc1
SPAC3F10.16c	-0.852655662	0.000137575		GTP binding protein, HSR1-related
SPAC2E1P5.03	-0.852340671	5.77E-11	erj5	ER DNAJ domain protein Erj5
SPBC19C2.13c	-0.85219138	0.000151268	ctu2	cytosolic tRNA-uridine 2-sulfurtransferase subunit Ctu2
SPBC3F6.04c	-0.852098767	2.28E-05	nop14	U3 snoRNP-associated protein Nop14
SPAC139.06	-0.851821911	4.58E-09	hat1	histone acetyltransferase Hat1
SPCC1450.03	-0.851151876	4.15E-05	utp502	ribonucleoprotein (RNP) complex Utp502
SPCC550.11	-0.850722536	3.99E-11	nmd5	karyopherin/importin beta family nuclear import/export signal receptor Nmd5
SPAC22A12.05	-0.85050078	9.90E-06	rpc11	DNA-directed RNA polymerase III complex subunit Rpc11
SPCC364.03	-0.849593137	1.08E-08	rpl1702	60S ribosomal protein L17
SPAC23C4.06c	-0.847617823	4.36E-06	efm6	translation elongation factor EF-1 alpha (eEF1A) lysine 390 methyltransferase Efm6
SPCC613.11c	-0.847013751	0.000584278	meu23	tdk family toxin-antidote meiotic driver
SPAC3A12.15	-0.846893953	4.84E-06	vps53	GARP complex subunit Vps53
SPCC1902.02	-0.846606412	5.52E-05	mug72	oxidoreductase
SPAC57A7.12	-0.846526693	7.26E-11	ssz1	heat shock protein Ssz1
SPBC19C2.03	-0.844240179	8.48E-09	rpc10	DNA-directed RNA polymerase I, II and III subunit Rpc10
SPBC691.02c	-0.844150119	1.29E-09	drp1	Dsl1/NZR complex secretory pathway protein RINT1 family
SPBC18E5.03c	-0.843465646	2.57E-05	sim4	CENP-K ortholog Sim4
SPBC30D10.15	-0.841799267	4.67E-08	naf1	snoRNP assembly factor Naf1
SPCC1795.05c	-0.840964694	1.14E-10	ura6	uridylate kinase Ura6
SPAC29A4.02c	-0.840622188	4.38E-13		translation elongation factor EF-1 gamma subunit
SPBC16H5.09c	-0.839498933	4.37E-06	omh2	alpha-1,2-mannosyltransferase Omh2
SPAC23H3.11c	-0.839252131	2.45E-05	max1	plasma membrane beta-glucan biosynthesis protein Max1
SPCC830.03	-0.838776341	3.50E-08	grc3	rixosome complex/Las1 complex polynucleotide 5'-hydroxyl-kinase Grc3
SPBC3F6.01c	-0.837549083	1.04E-06	hpp5	serine/threonine protein phosphatase with TPR repeat Hpp5
SPAC4F8.12c	-0.835655416	0.000216164	spp42	U5 snRNP complex subunit Spp42
SPCP31B10.08c	-0.834701012	2.87E-08	rpl35A01	60S ribosomal protein L35A
SPAC15F9.02	-0.833387063	1.34E-12	seh1	GATOR2-SEACAT complex WD repeat subunit Seh1
SPAC56E4.03	-0.83249633	1.38E-07		aromatic aminotransferase
SPAC1006.07	-0.831452095	1.66E-06	tif1	translation initiation factor eIF4A tif1
SPBC119.16c	-0.828384205	0.000157838	den11	DENN domain-like containing protein, implicated in vesicle formation/trafficking
SPCC1795.12c	-0.828100493	0.000111968		Schizosaccharomyces specific protein, GPI anchored
SPBC1604.17c	-0.827458092	0.000306667	tti2	TTT co-chaperone complex subunit Tti2
SPAC17H9.02	-0.827145499	1.72E-13	mtl1	MTREC (exosome adaptor) complex RNA helicase subunit Mtl1
SPCC285.14	-0.82376999	5.72E-11	trs130	TRAPP II complex subunit Trs130
SPBC215.09c	-0.823459885	5.70E-12	erg10	acetyl-CoA C-acetyltransferase Erg10
SPAC27E2.05	-0.822995816	1.83E-08	cdc1	DNA polymerase delta small subunit Cdc1
SPAC20G8.05c	-0.822444304	1.11E-07	cdc15	F-BAR domain protein Cdc15
SPAC13G6.09	-0.822130204	3.52E-07	tsr402	SSU-rRNA maturation protein Tsr4 homolog 2 Tsr402
SPAC9E9.12c	-0.821432981	6.98E-06	abc1	ABC transmembrane transporter Abc1/Ybt1
SPAC227.18	-0.821369423	2.08E-13	lys3	saccharopine dehydrogenase Lys3
SPAC17H9.10c	-0.82069915	4.65E-14	ddb1	Cul4-RING E3 complex WD repeat protein subunit Ddb1
SPBC1198.03c	-0.82062512	1.30E-05		DUF4646 family conserved fungal protein
SPBC354.01	-0.817675184	9.43E-06	gtp1	cytoplasmic translation associated GTP binding protein Gtp1
SPBC31E1.06	-0.817290595	0.000363819	bms1	GTP binding protein Bms1
SPAC1F8.07c	-0.816572404	1.74E-06	pdc101	pyruvate decarboxylase
SPCC24B10.19c	-0.814073908	4.69E-10	nts1	Clr6 histone deacetylase complex subunit Nts1
SPAC30D11.03	-0.813641502	3.81E-08	ddx27	ATP-dependent RNA helicase Ddx27/Drs1
SPCP31B10.07	-0.811971345	3.47E-10	eft202	translation elongation factor 2 (EF-2) Eft2,B
SPAC1F5.10	-0.811738439	4.73E-10	fal1	exon junction complex subunit, ATP-dependent RNA helicase Fal1 (conflicting process, human yeast)
SPCC63.07	-0.811635313	0.000759207	thg1	tRNA-His 5'-guanylyltransferase Thg1
SPAC140.02	-0.810960855	4.54E-05	gar2	nucleolin, nucleolar histone chaperone required for rRNA metabolism
SPAC14C4.08	-0.810074113	0.00259946	mug5	dynactin complex subunit Mug5
SPBC543.06c	-0.809065531	1.04E-06	dbp8	ATP-dependent RNA helicase Dbp8
SPBPB8B6.06c	-0.808339393	0.006589127	fex2	plasma membrane fluoride export channel Fex2
SPBC56F2.10c	-0.80827739	4.27E-06	alg5	dolichyl-phosphate beta-glucosyltransferase Alg5
SPBC947.02	-0.808080336	0.00032852	apl2	AP-1 adaptor complex beta subunit Apl2
SPCC1450.15	-0.808047999	7.72E-12		pig-F/3-ketosphinganine reductase fusion protein
SPAC16.03c	-0.807846833	7.34E-10	ura2	dihydroorotase Ura2
SPBP16F5.05c	-0.806879387	8.58E-05	yar1	ribosome biogenesis protein Yar1
SPBC409.11	-0.806348925	7.97E-08	meu18	Schizosaccharomyces specific protein Meu18, C2 domain
SPCC18.10	-0.806170116	1.18E-05		pyridoxine-pyridoxal-pyridoxamine kinase
SPBC16D10.03	-0.80604321	1.29E-05	kae1	EKC/KEOPS complex N(6)-L-threonylcarbamoyladenine synthase subunit
SPBC4F6.12	-0.805894432	8.06E-07	pxl1	paxillin-like protein Pxl1
SPAC821.07c	-0.805727557	0.002835589	moc3	DNA-binding pioneer transcription factor Moc3
SPAC16C9.06c	-0.805477464	4.57E-08	upf1	ATP-dependent RNA helicase Upf1
SPAC6G9.06c	-0.803828862	5.45E-09	pcp1	gamma tubulin complex linker, pericentrin/kendrin Pcp1
SPCC895.03c	-0.801937952	1.08E-05	sua5	mitochondrial tRNA N6-threonyl-carbamoyl-adenosine (t6A) Sua5
SPAC29B12.14c	-0.801687471	1.71E-05		plasma membrane purine transmembrane transporter
SPAC17H9.01	-0.800945305	7.65E-05	cid16	poly(A/U) polymerase Cid16
SPBC26H8.09c	-0.800864484	2.71E-06	snf59	SWI/SNF complex subunit Snf59
SPBP4H10.15	-0.799996314	1.92E-11	aco2	mitochondrial ribosomal protein subunit L21/aconitate hydratase, fusion protein
SPCC1393.05	-0.799626042	9.06E-06	ers1	RNA-silencing factor Ers1
SPBC23E6.04c	-0.799591601	2.91E-07	utp10	small subunit processome, U3 snoRNP-associated protein Utp10
SPAC4G9.02	-0.799128573	1.03E-05	rnh201	ribonuclease H2 complex subunit Rnh201
SPCC188.13c	-0.798744119	7.13E-05	dcr1	dicer
SPBP8B7.05c	-0.798572724	4.06E-06	nce103	carbonic anhydrase
SPAC1687.19c	-0.796943718	1.56E-08	qtr1	queuine tRNA-ribosyltransferase Qtrt1
SPAC144.03	-0.79468461	5.95E-13	ade2	adenylosuccinate synthetase Ade2
SPBC2A9.12	-0.794519644	0.000170702	orc6	origin recognition complex subunit Orc6
SPAPB8E5.09	-0.794452492	1.06E-07	rvb1	chaperone, AAA family ATPase Rvb1
SPAC25H1.05	-0.792502276	7.55E-07	meu29	calcium transport factor
SPAC25G10.07c	-0.791989183	1.78E-07	cut7	kinesin-5 family plus-end directed microtubule motor, bimC subfamily Cut7
SPBC713.05	-0.79164951	0.000580874	wdr83	Gpl1-Gih35-Wdr83 complex WD repeat subunit Wdr83
SPBC887.12	-0.791598279	1.41E-05		P-type ATPase
SPCC4E9.02	-0.791465848	2.33E-06	cig1	G1/S-specific B-type cyclin Cig1
SPBC2F12.11c	-0.791351126	6.79E-05	rep2	MBF transcription factor activator Rep2
SPCC364.06	-0.791092608	1.28E-08	nap1	histone H2A-H2B chaperone Nap1
SPAC806.02c	-0.790946342	5.11E-06		CIA machinery CIA1/CFD1 fusion protein
SPAC23G3.12c	-0.790831618	4.99E-08	htr12	serine protease, involved in lipid metabolism
SPAC4G9.20c	-0.790167185	0.000170462	ymc1	mitochondrial carrier, glycine
SPCC4B3.15	-0.789832859	4.11E-08	mid1	anillin-related medial ring protein Mid1
SPBP23A10.04	-0.789451032	2.58E-05	apc2	anaphase-promoting complex cullin family subunit Apc2
SPAC926.08c	-0.788644866	0.00013529	rpf2	Brix domain ribosome biogenesis protein Rpf2
SPAC1F12.04c	-0.787869743	0.000125487		peroxisomal protein Pex11 paralog
SPAC1782.10c	-0.786489911	9.27E-05	nhp2	box H/ACA snoRNP complex subunit Nhp2
SPCC16C4.19	-0.785352616	1.02E-05	rpp21	RNase MRP subunit Rpp24
SPBC1703.07	-0.783257416	4.99E-11	acl1	ATP citrate synthase subunit 1
SPAC144.11	-0.783086824	3.78E-06	rps1102	40S ribosomal protein S11
SPCC132.02	-0.781505278	7.80E-06	hst2	histone deacetylase, Sirtuin family, NAD-dependent Hst2
SPAC167.02	-0.779232956	0.000432193	ptb1	geranylgeranyltransferase II beta subunit Ptb1
SPAC3H1.07	-0.778936071	4.18E-06	aru1	arginase Aru1
SPBC13G1.10c	-0.778480063	0.000284452	rqt2	RQT complex ATP-dependent RNA helicase Rqt2, human ASCC3 ortholog
SPAC3A12.09c	-0.777651108	0.007001793	ure4	urease accessory protein UreD
SPAC31A2.15c	-0.776605177	9.44E-06	dcc1	Ctf18 RFC-like complex subunit Dcc1
SPBC1709.04c	-0.776250391	2.64E-06	cyp3	cyclophilin family peptidyl-prolyl cis-trans isomerase Cyp3
SPBC24C6.04	-0.774376024	8.01E-10	put2	delta-1-pyrroline-5-carboxylate dehydrogenase Put2
SPCC1682.08c	-0.77387252	0.001210888	mpf2	meiotic pumilio family RNA-binding protein Mpf2
SPCC74.05	-0.773743454	2.30E-07	rpl2702	60S ribosomal protein L27
SPAC1527.03	-0.772729011	2.36E-05	slr1	RNA-binding protein, LARP1 family Slr1
SPAC343.14c	-0.772572135	6.71E-11	tif222	translation initiation factor eIF2B beta subunit
SPAC926.05c	-0.771672915	5.73E-05	dph4	diphthamide biosynthesis protein Dph4
SPBC428.17c	-0.770933423	2.17E-05	wpl1	cohesin unloading factor (WAPL) Wpl1
SPBP23A10.11c	-0.770302686	1.02E-05		circularly permuted 1,3-beta-glucanase
SPBC4F6.04	-0.768822812	5.72E-05	rpl2502	60S ribosomal protein L25
SPBC1271.04c	-0.767428814	3.48E-07	dys1	eIF-5A-deoxyhypusine synthase Dys1
SPAC823.04	-0.766438519	7.34E-05	rrp36	rRNA processing protein Rrp36
SPAPB1E7.03	-0.763594215	2.44E-06	rpc82	DNA-directed RNA polymerase III complex subunit Rpc82
SPAC9G1.11c	-0.763064815	1.67E-08	spn4	mitotic septin Spn4
SPCC613.06	-0.762432985	8.58E-08	rpl902	60S ribosomal protein L9
SPCC1682.13	-0.762007157	2.83E-06	laf2	Clr6 associated factor 2, Laf2
SPBC21C3.18	-0.761541851	6.16E-05	spo4	serine/threonine protein kinase (DDK family) Spo4
SPAC9.02c	-0.761540308	5.86E-07		polyamine N-acetyltransferase
SPBC16A3.08c	-0.760884681	1.61E-08	oga1	ribosome preservation factor, Stm1 homolog Oga1
SPBC1861.02	-0.760832152	0.013502007	abp2	unknown protein, may bind replication origins Abp2
SPAC630.06c	-0.760707649	0.000455362		custos ortholog, conserved eukaryotic protein, implicated in cell growth or cell division
SPAC4D7.09	-0.758887631	5.93E-09	tif223	translation initiation factor eIF2B gamma subunit
SPBC15C4.01c	-0.758787994	2.44E-05	oca3	ER membrane protein complex subunit Emc2/TPR repeat protein Oca3
SPAC13G6.02c	-0.758243421	8.22E-10	rps101	40S ribosomal protein S3a
SPAC6B12.15	-0.757440686	2.14E-08	cpc2	ribosome-associated signalling scaffold, receptor of activated C kinase (RACK1) ortholog Cpc2
SPAC13G6.03	-0.756905355	4.02E-09	gpi7	Pig-G, CP2 mannose-ethanolamine phosphotransferase GPI anchor biosynthesis protein Gpi7
SPAC31A2.16	-0.754458026	9.26E-06	gef2	RhoGEF Gef2
SPAC6F6.03c	-0.754177396	0.001102911	nog2	ribosome export GTPase Nog2
SPAC6G10.07	-0.75277661	4.33E-10	cbc1	nuclear cap-binding complex large subunit
SPAC4F10.14c	-0.752214557	5.32E-08	btf3	nascent polypeptide-associated complex beta subunit
SPBC56F2.07c	-0.751582194	1.88E-08		ribosome biogenesis factor recycling AAA family ATPase
SPBC3H7.11	-0.750695943	7.37E-06	trm141	tRNA(Ser) residue 32 (cytosine-3-)-methyltransferase Trm141
SPAC22G7.02	-0.750283012	1.28E-08	kap111	karyopherin/importin beta family nuclear import signal receptor Kap111
SPBC14F5.01	-0.750136647	0.000520898		DUF4504 family protein, human C1orf74 ortholog, implicated in transcription or signalling, possibly phosphate starvation response
SPBC24C6.02	-0.749169353	5.55E-07	spb4	ATP-dependent RNA helicase Spb4
SPAPB1E7.02c	-0.747669569	1.47E-07	mcl1	DNA polymerase alpha accessory factor Mcl1
SPCC63.03	-0.747455683	0.003572851	mib1	mitochondrial MIB complex subunit, human DNAJC11 ortholog Mib1
SPAC24H6.11c	-0.746259769	5.70E-07	vsb1	plasma membrane sulfate transmembrane transporter Vsb1
SPCC613.07	-0.746129293	1.05E-06	bcd1	snoRNA biogenesis protein Bcd1
SPAC12G12.02	-0.742711146	1.23E-05	efg1	rRNA processing protein Efg1
SPBC21D10.11c	-0.74262652	6.75E-06	nfs1	mitochondrial [2Fe-2S] cluster assembly and tRNA modification cysteine desulfurase Nfs1
SPBC428.02c	-0.742319802	0.001823575	eca39	branched chain amino acid aminotransferase Eca39
SPBC17A3.04c	-0.741192451	2.69E-06	rar1	cytoplasmic methionine-tRNA ligase Mrs1
SPAC1687.01	-0.741158849	0.000112368	rpc19	DNA-directed RNA polymerase I and III subunit Rpc19
SPAC1952.16	-0.741051032	0.000229824	rga9	RhoGAP Rga9
SPBC1677.03c	-0.740914425	1.61E-08	tda1	threonine ammonia-lyase Tda1
SPBC1539.10	-0.740715873	0.000168621	nop16	ribosome biogenesis protein Nop16
SPBC776.13	-0.740456613	5.55E-07	cnd1	condensin complex non-SMC subunit Cnd1
SPAC1B3.15c	-0.739137089	0.01031618		transmembrane transporter
SPCC550.03c	-0.738778182	1.95E-08	ski2	Ski complex RNA helicase Ski2
SPBC1604.09c	-0.738196909	0.000932843	rex4	exoribonuclease Rex4
SPCC5E4.06	-0.737912757	2.28E-05	smc6	Smc5-6 complex SMC P-loop ATPase subunit Smc6
SPBC12D12.05c	-0.737588865	6.53E-07		mitochondrial carrier, ATP:ADP antiporter
SPAC23H3.09c	-0.73737823	1.69E-05	gly1	threonine aldolase Gly1
SPBC11G11.02c	-0.737206927	5.31E-07	end3	actin cortical patch component End3
SPAC18G6.05c	-0.737176166	9.86E-10	gcn1	translation initiation regulator, HEAT repeat protein Gcn1
SPCC594.05c	-0.737029761	0.000346583	spf1	Set1C PHD finger subunit Spf1
SPBC776.11	-0.735283126	1.22E-06	rpl2801	60S ribosomal protein L27/L28
SPAC3H1.02c	-0.734433943	2.01E-06	sdd3	mitochondrial matrix protease Sdd3
SPAC18G6.14c	-0.7339172	5.92E-08	rps7	40S ribosomal protein S7
SPBC365.10	-0.733846661	7.58E-08	arp5	Ino80 complex actin-like protein Arp5
SPCC825.05c	-0.732579458	1.80E-06	pwi1	splicing coactivator Pwi1
SPAC26F1.08c	-0.731129281	3.16E-05		transmembrane protein, implicated in transmembrane transport or endocytosis
SPBC651.08c	-0.730042506	0.000449692	rpc1	DNA-directed RNA polymerase III complex large subunit Rpc1
SPCC1827.05c	-0.729313	1.44E-05		nucleolar RNA-binding protein NIFK
SPBC13G1.03c	-0.728620442	0.000163706	pex14	peroxisomal docking protein Pex14
SPCC1442.13c	-0.728438696	0.001274441	sqs2	R3H and G-patch domain protein Sqs2
SPAC4G9.10	-0.726535334	6.46E-07	arg3	ornithine carbamoyltransferase Arg3
SPBC13A2.03	-0.72652944	2.01E-07	bbl1	ER phosphatidate cytidylyltransferase Bbl1
SPCC965.11c	-0.726470586	0.037320195	agp3	plasma membrane leucine transmembrane transporter Agp3
SPBC19G7.07c	-0.724785284	8.22E-08	ppr3	mitochondrial PPR repeat protein Ppr3
SPCC576.14	-0.724380596	7.91E-08	dph5	diphthine synthase Dph5
SPAC1782.09c	-0.723860047	1.56E-07	clp1	serine/threonine protein phosphatase (Cdc14-related) Clp1/Flp1
SPAPB1E7.07	-0.723158755	0.001877927	glt1	glutamate synthase (GOGAT) Glt1
SPAC2C4.11c	-0.722270296	0.000361921	pno1	KH domain RNA-binding protein Pno1
SPBC1703.14c	-0.722096038	5.23E-10	top1	DNA topoisomerase I
SPBC56F2.12	-0.721205962	4.04E-07	ilv5	acetohydroxyacid reductoisomerase
SPBC28F2.06c	-0.718880723	0.00013529	mdm12	ERMES complex subunit, membrane tether and lipid transfer protein Mdm12
SPAC823.13c	-0.718717189	0.000543613	she9	mitochondrial inner membrane protein She9/Mdm33
SPAC323.08	-0.718637612	0.037881091	rmp1	RNase MRP subunit Rmp1
SPCC1223.06	-0.71670203	1.79E-10	tea1	cell end marker Tea1
SPAC23C4.14	-0.716052675	1.98E-06	alg1	chitobiosyldiphosphodolichol beta-1,4-mannosyltransferas Alg1
SPAC1834.07	-0.715858329	1.62E-06	klp3	kinesin-like protein Klp3
SPBC15D4.05	-0.715257412	0.000223936	zng1	zinc chaperone Zng1, possible chaperone for mitochondrial zinc containing proteins
SPAP8A3.14c	-0.713493739	2.23E-07	sls1	mitochondrial translational activator Sls1
SPBC1347.04	-0.713097185	1.83E-06	tim54	TIM22 inner membrane protein insertion complex subunit Tim54
SPBC947.11c	-0.712758644	5.30E-06	elg1	DNA replication factor C complex subunit Elg1
SPAC4D7.03	-0.712277077	0.000350792	pop2	F-box/WD repeat protein Pop2
SPAC31A2.05c	-0.71220064	1.66E-05	mis4	cohesin loading factor (adherin) Mis4/Scc2
SPCC553.07c	-0.711587596	8.10E-06	kpa1	DinB translesion DNA repair polymerase, pol kappa
SPAC27F1.04c	-0.710730306	0.000236046	nuf2	Ndc80 complex subunit Nuf2
SPBC12D12.07c	-0.710444905	0.000364605	trx2	mitochondrial thioredoxin Trx2
SPCC162.01c	-0.709351908	2.25E-08	snp27	U4/U6 x U5 tri-snRNP complex subunit Snp27
SPBC18E5.08	-0.709317393	0.000282894		N-acetyltransferase
SPAC2F7.14c	-0.7092358	5.69E-07	rrp4	exosome subunit Rrp4
SPBC244.01c	-0.707352566	9.99E-07	sid4	SIN component scaffold protein Sid4
SPBC13E7.05	-0.707178755	1.82E-05	gpi14	pig-M, dol-P-Man:GlcN-acyl-PI alpha-1,4-mannosyltransferase
SPBC29B5.03c	-0.707135234	4.38E-06	rpl26	60S ribosomal protein L26
SPCC24B10.18	-0.706982302	0.00315212		DUF2462 family protein, human Leydig cell tumor 10 kDa protein homolog, implicated in rRNA transcription or rRNA processing
SPAC4A8.11c	-0.706695769	7.68E-07	fas2	fatty acid synthase alpha subunit Fas2
SPCC663.09c	-0.706467083	3.25E-08		short chain dehydrogenase, unknown specificity
SPAC1805.14	-0.705424139	3.80E-07		Schizosaccharomyces specific protein
SPBC1711.06	-0.704719458	2.25E-06	rpl401	60S ribosomal protein L4
SPCC895.09c	-0.70365519	8.29E-11	ucp12	ATP-dependent RNA helicase Ucp12, unknown location and role, implicated in mRNA processing
SPAC977.14c	-0.702984615	0.018638283		NADP-dependent aldo/keto reductase, unknown biological role, implicated in cellular detoxification
SPAC22E12.07	-0.702336044	2.11E-06	rna1	RanGAP Rna1
SPAC3H1.10	-0.701704925	9.60E-07	pcs2	phytochelatin synthetase
SPBP22H7.06	-0.70056605	6.54E-05	nrk1	nicotinamide riboside kinase Nrk1
SPAC222.08c	-0.699479072	0.001947755	sno1	glutamine aminotransferase subunit Sno1
SPBC11C11.02	-0.697829567	0.000255896	imp2	F-BAR domain protein Imp2
SPAC4G9.16c	-0.69757698	2.40E-07	rpl901	60S ribosomal protein L9
SPAC56F8.05c	-0.697544642	4.31E-11	mug64	Golgi BAR domain protein
SPCC550.13	-0.69716887	5.83E-07	dfp1	Hsk1-Dfp1 kinase complex regulatory subunit Dfp1
SPAC1952.02	-0.694821005	1.69E-05	tma23	ribosome biogenesis protein Tma23
SPAC2F7.15	-0.694044521	1.56E-07	rsm24	mitochondrial ribosomal protein subunit S35
SPCC1281.01	-0.693375837	1.30E-06	ags1	cell wall alpha-1,3-glucan synthase Ags1
SPAC1486.06	-0.693215898	5.13E-06	npt1	nicotinate phosphoribosyltransferase Npt1
SPAC323.01c	-0.693169882	3.25E-05	pos5	mitochondrial NADH kinase Pos5
SPAC6C3.06c	-0.693156271	3.63E-09	neo1	Golgi membrane phospholipid translocase (flippase) Neo1
SPAC12G12.09	-0.692997902	0.000118228	eti1	WD repeat protein associated with stress granule
SPBC3B9.04	-0.692564518	0.000132834	oms1	mitochondrial membrane associated thiol S-methyltransferase Oms1
SPBC17G9.10	-0.691648393	2.03E-06	rpl1102	60S ribosomal protein L11
SPBC365.03c	-0.690939943	6.02E-08	rpl2101	60S ribosomal protein L21
SPAC1A6.10	-0.690444207	4.10E-06	tcd1	tRNA threonylcarbamoyladenosine dehydratase Tcd1
SPBC146.03c	-0.690171381	0.00102477	cut3	condensin complex SMC subunit Smc4
SPBC1711.13	-0.689466271	4.73E-08	his2	histidinol dehydrogenase His2
SPBP8B7.14c	-0.689257586	8.25E-08	dpb2	DNA polymerase epsilon catalytic subunit B, Dpb2
SPAC24C9.03	-0.688996864	2.50E-10	mvd1	diphosphomevalonate decarboxylase mvd1
SPAC4C5.04	-0.687922453	0.00103706	rad31	SUMO activating enzyme E1-type Rad31
SPAC23C11.09	-0.687901309	3.45E-08	ala1	mitochondrial and cytoplasmic alanine-tRNA ligase Ala1
SPCC2H8.05c	-0.687609587	1.35E-06	dbl1	double strand break localizing protein Dbl1, implicated in DNA repair
SPAC9.05	-0.687029162	3.26E-08	fml1	ATP-dependent 3' to 5' DNA helicase, FANCM ortholog Fml1
SPBC17G9.09	-0.68679467	3.15E-07	tif213	translation initiation factor eIF2 gamma subunit
SPAC1952.01	-0.686759113	1.21E-05	gab1	GPI-anchor transamidase complex subunit Pig-U, Gab1
SPBC1703.01c	-0.686637913	7.34E-07	pop4	RNase P and RNase MRP subunit Pop4
SPAC22E12.13c	-0.686110712	3.96E-06	rlp24	ribosomal L24-like protein involved in ribosome biogenesis Rlp24
SPBC3B9.18c	-0.6860983	3.88E-05	vma7	V-type ATPase V1 subunit F
SPAC1687.02	-0.685920327	0.00096023	rce1	CAAX prenyl protease
SPBC1683.06c	-0.685240194	0.005296288	urh1	uridine ribohydrolase Urh1
SPCC132.01c	-0.684689339	1.47E-05	rqc2	ribosome quality control complex subunit Rqc2
SPBC36B7.09	-0.684508562	0.000184327	gcn2	eIF2 alpha kinase Gcn2
SPCC1739.03	-0.684490825	1.72E-06	hrr1	RNAi-mediated heterochromatin assembly helicase Hrr1
SPAC607.03c	-0.684073396	1.67E-08	snu13	U3 snoRNP-associated protein Snu13
SPCC338.07c	-0.683950905	5.95E-11	naa15	NatA N-acetyltransferase complex regulatory subunit Naa15
SPCC970.12	-0.683495735	0.001767185	mis18	kinetochore protein Mis18
SPBC21H7.05	-0.683066044	3.15E-07	sfc6	transcription factor TFIIIC complex subunit Sfc6
SPCC1884.02	-0.68294991	0.001510586	nic1	plasma membrane NiCoT heavy metal ion transmembrane transporter Nic1
SPBC83.08	-0.682903782	3.48E-07	rvb2	chaperone, AAA family ATPase Rvb2
SPCC553.09c	-0.681758681	4.66E-08	spb70	DNA polymerase alpha B-subunit
SPAC22H10.04	-0.681455658	0.000246726	ppa3	serine/threonine protein phosphatase PP2A catalytic subunit Ppa3
SPAC4F8.14c	-0.681248198	2.82E-10	hcs1	3-hydroxy-3-methylglutaryl-CoA synthase
SPBC17D11.05	-0.681165941	6.49E-07	tif301	translation initiation factor eIF3a
SPBC725.16	-0.680427765	4.80E-05	res1	MBF transcription factor complex subunit Res1
SPBC13A2.01c	-0.679494966	0.000581322	cbc2	nuclear cap-binding complex small subunit
SPAC144.07c	-0.678735948	0.03990628	gpn2	conserved GTPase Gpn2
SPAC56F8.12	-0.678525859	0.015944374		DUF2434 family conserved fungal multispanning membrane protein
SPAC1F3.01	-0.677730607	1.55E-05	rrp6	exosome 3'-5' exoribonuclease subunit Rrp6
SPBC2F12.08c	-0.6776497	0.00040046	ceg1	mRNA guanylyltransferase Ceg1
SPBC649.02	-0.676835595	5.36E-06	rps1902	40S ribosomal protein S19
SPCC576.12c	-0.674865659	0.000471493	mhf2	CENP-X ortholog, FANCM-MHF complex subunit Mhf2
SPBC56F2.04	-0.674581481	3.45E-05	utp20	U3 snoRNP-associated protein Utp20
SPBC19C7.08c	-0.674074697	0.000113106	ppm2	tRNA methyltransferase Ppm2
SPCC18B5.10c	-0.673850247	0.000261171	tho3	THO complex subunit Tho3
SPBC106.15	-0.673321933	0.00011423	idi1	isopentenyl-diphosphate delta-isomerase Idi1
SPBC1773.12	-0.673153854	0.044313982		DNA-binding transcription factor, zf-fungal binuclear cluster type
SPAC6G9.03c	-0.673151224	0.000138408	rtt106	histone H3.3 H4 heterotetramer chaperone Rtt106
SPBC1773.16c	-0.672684156	0.002147005		DNA-binding transcription factor, zf-fungal binuclear cluster type
SPAC2F7.13c	-0.672253041	4.80E-08	wrs1	cytoplasmic tryptophan-tRNA ligase Wrs1
SPBC18H10.13	-0.670518474	1.53E-05	rps1402	40S ribosomal protein S14
SPCC736.14	-0.669566626	1.65E-06	dis1	TOG/XMAP215 microtubule plus end tracking polymerase Dis1
SPCC737.07c	-0.667758803	1.51E-06		DNA polymerase alpha-associated DNA helicase A
SPBC18E5.01	-0.66760154	1.04E-07		WD40/YVTN repeat-like-containing domain superfamily, bacterial carboxy-cis,cis-muconate cyclase-like
SPAC144.15c	-0.666567271	2.72E-07	cog1	Golgi transport complex subunit Cog1
SPAC1F5.04c	-0.666549269	1.23E-06	cdc12	cytokinetic formin Cdc12
SPAC26H5.02c	-0.666540522	4.50E-05	mgs1	DNA replication ATPase Mgs1
SPAC1834.01	-0.665853326	5.93E-05	erf1	cytoplasmic translation release factor class I eRF1
SPBC1683.05	-0.665726697	0.000107051	thi7	plasma membrane thiamine/nicotinamide riboside transmembrane transporter transmembrane transporter family, Thi7
SPBC29A3.09c	-0.665474239	4.64E-05	gcn20	AAA family ATPase Gcn20
SPBC20F10.05	-0.66455993	0.000348742	nrl1	RNAi-mediated silencing protein, human NRDE2 ortholog Nrl1
SPCC736.08	-0.664084481	2.44E-06	cbf11	DNA-binding transcription factor, CBF1/Su(H)/LAG-1 family Cbf11
SPCC1682.03c	-0.662496778	3.77E-05	mug174	coilin, Mug174
SPAC26H5.06	-0.662331117	0.000233628	pot1	shelterin complex subunit Pot1
SPAC1006.09	-0.661700947	0.001187404	win1	MAP kinase kinase kinase Win1
SPCC825.04c	-0.660935597	0.001081994	naa40	histone N-acetyltransferase Naa40/NatD
SPAC1F7.13c	-0.660320495	7.18E-07	rpl801	60S ribosomal protein L8/L2
SPBC16A3.05c	-0.6602806	1.43E-06	rae1	RNA export factor Rae1
SPAC630.12	-0.660209387	3.82E-07	ted2	GPI-remodelling mannose-ethanolamine phosphate phosphodiesterase Ted2
SPCC1020.02	-0.65983787	0.000559027	spc7	outer kinetochore KNL network protein, KNL-1 family member, blinkin, Spc7
SPBC1683.10c	-0.659669265	7.74E-06	pcl1	vacuolar ferrous iron/manganese transmembrane transporter Pcl1
SPAC1486.10	-0.659607946	3.12E-07	thi1	DNA-binding transcription factor Thi1
SPCC645.05c	-0.657968631	1.51E-07	myo2	myosin II heavy chain
SPBC354.15	-0.657348935	0.002491757	fap1	L-pipecolate oxidase
SPAC26A3.17c	-0.656999319	4.59E-06	rmt2	N-methyltransferase, implicated in ribosome biogenesis
SPBC428.19c	-0.656881722	1.50E-05	utp15	U3 snoRNP-associated WD repeat protein Utp15
SPAC22H10.09	-0.656802309	7.63E-06	cbp8	mitochondrial translational activator for cob1, PPR repeat, Cbp8
SPCC23B6.04c	-0.656757555	4.03E-07	pdr16	meiotic sec14 cytosolic factor family, phospholipid-intermembrane transfer protein Pdr16
SPCC1393.06c	-0.656208902	4.55E-06	ipi1	rixosome complex armadillo-type fold Ipi1
SPAC22G7.09c	-0.655616235	3.50E-06	nup45	nucleoporin Nup45
SPAC4H3.10c	-0.655336558	0.000116014	pyk1	pyruvate kinase
SPAC11D3.15	-0.654957045	0.012184783	oxp1	5-oxoprolinase (ATP-hydrolyzing), Oxp1
SPAC12B10.09	-0.65477909	0.000132724	pet801	mitochondrial carrier, S-adenosylmethionine
SPBC36.03c	-0.653659662	1.01E-05	mfs3	plasma membrane spermidine transmembrane transporter Mfs3
SPAC1952.11c	-0.652046427	2.01E-07	ure2	nickel-dependent urease Ure2
SPBC359.03c	-0.651948106	1.39E-07	aat1	plasma membrane amino acid transmembrane transporter Aat1
SPAC16E8.04c	-0.651887513	6.30E-06	aro7	chorismate mutase Aro7
SPAC1556.07	-0.651704	1.95E-05	pmm1	phosphomannomutase Pmm1
SPAC139.02c	-0.650105813	2.47E-05	oac1	mitochondrial carrier, oxaloacetate family anion, Oac1
SPBC25D12.05	-0.649630857	1.94E-06	trm1	mitochondrial tRNA (guanine-N2-)-methyltransferase Trm1.1 OR nuclear and mitochondrial tRNA (guanine-N2-)-methyltransferase Trm1.2
SPACUNK4.14	-0.648944534	7.31E-06	mdb1	BRCT domain protein Mdb1
SPCC338.16	-0.648571821	0.007964874	pof3	F-box protein Pof3
SPBC1773.04	-0.647901726	1.30E-06		methylglyoxyl reductase (NADPH-dependent)
SPAC14C4.12c	-0.647817954	0.000103986	laf1	Clr6 associated factor 1 Laf1
SPAC20G8.06	-0.647124742	2.86E-07	not1	CCR4-Not complex scaffold subunit 1
SPAC11E3.01c	-0.646849823	0.004875374	swr1	Swr1 complex histone chaperone module subunit, SNF2 family ATP-dependent chromatin remodeller Swr1
SPBC31F10.14c	-0.646762079	1.10E-09	hip3	histone H3.3-H4 chaperone, HIR complex subunit Hip3
SPAC1399.03	-0.64569848	0.010799491	fur4	plasma membrane uracil transmembrane transporter
SPAC17A5.02c	-0.645690878	7.73E-05	dbr1	RNA lariat debranching enzyme Dbr1
SPAC26F1.09	-0.645682516	1.14E-06	gyp51	RabGAP Gyp51
SPAC17A5.15c	-0.645446641	1.84E-11	gus1	cytoplasmic glutamate-tRNA ligase Gus1
SPAPYUG7.05	-0.644953376	4.21E-06	pro3	delta-1-pyrroline-5-carboxylate reductase Pro3
SPBC1539.09c	-0.644277959	2.61E-06	trp1	phosphoribosylanthranilate isomerase/indole-3-glycerol-phosphate synthase/unknown aminotransferase, multifunctional enzyme Trp1
SPAC23A1.19c	-0.644115439	8.22E-06	hrq1	RecQ type DNA helicase Hrq1
SPAC24H6.13	-0.643771338	0.008204985		plasma membrane calcium permeable gated cation channel
SPBC1685.11	-0.643542754	0.000416901	rlp1	RecA family ATPase Rlp1
SPBC4B4.09	-0.642877451	5.99E-09	prp39	U1 snRNP-associated protein Prp39
SPBC1604.20c	-0.642413136	0.018922503	tea2	kinesin family plus-end directed microtubule motor Tea2
SPAC1B9.03c	-0.641773169	3.94E-06		RNA-binding protein involved in ribosomal large subunit assembly and maintenance
SPAC821.11	-0.640608322	1.15E-06	pro1	gamma-glutamyl phosphate reductase Pro1
SPBC11C11.07	-0.640564275	1.78E-06	rpl1801	60S ribosomal protein L18
SPAC1486.04c	-0.639942117	6.97E-09	alm1	nucleoporin Alm1
SPAC19G12.01c	-0.639858321	0.00015582	cut20	anaphase-promoting complex platform subcomplex scaffold WD repeat subunit Apc4/Cut20
SPBC1A4.08c	-0.639024511	1.10E-06	cct3	chaperonin-containing T-complex gamma subunit Cct3
SPBC3B9.07c	-0.638737451	0.000146691	rpa43	DNA-directed RNA polymerase I complex subunit Rpa43
SPCC16C4.04	-0.638158668	0.001955304	pex26	peroxisomal membrane protein anchor Pex26
SPBC17G9.02c	-0.63785143	9.13E-06	cdc73	RNA polymerase II accessory factor, Cdc73 family
SPBC2D10.12	-0.637504821	2.11E-07	rhp23	proteasome-associated ubiquitin receptor, S. cerevisiae Rad23 homolog, Rhp23
SPAC23A1.04c	-0.636424831	0.000612253	mnl1	alpha mannosidase Mnl1
SPAC5H10.12c	-0.6361965	6.13E-06	otg1	alpha-1,3-galactosyltransferase Otg1
SPAC3A12.10	-0.635986797	2.16E-06	rpl2001	60S ribosomal protein L20A
SPBPJ4664.06	-0.634307356	1.01E-05	gpt1	UDP-glucose-glycoprotein glucosyltransferase Gpt1
SPAC1039.06	-0.634265619	0.001306856		D-serine ammonia-lyase activity
SPCC320.11c	-0.634089238	0.002171374	nip7	RNA-binding ribosome biogenesis protein Nip7
SPAC29B12.04	-0.633525328	0.000595466	snz1	pyridoxal 5'-phosphate synthase (glutamine hydrolysing)
SPAC14C4.02c	-0.632125383	0.000101701	smc5	Smc5-6 complex SMC P-loop ATPase subunit Smc5
SPAC18G6.04c	-0.631499791	1.43E-09	shm2	serine hydroxymethyltransferase Shm2
SPCC1450.04	-0.631247283	7.77E-06	tef5	translation elongation factor EF-1 beta subunit, guanyl-nucleotide exchange factor (eEF1B)
SPCC1259.03	-0.631023455	0.000135	rpa12	DNA-directed RNA polymerase complex I TFIIS subunit Rpa12
SPBC17D1.05	-0.629527601	3.78E-05	rhs1	fungal protein, conserved in ascomycetes
SPCC1840.07c	-0.629161215	1.67E-05		vacuolar endopolyphosphatase
SPAC23A1.07	-0.628988905	0.001220706	rnf170	ubiquitin-protein ligase E3 Rnf170
SPBC17D1.02	-0.628528414	2.66E-05	dph2	diphthamide biosynthesis protein Dph2
SPAC9G1.02	-0.627996765	0.000191686	wis4	MAP kinase kinase kinase Wis4
SPBC16C6.10	-0.627824422	0.004306086	chp2	heterochromatin (HP1) family chromodomain protein Chp2
SPBC409.15	-0.627422201	0.000518931	tsr2	rRNA processing protein Tsr2
SPAC56F8.09	-0.625510262	0.000898427	rrp8	rRNA methyltransferase Rrp8
SPBC2D10.15c	-0.62541562	0.000508609	pth1	mitochondrial peptidyl-tRNA hydrolase Pth1
SPCC1450.10c	-0.624602378	0.007806507	nar1	CIA machinery iron hydrogenase Nar1
SPAC1006.04c	-0.624077806	0.000227052	mcp3	Schizosaccharomyces specific protein Mcp3
SPBC4F6.07c	-0.623614126	0.000268713	mak5	ATP-dependent RNA helicase Mak5
SPCC1840.10	-0.623519151	0.002712091	lsm8	Lsm2-8 complex subunit Lsm8
SPAPB1A10.11c	-0.623093744	0.000798194	mse1	mitochondrial glutamyl-tRNA ligase Mse1
SPAC664.06	-0.62217619	0.010638516	rlp7	ribosomal L7-like protein involved in ribosome biogenesis
SPAPB1E7.12	-0.622056124	7.87E-07	rps602	40S ribosomal protein S6
SPAC24H6.07	-0.621296846	4.61E-06	rps901	40S ribosomal protein S9
SPCC777.14	-0.621214875	0.000316427	prp4	serine/threonine protein kinase Prp4
SPAC4H3.14c	-0.621021582	1.75E-05	rng8	contractile ring myosin V regulator Rng8
SPBP4H10.20	-0.620212318	1.14E-05	nhm1	m7G(5')pppN diphosphatase Nhm1
SPAC17D4.03c	-0.619569413	0.000192087	cis4	Golgi zinc importer, CDF family, Cis4
SPBC337.14	-0.619569347	3.03E-05	rpb4	DNA-directed RNA polymerase II complex subunit Rpb4
SPCC290.02	-0.619534895	1.97E-06	rpc34	DNA-directed RNA polymerase III complex subunit Rpc34
SPAC3H5.10	-0.61926193	1.10E-05	rpl3202	60S ribosomal protein L32
SPCC16C4.22	-0.619194421	0.002278255	dpb3	DNA polymerase epsilon Dpb3
SPAC6F6.04c	-0.618643579	9.75E-05		MFS superfamily, UNC-93 subfamily, transmembrane transporter
SPBC3D6.08c	-0.618502172	0.000136071	lsm1	Lsm1-7 complex subunit Lsm1
SPAC8C9.15c	-0.618211564	8.03E-05	tif225	translation initiation factor eIF2B epsilon subunit
SPAP7G5.05	-0.618169218	1.16E-05	rpl1002	60S ribosomal protein L10
SPAC1805.04	-0.617215609	4.88E-07	nup132	nucleoporin, WD repeat Nup132
SPBC651.01c	-0.61693369	0.000316427	nog1	ribosome export GTP binding protein Nog1
SPBC23E6.06c	-0.616583802	0.000237425	rib3	3,4-dihydroxy-2-butanone 4-phosphate synthase Rib3
SPCC777.09c	-0.616548629	0.000116832	arg1	acetylornithine aminotransferase
SPBC685.09	-0.616127363	0.000216213	orc2	origin recognition complex subunit Orc2
SPBC29A10.05	-0.615691187	1.10E-05	exo1	exonuclease I Exo1
SPAC23C4.15	-0.615553994	1.76E-07	rpb5	DNA-directed RNA polymerase I, II and III subunit Rpb5
SPCC320.08	-0.615294465	0.014615499	qtp1	plasma membrane queuine and queuosine transmembrane importer, Qtp1
SPAC3F10.08c	-0.614800085	0.000206404	faf1	40S small subunit processome assembly factor Faf1
SPBC530.02	-0.614426063	0.005653603		transmembrane transporter
SPAC227.09	-0.614412671	2.20E-07	fol3	folylpolyglutamate synthase Fol3
SPAC23A1.02c	-0.614326805	0.005688396	ted1	GPI-remodelling mannose-ethanolamine phosphate phosphodiesterase Ted1
SPBP23A10.10	-0.613267185	0.000147332	ppk32	serine/threonine protein kinase Ppk32
SPCC126.13c	-0.612417975	0.000997761	sap18	exon junction complex associated protein Sap18
SPCC5E4.04	-0.611601746	8.10E-06	cut1	separase/separin
SPAC683.02c	-0.610501454	0.004103384		zf-CCHC type zinc finger protein, human ZCCHC9 ortholog, implicated in mRNA splicing
SPAC227.12	-0.610495601	1.21E-05	rna4	U4/U6 x U5 tri-snRNP complex WD repeat subunit Rna4
SPAC1D4.05c	-0.610177036	3.64E-05	erd101	Erd1 homolog
SPBC21C3.20c	-0.609478682	0.004005835	git1	C2 domain protein Git1
SPAC1B3.12c	-0.609451484	9.44E-06	rpb10	DNA-directed RNA polymerase I, II, and III subunit Rpb10
SPAC14C4.09	-0.607261699	8.99E-06	agn1	cell wall glucan endo-1,3-alpha-glucosidase Agn1
SPCP25A2.02c	-0.606961711	0.000121597	rhp26	SNF2 family DNA-dependent ATPase (human ERCC6) Rhp26
SPCC970.05	-0.606681835	0.000323691	rpl3601	60S ribosomal protein L36
SPAC13G6.10c	-0.606527765	0.001409493	asl1	cell wall protein Asl1, predicted O-glucosyl hydrolase
SPBC32H8.05	-0.606058936	0.002184997	llp1	ribosome biogenesis protein Llp1
SPAC22F8.09	-0.604773387	0.005242692	rrp16	rRNA processing protein Rrp16
SPAC30C2.04	-0.603247237	8.89E-11	asc1	cofactor for cytoplasmic methionyl-and glutamyl-tRNA synthetases Asc1
SPBC776.04	-0.602403004	1.17E-07	sec2302	COPII vesicle coat, GAP for Sar1, Sec23b
SPCC23B6.03c	-0.602399351	5.11E-06	tel1	ATM checkpoint kinase
SPAC1527.01	-0.6017638	3.85E-06	mok11	cell wall alpha-1,3-glucan synthase Mok11
SPBC1A4.02c	-0.601619525	2.07E-08	leu1	3-isopropylmalate dehydrogenase Leu1
SPAC18B11.02c	-0.600952797	3.18E-07	pus9	tRNA pseudouridine(32) synthase Pus9
SPBC16G5.14c	-0.599830166	9.93E-06	rps3	40S ribosomal protein S3
SPAC3F10.12c	-0.599640998	2.68E-05		DNA-binding transcription factor
SPCC1450.02	-0.599354278	0.000209099	bdf1	Swr1 complex bromodomain subunit Bdf1
SPBC83.07	-0.598828322	8.80E-06	jmj3	histone demethylase H3-K36 specific, Lid2 complex subunit Jmj3
SPAC1705.03c	-0.59830237	0.000185815	ecm33	GPI anchored cell surface receptor L domain-like Ecm33
SPBC30D10.17c	-0.59736685	1.49E-06	smi1	beta-glucan synthase adaptor protein Smi1
SPBC1773.15	-0.596860949	0.000273647	dal52	dipeptide transmembrane transporter Dal5h2
SPAC16.04	-0.596057556	8.67E-05	dus3	tRNA/mRNA dihydrouridine synthase Dus3
SPCC1739.06c	-0.595952888	0.000267791	met1	uroporphyrin methyltransferase Met1
SPCC16A11.17	-0.595722676	1.17E-06	mcm4	MCM complex subunit Mcm4/Cdc21
SPBC609.04	-0.594806728	0.003914772	caf5	plasma membrane spermine family transmembrane transporter Caf5
SPAP27G11.10c	-0.594457886	4.02E-07	nup184	nucleoporin Nup184
SPAC13G6.07c	-0.594014808	2.41E-06	rps601	40S ribosomal protein S6
SPBC1706.01	-0.593885973	5.45E-07	tea4	tip elongation aberrant protein Tea4
SPBC646.03	-0.593663139	0.003256034	gta1	mitochondrial glutamyl-tRNA amidotransferase alpha subunit Gta1
SPBC902.03	-0.593415679	1.91E-05	nem2	serine/threonine protein phosphatase (Nem1-Spo7 complex) regulatory subunit
SPAC17A5.03	-0.592860715	5.72E-06	rpl301	60S ribosomal protein L3
SPAC16E8.06c	-0.592246918	0.000577116	nop12	RNA-binding protein Nop12
SPAC823.10c	-0.591750437	0.000169815	hem25	mitochondrial carrier, glycine and IPP transporter Hem25
SPAC3A12.04c	-0.590834506	0.000446256	rpp1	RNase P and RNase MRP subunit p30, Rpp1
SPAPJ698.03c	-0.590566786	0.000592997	prp12	U2 snRNP-associated protein, WD repeat protein Sap130
SPBC18H10.06c	-0.589346059	0.002209272	swd2	Set1C complex WD repeat subunit Swd2.1
SPCC553.11c	-0.589300296	2.71E-05	toa2	transcription factor TFIIA complex small subunit Toa2
SPAC1296.03c	-0.589220509	0.003890642	sxa2	serine carboxypeptidase Sxa2
SPAP27G11.14c	-0.589018684	6.76E-06		Schizosaccharomyces pombe specific protein
SPBC1709.15c	-0.588188753	1.50E-07	cft2	mRNA cleavage and polyadenylation specificity factor complex, metallo-beta-lactamase/beta-CASP protein Cft2
SPCC777.10c	-0.587273575	0.007587532	ubc12	NEDD8-conjugating enzyme Ubc12
SPCC613.08	-0.585797073	0.001754703		nuclear export chaperone
SPAC4A8.06c	-0.585169466	0.00133817		esterase/lipase, implicated in fatty acid biosynthetic process
SPBC2D10.08c	0.585601656	0.000143661	yml6	mitochondrial ribosomal protein subunit L4
SPBC27.03	0.585984512	0.010337211	meu25	Schizosaccharomyces specific protein Meu25
SPCC645.03c	0.586200954	3.04E-07	isa1	mitochondrial [4Fe-4S] cluster assembly and transfer protein Isa1
SPAC22A12.14c	0.586550223	0.01802732		BSD domain protein, human BSDC1 orthologs, unknown biological role
SPAC688.12c	0.589965988	3.12E-05		Schizosaccharomyces specific protein
SPCC74.02c	0.590891145	0.001694874	ppn1	mRNA cleavage and polyadenylation specificity factor complex associated protein (PNUTS)
SPAC644.08	0.591068843	0.000890073	utr4	methionine salvage haloacid dehalogenase-like hydrolase Utr4
SPAC6G9.01c	0.591156949	0.007012479		DUF1764 family conserved eukaryotic protein, fungi, plants, apicomplexa
SPCC14G10.01	0.59301667	0.000110381	cab5	dephospho-CoA kinase
SPBC336.14c	0.594045863	2.61E-05	ppk26	PAN complex protein phosphotransferase subunit Ppk26
SPBC29A3.05	0.594128464	0.002751649	vps71	Swr1 complex histone chaperone module subunit Vps71
SPCC24B10.06	0.594247643	3.20E-07		Schizosaccharomyces specific protein, predicted GPI anchor
SPBC21C3.11	0.594371454	5.93E-06	ubx4	UBX domain protein Ubx4
SPBC32F12.12c	0.595219208	5.49E-05		Golgi membrane protein involved in vesicle-mediated transport
SPBC577.11	0.595589672	3.15E-07		DUF3074 family protein, implicated in vesicle trafficking or lipid metabolism
SPBC15D4.13c	0.59561439	0.003174654		activating signal cointegrator 1 complex subunit, human ASCC1 ortholog
SPAC24B11.12c	0.596005319	0.000106816	dnf2	plasma membrane phospholipid-translocating ATPase complex, ATPase subunit Dnf2
SPAC4H3.13	0.597379436	0.000141618	pcc1	EKC/KEOPS complex subunit Pcc1
SPBC800.02	0.59946665	0.023711108	whi5	SBF complex transcription corepressor, Whi5
SPBC119.18	0.599931916	5.86E-06	mdm35	mitochondrial phosphatidylserine translocation complex subunit Mdm35
SPCC622.12c	0.600017995	0.000615999	gdh1	NADP-specific glutamate dehydrogenase Gdh1
SPCC962.01	0.600935262	1.23E-05	tcb1	tricalbin, C2 domain protein (phospholipid binding) ER-plasma membrane tethering protein Tcb1
SPAC4D7.10c	0.601023951	3.67E-05	spt20	SAGA complex subunit Spt20
SPCC1442.02	0.601997476	2.31E-05	glm2	Glomulin, ubiquitin-protein transferase inhibitor Glm2
SPBC19F8.03c	0.60313273	9.63E-07	yap18	endocytic adaptor, ENTH/VHS domain Yap18
SPAC26F1.05	0.603290814	0.025180106	mug106	Schizosaccharomyces pombe specific protein Mug106
SPBC28F2.12	0.605345233	4.47E-08	rpb1	DNA-directed RNA polymerase II complex large subunit Rpb1
SPBC13G1.02	0.606350666	5.27E-05	mpg2	mannose-1-phosphate guanyltransferase
SPAC29A4.09	0.607746389	3.04E-06	rrp17	rRNA exonuclease Rrp17
SPBC29A10.09c	0.608543892	0.048850021	tri1	triman, ribonuclease involved in priRNA formation Tri1
SPAC2G11.09	0.609101033	4.14E-05		plasma membrane calcium permeable gated cation channel
SPBC9B6.04c	0.609163371	8.77E-05	tuf1	mitochondrial translation elongation factor EF-Tu Tuf1
SPAC11E3.10	0.60964024	1.34E-05		ER or Golgi multispanning membrane VanZ-like family protein
SPAC12B10.15c	0.609810181	0.002836662	rnh203	ribonuclease H2 complex subunit Rnh203
SPAPJ696.01c	0.610710446	1.82E-06	vps17	retromer complex subunit Vps17
SPBC3B9.11c	0.610856889	3.05E-05	ctf1	mRNA cleavage and polyadenylation specificity factor complex RNA-binding subunit Ctf1
SPBC83.06c	0.611135726	0.000236255	rtc6	mitochondrial ribosomal protein subunit L36
SPAC1B9.02c	0.612842665	2.54E-09	sck1	serine/threonine protein kinase S6K family Sck1
SPAC1F12.10c	0.613876332	0.000447964		NADPH-hemoprotein reductase
SPAC22A12.15c	0.614858871	4.02E-06	bip1	ER heat shock protein BiP
SPCC1827.07c	0.615506298	0.00380546	spx2	plasma membrane phosphate exporter Spx2/Xpr1
SPAC806.04c	0.616272538	0.000111006	duf8901	cobalt/nickel-dependent phosphatase involved in cellular detoxification/metabolite repair Duf8901
SPBC2G5.06c	0.617679744	0.007599517	hmt2	sulfide-quinone oxidoreductase
SPAC13G7.03	0.617899728	0.007965344	upf3	up-frameshift suppressor 3 family protein
SPAC3H1.14	0.61820708	0.000140032	gid4	GID complex subunit Gid4
SPAC6F6.08c	0.618338843	0.005964692	cdc16	SIN signalling inhibitor, two-component GAP Cdc16
SPAC6F12.07	0.619582146	0.003966937	tom20	mitochondrial TOM complex subunit Tom20
SPCC1450.16c	0.620634892	2.76E-08	ptl1	triacylglycerol lipase ptl1
SPBC1271.05c	0.622208393	2.88E-05		zf-AN1 type zinc finger protein, involved in ER membrane translocation
SPBP23A10.14c	0.622450373	8.24E-06	ell1	RNA polymerase II transcription elongation factor Ell1
SPAC23E2.01	0.624124654	1.98E-05	fep1	DNA-binding transcription factor, zf-GATA type, iron-sensing Fep1
SPAP27G11.02	0.624922821	1.86E-05	mgr3	mitochondrial inner membrane i-AAA protease complex TPR repeat subunit Mgr3
SPAC20G8.10c	0.626515883	0.005766404	atg6	autophagy associated beclin family protein Atg6
SPBC725.02	0.627223137	7.20E-05	mpr1	histidine-containing response regulator phosphotransferase Mpr1
SPBC1E8.02	0.629705948	1.85E-06		ER ubiquitin family protein
SPCC1393.14	0.630786358	0.009146126	ten1	telomere cap complex subunit Ten1
SPAC56F8.11	0.631021168	0.000423409	spc3	signal peptidase subunit Spc3
SPBC36.10	0.631845796	5.58E-07	ups2	phosphatidic acid transfer protein Ups2
SPAC4G8.12c	0.63189954	1.23E-06	smp3	pig-Z, alpha-1,2-mannosyltransferase Smp3
SPCC285.08	0.632132442	7.78E-05	ret2	coatomer delta subunit Ret2
SPCC1322.05c	0.632372484	3.70E-05	lap2	vacuolar aminopeptidase Lap2
SPBC19F5.01c	0.633456678	3.77E-05	puc1	G1 cyclin Puc1
SPBC3H7.04	0.634211781	5.12E-06		mitochondrial ribosomal protein subunit S43a
SPBC776.05	0.635221444	0.000978559	gpc1	glycerophosphocholine acyltransferase (GPCAT) Gpc1
SPAC13G7.10	0.635627453	8.76E-06	teb1	DNA-binding transcription factor Teb1
SPCC1020.05	0.635828075	0.008453123	dcr2	serine/threonine protein phosphatase Dcr2
SPBC26H8.16	0.635836841	8.01E-05	sdh8	mitochondrial respiratory chain complex II assembly factor 4 Sdh8
SPCC1235.01	0.637292675	0.01700952		cell surface glycoprotein
SPAC212.04c	0.638160679	0.016928931		S. pombe specific DUF999 family protein 1
SPAC2G11.13	0.638869433	1.18E-06	atg22	vacuolar amino acid transmembrane transporter Atg22
SPAC17G8.04c	0.641415216	3.38E-07	arc5	ARP2/3 actin-organizing complex subunit Arc5
SPBP16F5.04	0.64210066	2.32E-05	ubc7	Hrd1 ubiquitin ligase complex ubiquitin conjugating enzyme E2 Ubc7
SPAC23A1.14c	0.642291272	2.21E-05		pyridoxal phosphate-dependent transferase, possible cystathionine beta-lyase implicated in sulfur metabolism
SPCC24B10.16c	0.643103699	0.0004254	pac4	proteasome assembly chaperone Pac4
SPBC660.11	0.645699353	8.80E-06	tcg1	single-stranded telomeric binding protein Tcg1
SPBC31A8.01c	0.647680335	3.06E-06	rtn1	reticulon Rtn1
SPBC947.13	0.6481997	0.005726375	rba50	RNA polymerase II associated protein
SPAC139.04c	0.648668048	0.000900343	fap2	L-saccharopine oxidase
SPCC1322.09	0.649591764	1.14E-05		Golgi protein, associated with COP vesicles, DUF5427
SPBC2A9.14	0.650092392	0.03157838		Schizosaccharomyces specific microprotein
SPAC22H10.05c	0.650809985	1.57E-06		mRNA cleavage and polyadenylation specificity factor complex polyribonucleotide 5'-hydroxyl-kinase subunit
SPBC336.13c	0.650904348	0.003876612	mmp2	mitochondrial inner membrane peptidase complex catalytic subunit 2
SPAC22F3.09c	0.651761605	0.000176612	res2	MBF transcription factor complex subunit Res2
SPCC1906.02c	0.652390461	5.35E-06	rqt3	RQT complex CUE domain protein, human ASCC2 ortholog Rqt3
SPAC17G6.12	0.65253163	0.000103426	cul1	cullin 1
SPAPB24D3.03	0.653550528	0.003840032	agm2	agmatinase 2, Agm2
SPCC4B3.17	0.653942531	0.000290201	cbp3	mitochondrial respiratory chain complex III assembly protein Cbp3
SPAC521.04c	0.654395098	0.000791835	sst1	vacuolar calcium transmembrane transporter
SPBC12D12.01	0.65454387	5.09E-05	sad1	spindle pole body SUN domain protein Sad1
SPAC630.07c	0.654808573	0.00021873		GTPase superfamily protein, septin related
SPAC8F11.08c	0.654985826	3.44E-08		ER membrane associated esterase/lipase
SPAC10F6.04	0.655573997	1.75E-07	ats1	RCC domain protein Ats1
SPCC622.09	0.655647019	4.67E-05	htb1	histone H2B Htb1
SPCC4F11.02	0.656033399	0.000126028	ptc1	serine/threonine protein phosphatase PP2C catalytic subunit Ptc1
SPAC24H6.08	0.658143156	0.009357782		Schizosaccharomyces specific protein
SPBC1683.04	0.659066419	0.016058395	ghf3	glycosyl hydrolase family 3, Ghf3
SPCC569.01c	0.659296676	0.000107412		tdk family toxin-antidote meiotic driver
SPAC19G12.11	0.659893217	3.98E-05	coq9	ubiquinone biosynthesis protein Coq9
SPAC521.03	0.659980251	0.001060193		short chain dehydrogenase, human DHRS7 family
SPAC2G11.14	0.660009968	2.66E-06	taf1	transcription factor TFIID complex, histone acetyltransferase subunit Taf111
SPAC1296.05c	0.660486662	0.000278281	lcp1	cyclin L family cyclin
SPCC663.01c	0.662303772	1.27E-07	ekc1	serine/threonine protein phosphatase PP6 regulatory subunit Ekc1
SPCC794.03	0.662424537	0.007076394		amino acid/polyamine family transmembrane transporter
SPCC970.11c	0.662892117	0.001939258	wtf9	wtf antidote-like meiotic drive suppressor Wtf9
SPCC1620.09c	0.662894439	9.03E-06	tfg1	transcription factor TFIIF complex alpha subunit Tfg1
SPAC22A12.11	0.663401639	5.20E-05	dak1	dihydroxyacetone kinase Dak1
SPBC19C2.05	0.665173102	0.010051425	pat1	serine/threonine protein kinase Ran1/Pat1
SPAC1A6.07	0.66545347	1.01E-05	sle1	eisosome assembly protein Seg1
SPCC16C4.16c	0.666279462	0.000201478	cbc3	nuclear cap-binding complex variant subunit Cbc3
SPCC31H12.08c	0.666651821	2.03E-06	ccr4	CCR4-Not complex 3'-5'-exoribonuclease subunit 6
SPBC211.07c	0.66821129	2.71E-06	ubc8	ubiquitin conjugating enzyme E2 Ubc8
SPCC584.15c	0.669727193	2.15E-06	aly3	arrestin-related substrate adaptor Aly3
SPBC17F3.01c	0.672540568	0.001639918	rga5	RhoGAP Rga5
SPAC1687.15	0.673146419	5.28E-05	gsk3	serine/threonine protein kinase Gsk3
SPBC1D7.02c	0.673653228	2.73E-05	scr1	DNA-binding transcription repressor, glucose sensing, Scr1
SPAC1B3.11c	0.673807032	0.001081994	ypt4	GTPase Ypt4
SPAC21E11.07	0.674918474	7.48E-05	iba57	mitochondrial [4Fe-4S] cluster assembly protein Iba57
SPAC19G12.14	0.675026459	3.51E-07	its3	1-phosphatidylinositol-4-phosphate 5-kinase Its3
SPAC24B11.05	0.675199917	0.005690715		pyrimidine 5'-nucleotidase
SPBP8B7.32	0.677000309	0.004829098		dubious
SPCC4B3.13	0.679197272	0.000228623		MatE family transmembrane transporter
SPAC1B3.06c	0.679702262	1.04E-05		UbiE family methyltransferase
SPCC191.05c	0.680058052	0.010544795		nucleoside 2-deoxyribosyltransferase
SPAC17A2.12	0.681326926	2.49E-09	rrp1	ATP-dependent chromatin remodeler/ ubiquitin-protein ligase E3
SPAC19E9.01c	0.683837894	3.76E-08	nup40	nucleoporin Nup40
SPCC1322.14c	0.684125244	0.005430131	vtc4	vacuolar transporter chaperone (VTC) complex polyphosphate synthase subunit Vtc4
SPAC22E12.02	0.68444526	3.44E-06		splicing factor, WW domain -binding Rbm42
SPCC23B6.01c	0.686425735	1.14E-05	osh6	sterol transfer protein Osh6
SPAC1486.02c	0.68655175	5.68E-06	dsc2	Golgi Dsc E3 ligase complex transmembrane subunit, C-terminal UBA domain Dsc2
SPCC364.07	0.687286739	2.54E-07	ser3	D-3 phosphoglycerate dehydrogenase Ser3
SPAC1687.04	0.688634962	7.23E-06	mcb1	MCM binding protein homolog Mcb1
SPAC17A2.05	0.689185037	2.96E-07	osm1	fumarate reductase Osm1
SPAC1556.02c	0.689440243	2.22E-05	sdh1	succinate dehydrogenase Sdh1
SPAC57A10.08c	0.689627926	0.00033258		lipid particle hydrolase
SPAC5D6.05	0.693316742	0.000607363	med18	mediator complex subunit Med18
SPCC1281.07c	0.693535899	5.23E-05	gst4	glutathione S-transferase
SPBC530.07c	0.693563899	5.93E-06		TENA/THI family protein, domain found in context with a broad range of enzymes
SPCC777.02	0.693818394	4.00E-05		DNA-binding transcription factor
SPBC56F2.01	0.695569632	1.21E-06	pof12	F-box protein Pof12
SPBC15D4.11c	0.69717698	0.000676268		mitochondrial Mam33 family protein
SPCC1020.10	0.698408674	0.011507193	oca2	serine/threonine protein kinase Oca2
SPBC1271.07c	0.698985246	0.019149166		N-acetyltransferase
SPAC11E3.12	0.700731447	2.17E-05		mitochondrial thioredoxin family protein, implicated in sulfur cluster assembly
SPAC607.07c	0.700788271	4.80E-08		Schizosaccharomyces specific protein
SPBP19A11.07c	0.702420555	0.000498998		human HID1 ortholog 2, possible Golgi protein (by similarity)
SPBC839.09c	0.703036681	1.13E-05	mrp21	mitochondrial ribosomal protein subunit S21
SPCC550.09	0.70324346	2.36E-11	pex32	peroxin Pex32
SPAC18G6.11c	0.704638103	2.49E-08	rrn3	RNA polymerase I general transcription inititation factor subunit Rrn3
SPBC30B4.02c	0.705132544	5.21E-07	sqs1	R3H and G-patch domain protein Sqs1
SPAC823.09c	0.705196599	2.76E-06		threonine aspartase, involved in protein processing
SPBC1861.09	0.705708374	8.58E-08	ppk22	serine/threonine protein kinase Ppk22
SPBC800.07c	0.706876262	0.000361921	tsf1	mitochondrial translation elongation factor EF-Ts Tsf1
SPAC4C5.02c	0.70749179	5.87E-06	ryh1	Rab family GTPase Ryh1
SPBP8B7.08c	0.707535529	1.60E-05	ppm1	leucine carboxyl methyltransferase, involved in regulation of PPA2
SPBC216.04c	0.708123974	8.48E-06	mxr2	peptide-methionine (R)-S-oxide reductase MsrB
SPAC6F6.10c	0.709084531	1.40E-05	arc2	ARP2/3 actin-organizing complex subunit Arc34
SPAC6F6.15	0.709171679	8.32E-05	ypt5	GTPase Ypt5
SPCC1442.16c	0.709531379	4.57E-10	zta1	NADPH quinone oxidoreductase/ARE-binding protein
SPAC6B12.06c	0.709697429	0.000111031	rrg9	mitochondrial ribosome assembly protein Rrg9
SPBC342.04	0.709723837	4.18E-07	rpn1301	19S proteasome regulatory subunit Rpn13a
SPAC23A1.06c	0.710526721	1.43E-06	cmk2	MAPK-activated protein kinase Cmk2
SPBC23E6.01c	0.71099067	4.24E-05	cxr1	splicing factor, RNA-binding Cxr1
SPCC1494.02c	0.71244689	1.17E-05	taf13	transcription factor TFIID complex subunit Taf13
SPAC8F11.10c	0.712603444	3.84E-06	pvg1	Golgi pyruvyltransferase Pvg1
SPAC17C9.06	0.714574085	5.17E-06	sam50	mitochondrial sorting and assembly machinery complex subunit Sam50
SPCC1672.04c	0.715262246	2.85E-05	cox19	mitochondrial copper chaperone for cytochrome c oxidase Cox19
SPAC13G6.04	0.717724204	2.03E-06	tim8	Tim8-Tim13 mitochondrial intermembrane space protein transporter complex subunit Tim8
SPCC4G3.14	0.719023868	2.36E-05	mdj1	mitochondrial DNAJ domain protein Mdj1
SPBC16C6.04	0.721286233	8.50E-06	dbl6	double strand break localizing protein Dbl6, implicated in DNA repair
SPAC6G9.14	0.722100585	2.71E-13	puf4	pumilio family RNA-binding protein Puf4
SPBC1711.18	0.724986908	1.82E-05	tam9	mitochondrial ribosomal protein subunit L31
SPBC2F12.05c	0.72588534	1.27E-05	osh2	sterol transfer protein Osh2
SPBC216.05	0.728744521	0.000723655	rad3	ATR checkpoint kinase Rad3
SPAC2E1P3.02c	0.728892586	0.010846622	amt3	plasma membrane ammonium transmembrane transporter Amt3
SPAC1B3.08	0.729312819	3.66E-07		TREX2 complex subunit-like, poorly characterized, implicated in transcription or RNA surveillance
SPAC1420.04c	0.730183702	0.000720494	cox1101	cytochrome c oxidase copper chaperone Cox1101/ mitochondrial ribosome assembly protein Rsm22 fusion protein
SPBC1685.13	0.730395342	0.007204595	fhn1	eisosome assembly protein Fhn1
SPAC630.11	0.730893947	1.92E-08	vps55	vacuolar sorting protein Vps55
SPBC365.08c	0.732131945	0.004061645	der1	Hrd1 ubiquitin ligase complex (derlin) Der1/Dfm1
SPAC10F6.17c	0.732415756	6.94E-06	ptc5	mitochondrial pyruvate dehydrogenase (lipoamide) phosphatase
SPAP32A8.02	0.734940533	0.00022306		xylose and arabinose reductase
SPAPYUG7.02c	0.735033269	4.25E-08	sin1	MAP kinase and TOR substrate adaptor Sin1
SPAC1006.03c	0.738426408	7.96E-07	red1	MTREC (exosome adaptor) complex subunit Red1
SPCC1393.02c	0.739818276	2.08E-06	spt2	histone H3-H4 chaperone Spt2
SPCC24B10.12	0.739925703	0.02253564	cgi121	EKC/KEOPS complex subunit Cgi121
SPAC19B12.13	0.740363511	5.56E-05	cox1102	cytochrome c oxidase copper chapereone Cox1102/ mitochondrial ribosome assembly protein Rsm2202, fusion protein
SPAC23H3.02c	0.741605204	1.08E-06	ini1	U2 snRNP-associated RING finger-like protein Ini1
SPBC16C6.02c	0.741725168	3.84E-06	vps1302	intermembrane lipid transfer protein, chorein family Vps1302
SPBC13E7.11	0.742219106	3.79E-06	rbd1	mitochondrial rhomboid family peptidase Rbd1
SPBC947.01	0.744954971	1.28E-08	knk1	microtubule severing ATPase kink, Knk1
SPBC725.09c	0.747577144	1.70E-07	hob3	BAR adaptor protein Hob3
SPBC19C2.06c	0.747992304	2.39E-05	mug124	Schizosaccharomyces pombe specific protein
SPBC776.07	0.748927177	1.92E-07	mam33	mitochondrial ribosome large subunit assembly protein Mam33
SPCC1259.05c	0.749766196	2.53E-05	cox9	cytochrome c oxidase subunit VIIa
SPBC1198.07c	0.750663873	4.74E-05	dfg502	plasma membrane mannan endo-1,6-alpha-mannosidase Dfg502
SPAC20G8.03	0.750728176	6.77E-07	itr2	plasma membrane myo-inositol transmembrane transporter
SPAC2G11.07c	0.751323916	1.21E-11	ptc3	serine/threonine protein phosphatase PP2C catalytic subunit Ptc3
SPAC57A7.08	0.751500957	9.58E-15	pzh1	serine/threonine protein phosphatase Pzh1
SPBC215.05	0.751562888	0.00647723	gpd1	glycerol-3-phosphate dehydrogenase Gpd1
SPAC23H4.02	0.755785738	2.10E-06	ppk9	serine/threonine protein kinase Ppk9
SPBC21H7.06c	0.75599265	0.000636624	opi10	hikeshi family nuclear import carrier Opi10
SPCC622.06c	0.756471002	0.00014841		Schizosaccharomyces pombe specific protein
SPAC1A6.04c	0.756618745	2.20E-07	plb1	phospholipase B homolog Plb1
SPAC1687.12c	0.757606217	4.01E-05	coq4	4-hydroxy-3-methoxy-5-polyprenylbenzoate decarboxylase Coq4
SPCC777.03c	0.758097435	0.00242536		nifs homolog, possible cysteine desulfurase, implicated in iron-sulfur cluster assembly
SPBC3B9.02c	0.763658476	0.002062666	cwf28	splicing factor Cwf28
SPBC337.02c	0.765793471	2.49E-09		tdk family toxin-antidote meiotic driver
SPBC56F2.03	0.767356017	0.000915214	arp10	dynactin complex actin-like protein Arp10
SPBC839.06	0.767806347	0.002659951	cta3	plasma membrane P-type ATPase, potassium exporting Cta3
SPBC215.10	0.7703892	4.95E-05	odr1	HAD superfamily hydrolase, unknown role
SPAC1805.15c	0.770650813	6.71E-08	pub2	HECT-type ubiquitin-protein ligase E3 Pub2
SPCC1739.10	0.771578257	9.98E-07	mug33	plasma membrane anchored protein, claudin family, predicted membrane sensor, Tea1-interacting protein implicated in exocytosis
SPCC16C4.20c	0.772051804	9.70E-10	hap2	Ino80 complex HMG box protein Hap2
SPAC1610.04	0.772447388	2.23E-05	mmc1	mitochondrial MICOS interactor required for cristae morphology Mmc1
SPBC651.06	0.772813134	0.000345154	mug166	Schizosaccharomyces specific protein Mug166
SPBC651.03c	0.772949633	2.47E-05	gyp10	RabGAP Gyp10
SPCC1322.10	0.773043998	4.89E-09	knh2	conserved fungal cell surface protein, Kre9/Knh1 family, Knh2
SPBC106.05c	0.777091124	1.52E-06	tim11	F1-FO ATP synthase F(o) subunit E, Tim11
SPAC56E4.02c	0.78085012	6.85E-06	alg13	N-acetylglucosaminyldiphosphodolichol N-acetylglucosaminyltransferase Alg13
SPBC8D2.01	0.782950356	1.39E-06	gsk31	serine/threonine protein kinase Gsk31
SPAC6F6.12	0.784303567	5.11E-07	atg24	autophagy associated PX/BAR domain sorting nexin Atg24
SPCC1739.09c	0.784572728	1.41E-08	cox13	cytochrome c oxidase subunit VIa
SPCC895.04c	0.784675065	3.02E-07	ufe1	SNARE Ufe1
SPBC2F12.02c	0.786050348	2.71E-06	mrpl7	mitochondrial ribosomal protein subunit L5
SPBC146.06c	0.786119913	0.000488515	fan1	DNA repair protein Fan1
SPCC569.02c	0.786276507	0.027598298		S. pombe specific UPF0321 family protein 2
SPCC24B10.14c	0.786492963	0.005889437	xlf1	XRCC4-like nonhomologous end joining factor, Cernunnon Xlf1/Nej1
SPBC1711.11	0.787706969	0.000330804	atg2402	autophagy associated protein Atg24b
SPBC17A3.05c	0.787806881	9.24E-08		DNAJ/DUF1977, human DNAJB12 homolog, Hsp70 co-chaperone
SPBC839.02	0.790635088	1.79E-06	aly1	arrestin-related substrate adaptor Aly1
SPCP1E11.02	0.791126107	7.12E-08	ppk38	Ark1/Prk1 family protein kinase Ppk38
SPAC6G9.11	0.793054882	7.72E-10	syb1	SNAP receptor, synaptobrevin family
SPBC8D2.02c	0.79596978	8.79E-10	vps68	vacuolar sorting protein Vps68
SPBC4F6.16c	0.797068159	1.69E-09	ero11	ER oxidoreductin Ero1a
SPCC830.08c	0.797190149	5.07E-06	yop1	ER membrane protein DP1/Yop1
SPBP8B7.07c	0.798427772	1.56E-06	set6	histone lysine methyltransferase Set6
SPAC6F12.06	0.798631243	0.000146979	rdi1	Rho GDP dissociation inhibitor Rdi1
SPBC17D11.01	0.799788982	4.98E-14	nep1	NEDD8 protease Nep1
SPAPB8E5.04c	0.80048583	1.20E-10	npc2	Niemann-Pick disease type C2 protein hE1 homolog Npc2
SPCC1919.14c	0.801280546	2.96E-07	bdp1	transcription factor TFIIIB complex subunit Bdp1
SPCC1442.08c	0.80159074	6.18E-07	cox12	cytochrome c oxidase protein VIb
SPAC688.06c	0.801977936	6.17E-05	slx4	structure-specific endonuclease subunit Slx4
SPBP8B7.10c	0.802142006	2.60E-07	utp16	U3 snoRNP-associated protein Utp16
SPBC11B10.07c	0.802272319	1.51E-08	ivn1	plasma membrane phospholipid-translocating ATPase complex Lem3 family subunit Ivn1
SPCC736.07c	0.803374914	0.000192595	uri1	unconventional prefoldin chaperone involved protein complex assembly Uri1
SPAC23A1.15c	0.804732534	2.81E-07	sec20	SNARE Sec20
SPBC1718.06	0.805357067	6.67E-13	msp1	mitochondrial dynamin family fusion GTPase Msp1
SPAC167.05	0.805870831	5.19E-08	dbs2	Usp (universal stress protein) family protein
SPCC1919.01	0.806010504	1.02E-11	ckk2	calcium/calmodulin-dependent (CaMKK) protein kinase kinase Ckk2/Ppk34
SPCC1235.18	0.806456337	0.001956447		dubious
SPBC29A10.13	0.807430534	2.33E-09	atp7	F1-FO ATP synthase peripheral stalk subunit d
SPAC26A3.14c	0.807491511	7.55E-06	atg44	mitofissin Atg44
SPAC31G5.21	0.807611997	6.52E-06		DUF1754 family, human FAM32A homolog, implicated in mRNA splicing or surveillance
SPBC32F12.10	0.809050237	5.16E-06	pgm1	phosphoglucomutase Pgm1
SPAC1B2.04	0.809519585	2.05E-06	cox6	cytochrome c oxidase subunit VI
SPAC458.06	0.810961673	2.43E-05	atg1803	autophagy associated WD repeat protein Atg18c
SPAC977.10	0.811663496	2.29E-07	nhe1	plasma membrane/prospore membrane sodium ion/proton antiporter Nhe1/Sod2
SPBC56F2.11	0.812129758	1.24E-07	met6	homoserine O-acetyltransferase Met6
SPAC16.01	0.814054764	7.41E-11	rho2	Rho family GTPase Rho2
SPAC16C9.01c	0.814155328	9.45E-08		PfkB carbohydrate-kinase superfamily, unknown specificity, probable alcohol group as an acceptor
SPAC1F3.03	0.815286409	1.26E-07	sro7	Lgl family protein Sro7
SPBC83.11	0.816536589	3.23E-06	pet2	Golgi phosphoenolpyruvate transmembrane transporter Pet2
SPBC1105.10	0.817075173	8.44E-10	rav1	RAVE complex subunit Rav1
SPAC29B12.05c	0.818460723	3.71E-05	mtq1	mitochondrial N(5)-glutamine methyltransferase
SPAC1327.01c	0.81899625	2.54E-06		DNA-binding transcription factor, zf-fungal binuclear cluster type
SPCC16A11.01	0.819116508	1.57E-06	sfk1	plasma membrane protein involved in inositol lipid-mediated signaling Sfk1
SPAC29B12.11c	0.819164378	2.37E-06		human WW domain binding protein-2 ortholog
SPBC713.09	0.820231873	1.45E-05		Schizosaccharomyces specific protein
SPBC19C2.11c	0.820367556	2.46E-09	mdm34	ERMES complex subunit, membrane tether and lipid transfer protein Mdm34
SPAC140.03	0.820634373	3.73E-05	arb1	argonaute inhibitor protein 1
SPAC823.17	0.820804251	1.34E-08	tom6	mitochondrial TOM complex subunit Tom6
SPBC1D7.01	0.820935716	8.22E-07	pfd1	prefoldin subunit Pfd1
SPBC3B9.17	0.821559602	0.000195085	isa2	mitochondrial [4Fe-4S] cluster assembly and transfer protein Isa2
SPAC11D3.19	0.822410825	0.000539393		Schizosaccharomyces pombe specific microprotein, GPI anchored
SPAPB15E9.06	0.82271551	0.00812166		dubious
SPBPB7E8.02	0.825195347	1.04E-06		PSP1 family protein
SPAC11E3.02c	0.825611246	4.15E-08	ync13	Munc family exocytic/endocytic regulator Ync13
SPBC577.13	0.82639206	8.14E-07	syj2	inositol-polyphosphate 5-phosphatase, synaptojanin homolog 2
SPAC227.15	0.827371839	6.50E-08	reg1	serine/threonine protein phosphatase PP1 regulatory subunit Reg1
SPAP14E8.05c	0.827574508	8.70E-05		mitochondrial protoporphyrinogen IX import factor, TMEM14 family
SPBC3B9.06c	0.827620685	1.60E-07	atg3	autophagy associated protein Atg3
SPBC3B8.02	0.828993803	1.79E-13	php5	CCAAT-binding factor complex histone fold subunit Php5
SPBC6B1.09c	0.830265737	1.22E-05	nbs1	Mre11 complex BRCT domain subunit Nbs1
SPAPJ696.02	0.831788081	5.95E-09	lsb4	actin cortical patch component Lsb4
SPBC24C6.06	0.834116775	8.92E-05	gpa1	G-protein alpha subunit
SPCC63.14	0.835322792	2.24E-07	eis1	eisosome assembly protein Eis1
SPAC9E9.13	0.837411156	1.17E-09	wos2	p23 homolog, Hsp90 co-chaperone Wos2
SPBC405.05	0.83917906	0.001827347	atg16	autophagy associated protein Atg16
SPAC144.10c	0.83931692	4.25E-08	gwt1	pig-W
SPAPB2B4.04c	0.839448263	7.00E-05	pmc1	plasma membrane P-type ATPase, calcium transporting, P2 type, Pmc1
SPBC16C6.03c	0.839979427	5.51E-08	rsa1	ribosome assembly protein Rsa1
SPBC530.16	0.841162109	1.68E-05	ksh1	Golgi kish family protein Ksh1
SPAPB1A10.12c	0.841412566	6.50E-11	alo1	D-arabinono-1,4-lactone oxidase
SPCC895.08c	0.844469065	2.33E-07		arrestin family protein
SPCC285.10c	0.845012013	1.15E-13	ear1	SPRY domain membrane protein, specificity factor required for ubiquitination Ear1
SPBC2G2.04c	0.845303635	1.37E-06	mmf1	mitochondrial matrix protein, YjgF family protein Mmf1, reactive intermediate imine deaminase A homolog Mmf1
SPBC16A3.18	0.848461522	1.49E-07	cip1	splicing factor, RNA-binding protein Cip1
SPCC320.14	0.848920177	7.01E-08	sry1	serine racemase Sry1
SPAC27D7.08c	0.850845339	4.42E-08	mtl16	23S rRNA/U6 snRNA (adenine-N(6))-methyltransferase Mtl16
SPAC4G9.22	0.85215175	0.001144301		Schizosaccharomyces pombe specific protein
SPCC1259.09c	0.85430756	8.42E-11	pdx1	pyruvate dehydrogenase protein x component, Pdx1
SPAC1565.04c	0.854497391	0.018250572	ste4	MAPK cascade adaptor protein Ste4
SPAPB1A11.04c	0.855055955	6.74E-09	mca1	DNA-binding transcription factor, zf-fungal binuclear cluster type, meiosis-specific copper activator, Mca1
SPAC11E3.06	0.855799209	0.005841043	map1	DNA-binding transcription factor, MADS-box Map1
SPBC409.05	0.855889602	6.71E-07	skp1	SCF ubiquitin ligase complex subunit Skp1
SPCC338.10c	0.855980701	9.19E-09	cox5	cytochrome c oxidase subunit V
SPAC23D3.17	0.860201024	1.03E-05		protease inhibitor 178 family
SPBC530.01	0.860519979	1.64E-08	gyp1	RabGAP Gyp1
SPAC18B11.07c	0.860524588	1.20E-09	rhp6	histone H2B-K119 ubiquitin ligase complex (HULC), ubiquitin conjugating enzyme E2 subunit Rhp6/Rad6
SPBC9B6.03	0.860822432	1.80E-06	pib2	zf-FYVE type zinc finger protein and glutamine sensor Pib2
SPCC1235.14	0.861733637	2.41E-05	ght5	plasma membrane high-affinity glucose/fructose:proton symporter Ght5
SPBC4B4.10c	0.861941665	4.24E-08	atg5	autophagy associated protein Atg5
SPBC2A9.04c	0.86217517	3.43E-07	san1	sir antagonist, ubiquitin-protein ligase E3
SPCC548.03c	0.862718024	0.000156441	wtf4	wtf meiotic drive antidote Wtf4
SPBC106.07c	0.862747006	1.44E-05	nat2	N alpha-acetylation related protein Nat2
SPBC4C3.08	0.863058717	8.46E-06	otg2	alpha-1,3-galactosyltransferase Otg2
SPBC146.07	0.863068241	4.08E-05	prp2	U2 small nuclear RNA auxiliary factor small subunit, U2AF-59
SPCC18B5.11c	0.864649482	3.90E-08	cds1	DNA replication checkpoint kinase Cds1
SPBC1703.12	0.86707789	8.48E-09	ubp9	ubiquitin C-terminal hydrolase Ubp9
SPBC14F5.11c	0.868937077	1.25E-11	snx41	PX domain sorting nexin Snx41
SPAP7G5.06	0.870964135	0.000116464	per1	plasma membrane amino acid transmembrane transporter Per1
SPBC887.15c	0.872228626	5.32E-06	sur2	sphingosine hydroxylase/sphingolipid delta-4 desaturase Sur2
SPBC106.03	0.874295493	8.55E-08		mitochondrial steroid dehydrogenase
SPBC3H7.03c	0.874426147	3.00E-10	kgd1	mitochondrial 2-oxoglutarate dehydrogenase (lipoamide) (e1 component of oxoglutarate dehydrogenase complex), Kgd1
SPAC4A8.02c	0.876537738	1.31E-07		conserved protein, UPF0047 family, implicated in thiamine or TPP metabolism
SPBC25B2.10	0.876916367	6.37E-08		Usp (universal stress protein) family protein
SPAC1420.01c	0.877706543	2.98E-13	mks1	GATA-like domain protein
SPCC622.04	0.877828036	0.000683389		dubious
SPAC6C3.08	0.878956104	1.57E-06	nas6	proteasome assembly chaperone, gankyrin
SPCC1919.04	0.880683281	2.34E-07		Schizosaccharomyces specific protein
SPBC29A3.01	0.881139121	9.58E-08	ccc2	Golgi copper transporting ATPase Ccc2
SPBC1711.12	0.882509186	2.12E-06	ppp16	acylpeptide hydrolase
SPBC1D7.05	0.883020684	2.72E-09	byr2	MAP kinase kinase kinase Byr2
SPBC1E8.05	0.88486056	1.33E-11	knh4	conserved fungal cell surface protein, Kre9/Knh1 family, Knh4
SPAC1A6.03c	0.88495891	7.40E-05	plb3	lysophospholipase Plb3
SPAPB1A10.13	0.892915601	7.47E-12		Schizosaccharomyces specific protein
SPBC1105.11c	0.893434365	1.61E-08	hht3	histone H3 h3.3
SPCC622.01c	0.896036791	2.57E-10		Schizosaccharomyces pombe specific protein
SPCP1E11.05c	0.896346934	3.83E-05	are2	acyl-coA-sterol acyltransferase Are2
SPAC17A2.07c	0.898065492	0.001030601		Schizosaccharomyces specific protein
SPBP19A11.02c	0.902505899	0.011583249		Schizosaccharomyces specific protein, predicted GPI anchor
SPBC215.14c	0.904130068	7.08E-08	vps20	ESCRT III complex subunit Vps20
SPAC637.13c	0.905137777	2.45E-06	slm1	phosphoinositide PI4,5P(2) binding protein Slm1
SPAC1B3.04c	0.905425546	4.94E-10	guf1	mitochondrial translation elongation factor GTPase Guf1
SPAC1834.03c	0.908812787	7.42E-06	hhf1	histone H4 h4.1
SPAC7D4.07c	0.910299059	2.72E-09	trx1	cytosolic thioredoxin Trx1
SPBC31F10.10c	0.912810144	5.80E-15	mub1	armadillo-type fold protein, zf-MYND type zinc finger protein, Mub1-Rad6-Ubr2 ubiquitin ligase complex Mub1
SPAC26F1.10c	0.913087931	2.30E-07	pyp1	protein tyrosine phosphatase Pyp1
SPAC110.06	0.913182567	0.000224155		dubious
SPCC330.03c	0.916193678	0.002341943		cytochrome b5 reductase
SPBC21C3.05	0.916329719	6.98E-10	sap62	U2 snRNP-associated protein Sap62
SPBP4H10.17c	0.916573759	1.23E-10		protein repair carboxyl methyl esterase, Pme1
SPCC330.12c	0.917079863	4.63E-08	sdh3	succinate dehydrogenase (ubiquinone) cytochrome b subunit
SPAC15A10.03c	0.91756588	0.000135244	rad54	DNA-dependent ATPase Rad54/Rhp54
SPAC19G12.10c	0.9178244	1.27E-09	cpy1	vacuolar carboxypeptidase Y
SPCC1183.09c	0.919598979	6.09E-08	pmp31	plasma membrane proteolipid Pmp31
SPCC1753.02c	0.919786479	3.98E-05	git3	G-protein coupled receptor Git3
SPAC11H11.04	0.922698681	1.75E-07	mam2	pheromone p-factor receptor Mam2
SPAC30C2.03	0.922973819	2.00E-05		NTPase related protein
SPBC6B1.02	0.923052133	1.84E-10	ppk30	Ark1/Prk1 family protein kinase Ppk30
SPCC550.08	0.923265948	1.02E-11		N-acetyltransferase
SPBC32F12.16	0.924794389	0.00297571	gem7	SMN complex subunit Gem7
SPBC21B10.11	0.924845094	3.61E-05	dpm2	dolichol-phosphate mannosyltransferase regulatory subunit Dpm2
SPAC13F5.05	0.926269967	7.05E-11	mpd1	thioredoxin family protein Mpd1
SPAC12B10.13	0.926538607	1.58E-07	gid8	GID complex subunit Gid8
SPBC36B7.05c	0.926567993	1.16E-10	pib1	endosomal and vacuolar ubiquitin-protein ligase E3/phosphatidylinositol(3)-phosphate binding protein Pib1
SPCC569.03	0.926973143	0.000257744		tdk family toxin-antidote meiotic driver
SPBC409.23	0.928266976	3.57E-09	mim2	mitochondrial MIM complex subunit Mim2
SPAC1635.01	0.930141878	1.90E-08	por1	mitochondrial outer membrane voltage-dependent anion-selective channel Por1
SPCC126.09	0.930705954	7.28E-05	zip2	vacuolar zinc exporter, ZIP family, Zip2
SPAC57A10.14	0.9311641	9.00E-07	sgf11	SAGA complex deubiquitinating submodule subunit Sgf11
SPAC23D3.11	0.931379374	2.47E-13	ayr1	1-acyldihydroxyacetone phosphate reductase Ayr1
SPCC330.06c	0.931879185	8.27E-12	pmp20	thioredoxin-related chaperone Pmp20
SPBC3H7.06c	0.932318245	1.18E-08	pof9	F-box protein Pof9
SPAC6F12.03c	0.933009914	3.05E-16	fsv1	SNARE Stx8
SPAC29B12.03	0.933024647	1.30E-15	spd1	ribonucleotide reductase (RNR) inhibitor
SPAC15F9.01c	0.934160179	0.004302644	glm1	Glomulin, ubiquitin-protein transferase inhibitor Glm1
SPCC970.06	0.934572917	1.22E-11	erv29	COPII adaptor Erv29
SPAC1565.06c	0.93476441	3.74E-08	spg1	SIN signalling GTPase Spg1
SPCC1739.15	0.935916516	2.59E-06	wtf21	wtf meiotic drive antidote-like Wtf21
SPBC543.08	0.935945314	5.46E-13	fit1	ER membrane CoA pyrophosphatase (FIT) family lipid storage protein Fit1
SPAC8C9.04	0.936797245	2.81E-07		Schizosaccharomyces specific disordered protein
SPCC16C4.03	0.942485223	2.30E-12	pin1	peptidyl-prolyl cis-trans isomerase Pin1
SPBC530.10c	0.94366924	6.07E-10	anc1	mitochondrial carrier, ATP:ADP antiporter Anc1
SPAP8A3.06	0.944620874	6.16E-15	uaf2	U2 small nuclear RNA auxiliary factor small subunit, U2AF-23
SPCC1906.04	0.945543604	0.000105352	wtf20	wtf antidote-like meiotic drive suppressor Wtf20
SPBC19C2.04c	0.94646934	8.57E-05	ubp11	mitochondrial outer membrane anchored ubiquitin C-terminal hydrolase Ubp11
SPAC328.07c	0.947293665	1.10E-12	bsd1	human NEDD4 family-interacting protein ortholog Bsd1
SPCC16A11.08	0.951978336	1.45E-05	atg20	autophagy associated PX/BAR domain sorting nexin Atg20
SPBC947.15c	0.952666268	2.98E-07	ndi1	internal mitochondrial NADH dehydrogenase (ubiquinone) Ndi1
SPAC29E6.01	0.953033125	2.93E-14	pof11	F-box/WD repeat protein Pof11
SPCC965.07c	0.953708708	1.13E-06	gst2	glutathione S-transferase Gst2
SPCC737.09c	0.955001783	5.62E-10	hmt1	vacuolar phytochelatin and glutathione S-conjugate ABC family transmembrane transporter Hmt1
SPAC10F6.11c	0.956248747	2.04E-13	atg17	autophagy associated protein kinase activator Atg17
SPBC24C6.13	0.956673638	1.35E-11	coa6	cytochrome c oxidase assembly protein Coa6
SPBC16H5.04	0.958264846	3.89E-11	snd301	SRP-independent ER targeting protein Snd3a
SPAC140.01	0.958984764	6.09E-07	sdh2	succinate dehydrogenase (ubiquinone) iron-sulfur protein subunit
SPAP8A3.10	0.959183432	1.52E-12	ups1	mitochondrial phosphatidic acid transfer protein Ups1
SPAC328.02	0.960000477	3.69E-09	dbl4	ubiquitin-protein ligase E3 involved in sporulation Dbl4
SPCC1919.03c	0.962719233	5.71E-10	amk2	serine/threonine protein kinase AMPK (beta) regulatory subunit Amk2
SPAC631.02	0.963792435	1.91E-09	bdf2	BET family double bromodomain protein Bdf2
SPAC227.04	0.963945254	1.36E-06	atg10	Atg12 conjugating enzyme Atg10
SPBC21.07c	0.967054092	0.000525355	ppk24	serine/threonine protein kinase Ppk24
SPAC19A8.05c	0.967532999	5.95E-11	sst4	sorting receptor for ubiquitinated membrane proteins, ESCRT 0 complex subunit Sst4
SPBC8E4.12c	0.968150724	0.018724609	ecl3	TORC1 inhibitor, Ecl3
SPCC777.05	0.968485745	1.92E-07	gtr2	RagC/D GTPase Gtr2
SPCC74.03c	0.96911371	6.67E-15	ssp2	serine/threonine protein kinase AMPK catalytic (alpha) subunit Ssp2
SPAC222.12c	0.970285615	2.85E-13	atp2	F1-FO ATP synthase beta subunit (central stalk) Atp2
SPBC21B10.12	0.972346628	1.07E-06	rec6	meiotic recombination protein Rec6
SPAC20G4.02c	0.973627774	2.30E-05	fus1	formin Fus1
SPBC409.12c	0.974566538	1.54E-11	stn1	telomere cap complex subunit Stn1
SPAC25B8.10	0.974883072	2.42E-08		trans-aconitate 3-methyltransferase
SPAC9E9.09c	0.975697034	6.16E-08	atd1	aldehyde dehydrogenase
SPBP4H10.19c	0.978760601	2.62E-15		calreticulin/calnexin homolog
SPBC1604.21c	0.980207544	2.98E-10	uba1	ubiquitin activating enzyme E1 Uba1
SPCC320.05	0.982445712	9.05E-09	sul3	sulfate transmembrane transporter
SPBC337.07c	0.983162068	8.96E-11	ecm14	pseudopeptidase Ecm14
SPBC8E4.04	0.983554501	9.04E-06		aldose reductase (NADPH)
SPAC1687.17c	0.984705896	2.15E-06		Der1-like (degradation in the ER) family
SPAC3A11.06	0.986034402	2.17E-08	mvp1	sorting nexin Mvp1
SPAC3A11.09	0.986143942	4.72E-12	sod22	plasma membrane sodium ion/proton antiporter Sod22
SPAC5H10.11	0.986565148	6.87E-05	gmh1	alpha-1,2-galactosyltransferase Gmh1
SPAC24C9.04	0.987137565	1.25E-13	med9	mediator complex subunit Med9
SPAPB24D3.04c	0.989974058	3.87E-06	mag1	DNA-3-methyladenine glycosylase Mag1
SPAC589.08c	0.990555487	5.60E-07	dam1	DASH complex subunit Dam1
SPAC16A10.01	0.991806011	6.49E-07		plasma membrane ThrE amino acid transmembrane transporter family protein
SPBC3E7.04c	0.992348341	4.39E-08	ric8	synembryn family GEF, Ric8
SPAC20H4.11c	0.992649597	4.03E-05	rho5	Rho family GTPase Rho5
SPBC13G1.12	0.993551979	9.48E-11	did2	ESCRT III complex subunit Did2
SPBC1685.14c	0.995239895	9.26E-11	vid27	WD repeat protein, Vid27 family, conserved in fungi and plants
SPAC30.03c	0.996605844	5.83E-05	tsn1	translin
SPAC21E11.03c	0.997007196	5.18E-06	pcr1	DNA-binding transcription factor Pcr1
SPCC645.14c	0.99795305	2.60E-08	sti1	chaperone activator Sti1
SPBP4H10.11c	0.998605105	3.87E-15	lcf2	long-chain-fatty-acid-CoA ligase
SPAC14C4.01c	0.999637189	2.79E-11	atg43	mitophagy receptor Atg43
SPBP35G2.16c	1.000148607	9.30E-12	ecl2	TORC1 inhibitor, Ecl2
SPAC6C3.04	1.000487806	4.72E-08	cit1	citrate synthase Cit1
SPAC6F12.02	1.001588385	1.94E-11	rst2	DNA-binding transcription factor, glucose starvation sensing, Rst2
SPAC823.03	1.001760634	7.05E-11	ppk15	serine/threonine protein kinase Ppk15
SPCC1442.05c	1.001964427	8.02E-07	mic26	MICOS complex subunit Mic23/26/27
SPCC24B10.08c	1.002060142	1.33E-12	ada2	SAGA complex subunit Ada2
SPBC30D10.09c	1.002320623	0.000111899	hva22	ER membrane organization protein, HVA22/TB2/DP1 family protein
SPBC21B10.03c	1.003921682	2.03E-13	ath1	ataxin-2 homolog
SPAC23A1.18c	1.004934131	2.32E-13	mrp51	mitochondrial ribosomal protein subunit L51-bS1m
SPBC3B9.15c	1.007808924	8.55E-13	scp1	Sre1 cleavage activating protein, Scap Scp1
SPAC12B10.01c	1.011001942	1.83E-08	hul6	HECT-type ubiquitin-protein ligase E3, Hul6
SPBC24C6.09c	1.011265755	3.03E-06		phosphoketolase family protein
SPCC1259.10	1.011374808	9.85E-13	pgp1	mitochondrial tRNA N6-threonyl-carbamoyl-adenosine (t6A) Pgp1
SPAC3C7.03c	1.011416311	5.24E-06	rad55	DNA recombination mediator, RecA family ATPase Rad55/Rhp55
SPBC3B8.10c	1.012339991	3.23E-08	nem1	serine/threonine protein phosphatase (Nem1-Spo7 complex) catalytic subunit Nem1
SPBP35G2.06c	1.013587807	4.66E-07	nup131	nucleoporin, WD repeat Nup131
SPBC15D4.07c	1.016816783	4.38E-09	atg9	autophagy associated phospholipid scramblase Atg9
SPAC31A2.13c	1.01838918	0.000162745	sft1	SNARE Sft1
SPCC757.11c	1.018758144	5.18E-07		transmembrane transporter
SPAC19G12.08	1.020171711	2.77E-09	scs7	ER sphingosine hydroxylase Scs7
SPAC5D6.07c	1.020465745	1.38E-06	pxa1	PXA domain protein Pxa1
SPBC36.02c	1.023169077	8.84E-05		spermidine family transmembrane transporter
SPBC409.17c	1.024166842	1.08E-08	duc2	DUF1769 family protein
SPAC6G9.07c	1.026395675	3.06E-09	arc4	ARP2/3 actin-organizing complex subunit Arc4
SPBC1778.06c	1.026440675	1.67E-10	fim1	fimbrin
SPBC11B10.06	1.029797222	8.66E-05	sws1	Srs2 interacting SWIM domain protein Srs1
SPCC576.03c	1.030217908	5.91E-08	tpx1	thioredoxin peroxidase Tpx1
SPBC21B10.08c	1.031148261	3.94E-10		antibiotic biosynthesis monooxygenase-like domain
SPBC713.02c	1.031447169	9.26E-11	ubp15	ubiquitin C-terminal hydrolase Ubp15
SPAC25B8.19c	1.031954629	2.41E-12	loz1	DNA-binding transcription factor zf-C2H2 type, Loz1
SPCC162.10	1.032163534	7.37E-09	ppk33	serine/threonine protein kinase Ppk33
SPAC31G5.12c	1.034150602	1.05E-05	maf1	repressor of RNA polymerase III Maf1
SPBC14F5.04c	1.034957648	3.40E-08	pgk1	phosphoglycerate kinase Pgk1
SPAC19G12.07c	1.037776532	1.01E-14	rsd1	RNA-binding protein Rsd1
SPBC12C2.03c	1.040743174	2.60E-07		methionine synthase reductase
SPBC19C7.10	1.047237734	9.10E-15	bqt4	integral nuclear inner membrane protein Bqt4
SPAC57A10.05c	1.048769686	1.30E-10	pof1	F-box/WD repeat protein, probable hydrogen sulfide sensing ubiquitin ligase adaptor Pof1
SPAC222.11	1.049489785	1.29E-06	hem13	coproporphyrinogen III oxidase Hem13
SPAC20G4.05c	1.05006863	1.84E-14	fmp40	mitochondrial protein adenylyltransferase SelO
SPAC1786.01c	1.050378882	2.39E-18	ptl2	triacylglycerol lipase ptl2
SPBC4F6.06	1.050904751	1.16E-08	kin1	MARK/PAR-1 kinase Kin1
SPCC1682.07	1.051875032	2.44E-13	ssl1	transcription factor TFIIH complex subunit Ssl1
SPCC330.02	1.053978821	4.28E-07	rhp7	Rad7 homolog Rhp7
SPBC2G2.17c	1.054990463	0.000667161	psu2	cell wall beta-glucosidase Psu2
SPAC3A12.08	1.055842635	6.26E-06		acyl-coenzyme A thioesterase
SPAC13F5.07c	1.056917729	0.000673305	hpz2	zf PARP type zinc finger protein Hpz2
SPAC1002.12c	1.057063835	8.30E-10	ssd1	succinate-semialdehyde dehydrogenase [NAD(P)+] Ssd1
SPAC31G5.01	1.057288371	1.72E-20	sap49	U2 snRNP-associated RNA-binding protein Sap49
SPCPJ732.01	1.057462111	6.19E-13	vps5	retromer complex subunit Vps5
SPAPJ691.03	1.061402105	1.49E-07	mic10	MICOS complex subunit Mic10
SPAC1486.01	1.061436116	2.78E-13	sod2	mitochondrial superoxide dismutase Sod2
SPBC26H8.13c	1.061521307	4.48E-10		Siva family protein
SPCC1183.10	1.062797537	2.46E-08	wtf10	wtf antidote-like meiotic drive suppressor Wtf10
SPAC11D3.09	1.062843809	1.84E-05	agm1	agmatinase 1, Agm1
SPBC646.13	1.067165554	1.04E-09	sds23	serine/threonine protein phosphatase PP2A inhibitor Sds23/Moc1
SPAC14C4.14	1.067721689	3.78E-14	atp1	F1-FO ATP synthase alpha subunit
SPCC4F11.03c	1.067750112	3.48E-10		Schizosaccharomyces specific protein
SPAC1705.02	1.068969042	1.35E-11		SERF family protein, DUF, human 4F5S homolog, implicated in mRNA splicing
SPCC663.17	1.071090777	7.28E-09	wtf15	wtf element Wtf15
SPAC25B8.01	1.072021093	4.90E-11	dap1	cytochrome P450 regulator Dap1
SPBC29B5.01	1.072743838	1.46E-08	atf1	DNA-binding transcription factor, Atf-CREB family Atf1
SPAC13C5.03	1.073587631	8.49E-09	tht1	nuclear membrane protein involved in karyogamy Tht1
SPCC1442.04c	1.075324587	2.84E-08	rmr1	conserved fungal protein with ubiquitin-like domain, DUF2420 family, implicated in meiotic recombination, Rmr1
SPCC576.06c	1.075656582	8.03E-11		mitochondrial tyrosine-tRNA ligase
SPCPB1C11.02	1.078647815	3.21E-06		plasma membrane amino acid transmembrane transporter
SPAC25A8.02	1.078819714	1.07E-15	atg14	autophagy associated protein Atg14
SPBC15C4.06c	1.07932159	1.30E-12	rnf181	ubiquitin-protein ligase E3, human RNF181 like
SPBC2D10.06	1.080206966	0.001452537	rep1	MBF transcription factor activator Rep1
SPAC11E3.14	1.080506029	2.91E-11		protein with a role in clearing protein aggregates
SPAC4F10.08	1.081108363	1.77E-05	mug126	Schizosaccharomyces pombe specific protein
SPCC1906.03	1.081312355	2.59E-06	wtf19	wtf meiotic drive antidote Wtf19
SPAC1783.07c	1.083183922	7.74E-11	pap1	DNA-binding transcription factor, oxidative stress-responsive Pap1/Caf3
SPBC29A10.02	1.086717582	1.14E-06	spo5	meiotic RNA-binding protein 1
SPAC17A2.09c	1.088075931	1.15E-08	csx1	RNA-binding protein Csx1
SPBC106.10	1.09007653	1.66E-11	pka1	cAMP-dependent protein kinase catalytic subunit Pka1
SPAC22F8.04	1.090470173	4.44E-12	pet1	Golgi phosphoenolpyruvate transmembrane transporter Pet1
SPBC16E9.03c	1.091199142	2.21E-13	coa1	cytochrome c oxidase assembly protein Coa1
SPCC965.05c	1.092322484	3.05E-12	thp1	uracil DNA N-glycosylase Thp1
SPAC23C4.05c	1.094698891	3.74E-10	les1	nuclear bridge Ish domain protein Les1
SPBC119.09c	1.094970156	2.63E-13	orm1	ORMDL family protein Orm1
SPAC23C4.11	1.096647267	3.60E-11	atp18	F1-FO ATP synthase F(o) subunit J, Atp18
SPCC794.08	1.098245998	1.24E-11	efr3	phosphatidylinositol-4 kinase plasma membrane scaffold Efr3
SPCC1223.03c	1.099561882	1.39E-07	gut2	glycerol-3-phosphate dehydrogenase Gut2
SPBC1652.01	1.100578719	1.05E-06	stb3	DNA-binding transcription factor Stb3
SPBC1604.07	1.104590169	1.36E-17	atp4	F1-FO ATP synthase peripheral stalk-membrane subunit, Atp4
SPBC1198.13c	1.104912625	5.88E-16	tfg2	transcription factor TFIIF complex beta subunit Tfg2
SPBC1289.02c	1.10560149	1.31E-20	uap2	U2 snRNP-associated protein Uap2
SPAC9E9.14	1.106458781	2.10E-10	vps24	ESCRT III complex subunit Vps24
SPBC4B4.11	1.108291504	4.62E-07	fyv4	mitochondrial ribosomal protein subunit S41
SPAC1250.03	1.109196476	8.44E-10	ubc14	ubiquitin conjugating enzyme E2 for HECT-type and RBR family E3 Ub ligases, Ubc14
SPAC1687.14c	1.112225769	8.21E-09		EF hand family protein, centrin-like
SPCC737.05	1.115149083	5.65E-11		peroxin Pex28/29
SPAC6B12.07c	1.116422911	1.02E-09	pqr1	ubiquitin-protein ligase E3, phosphate quantity regulator Pqr1/Spx1
SPBC660.06	1.118275177	6.85E-13	wwm2	WW domain containing conserved fungal protein Wwm2
SPAC10F6.15	1.118684812	2.71E-08		UPF0300 family protein 1
SPAC9.13c	1.119949491	2.21E-21	cwf16	splicing factor Cwf16
SPCC70.05c	1.120829251	8.41E-13	nnk1	serine/threonine protein kinase Nnk1
SPAC6G9.16c	1.12202227	5.64E-07	xrc4	XRCC4 nonhomologous end joining factor Xrc4
SPCC191.06	1.123890607	0.001996398		Schizosaccharomyces pombe specific protein
SPBC1711.10c	1.124086813	2.84E-10	npl4	Hrd1 ubiquitin ligase complex subunit Npl4
SPCC4G3.12c	1.125764389	5.46E-10		ubiquitin-protein ligase E3
SPBC215.04	1.127519709	1.36E-06	git11	heterotrimeric G protein gamma subunit Git11
SPAC1834.09	1.128157043	4.89E-15	whr1	Winged helix repair factor Whr1
SPBC119.02	1.128554572	1.88E-12	ubc4	ubiquitin conjugating enzyme E2 for APC and SCF Ubc4/UbcP1
SPACUNK4.16c	1.129408148	9.97E-07	tps3	alpha,alpha-trehalose-phosphate synthase
SPBC16A3.09c	1.129917961	1.48E-12	ufd1	Hrd1 ubiquitin ligase complex subunit Ufd1
SPAC823.16c	1.129977416	1.00E-09	atg1802	autophagy associated WD repeat protein Atg18b
SPAC1093.02	1.130150559	1.91E-15	pdx3	pyridoxamine 5'-phosphate oxidase Pdx3
SPBC32H8.02c	1.13143877	5.54E-06	nep2	NEDD8 protease Nep2
SPAC9E9.04	1.133207021	2.64E-16		bcap family homolog, vesicle-mediated transport factor
SPAC19B12.08	1.133381039	1.27E-09	atg4	Atg8 deconjugator Atg4
SPBC713.08	1.134182554	9.74E-13	mim1	mitochondrial MIM complex subunit Mim1
SPBC530.04	1.134355062	9.92E-12	mod5	Tea1 anchoring protein Mod5
SPAP19A11.05c	1.135407913	5.72E-11	mrp7	mitochondrial ribosomal protein subunit L27
SPBC2D10.04	1.140001537	2.68E-21	aly2	arrestin-related endocytic ubiquitin ligase substrate adaptor Aly2
SPBC1734.13	1.144034866	1.91E-15	atp3	F1-FO ATP synthase gamma subunit
SPBC660.08	1.149225176	3.01E-11	atg38	PtdIns3K complex subunit Atg38
SPBC649.04	1.150404521	8.53E-08	uvi15	plasma membrane protein, palmitoylated, Uvi15
SPBC23G7.10c	1.153507981	2.46E-08		NADH-dependent flavin oxidoreductase, implicated in cellular detoxification from family members
SPAC1687.22c	1.158480473	2.64E-14	puf3	pumilio family RNA-binding protein Puf3
SPAC2C4.04c	1.158623943	1.95E-10	aim29	Zpr1 co-chaperone for EF-1 alpha folding
SPBC13E7.04	1.159330913	1.15E-12	atp16	F1-FO ATP synthase delta subunit (central stalk) Atp16
SPAC16A10.06c	1.160473672	6.21E-16	nse2	Smc5-6 complex non-SMC SUMO ligase subunit Nse2
SPAC2F3.08	1.162198619	7.64E-12	sut1	plasma membrane sucrose/maltose:proton symporter Sut1
SPBC17D11.02c	1.165617414	1.73E-10	hrd1	Hrd1 ubiquitin ligase complex E3 subunit Hrd1
SPAC56F8.14c	1.170995129	8.37E-05	mug115	Schizosaccharomyces pombe specific protein Mug115
SPCC1322.03	1.171325976	5.78E-10	trp1322	plasma membrane TRP-like calcium ion channel Trp1322
SPAC27D7.13c	1.172901931	2.86E-07	ssm4	dynactin microtubule-binding subunit, p150-Glued Ssm4
SPAC212.06c	1.173546834	0.04068865		DNA helicase in rearranged telomeric region, truncated
SPCC1223.12c	1.175704554	1.43E-06	meu10	sporulation wall assembly GPI anchored protein, Meu10
SPAC22H10.02	1.176156283	5.53E-18		DUF4452 family conserved fungal protein
SPAC4F8.10c	1.17658619	1.36E-10	stg1	SM22/transgelin-like actin modulating protein Stg1
SPAC25H1.10c	1.176639714	3.19E-12	atp19	F1-FO ATP synthase F(o) subunit K, Atp19
SPCC737.04	1.176848821	0.026564		UPF0300 family protein 6
SPAC1B3.03c	1.178427903	5.39E-12	wis2	cyclophilin family peptidyl-prolyl cis-trans isomerase Wis2
SPAC1D4.02c	1.179131823	5.53E-07	grh1	human GRASP protein family Golgi protein
SPAC25H1.03	1.179134482	7.71E-06	atg101	autophagy associated HORMA domain protein Atg101
SPBC26H8.01	1.180263308	7.53E-15	thi2	thiazole biosynthetic enzyme
SPCC757.15	1.182940223	7.35E-13	cox14	cytochrome c oxidase assembly protein Cox14
SPBP8B7.17c	1.184076478	2.62E-15	thi20	phosphomethylpyrimidine kinase Thi20
SPCC1020.06c	1.193302799	3.77E-10	tal1	transaldolase Tal1
SPAC24C9.13c	1.194639622	3.51E-08	mrp10	mitochondrial ribosomal protein subunit S37
SPAC24B11.06c	1.195834938	3.74E-29	sty1	MAP kinase Sty1
SPAC6F6.05	1.199255286	6.69E-13	ost2	oligosaccharyltransferase complex epsilon subunit, Ost2
SPBC1773.02c	1.204069661	4.04E-13	bcp1	thioredoxin peroxidase Bcp1
SPAC5D6.04	1.205462437	9.14E-13		auxin family transmembrane transporter
SPAC824.07	1.207662433	2.96E-12	glo2	glyoxalase II
SPCC162.06c	1.20778408	9.92E-09	vps60	vacuolar sorting protein Vps60
SPBC1718.04	1.208714927	1.65E-19	sct1	glycerol-3-phosphate O-acyltransferase Sct1/Gpt1
SPAC29E6.09	1.209323037	1.16E-14		Schizosaccharomyces specific protein
SPCC70.04c	1.209443427	1.07E-08		Schizosaccharomyces pombe specific protein
SPAC31G5.18c	1.209719248	2.23E-16	sde2	intron-specific pre-mRNA splicing-ubiquitin fusion protein Sde2
SPBC1604.11	1.210392888	7.08E-10	atp17	F1-FO ATP synthase F(o) subunit F
SPBC11G11.01	1.213630835	3.77E-10	fis1	mitochondrial outer membrane fission complex receptor Fis1
SPBC25B2.03	1.216017117	3.56E-19		zf-C3HC4 type zinc finger
SPBC2F12.09c	1.21617967	0.000111893	atf21	DNA-binding transcription factor, Atf-CREB family Atf21
SPAC630.04c	1.218484462	2.36E-11		Schizosaccharomyces specific protein
SPBC31E1.04	1.222666744	5.79E-19	pep12	SNARE Pep12
SPAC17C9.11c	1.223331313	3.43E-09		zf-C2H2 type zinc finger protein/UBA domain protein
SPCC4F11.04c	1.223613268	7.11E-08	imt2	mannosyltransferase Imt2
SPBC902.05c	1.22532978	3.04E-09	idh2	isocitrate dehydrogenase (NAD+) subunit 2
SPBC30B4.01c	1.22583278	1.88E-11	wsc1	plasma membrane-associated serine-rich cell wall sensor Wsc1
SPBP35G2.02	1.23040775	4.31E-12	txc1	26S proteasome co-factor Txc1
SPAC1782.12c	1.237293535	2.05E-14		ER transmembrane protein, DUF423 family protein, human TMEM256 ortholog, implicated in lipid metabolism or membrane organization
SPAC227.11c	1.23930971	2.02E-09	yos9	sensor for misfolded ER glycoproteins Yos9
SPBC660.05	1.241589895	4.07E-05	wwm3	WW domain containing conserved fungal protein Wwm3
SPAC1952.15c	1.242417808	9.32E-11	rec24	meiotic recombination protein Rec24
SPCC757.07c	1.24266938	4.67E-08	ctt1	catalase
SPBC1289.06c	1.242788756	7.53E-20	ppr8	mitochondrial PPR repeat protein Ppr8
SPCPJ732.02c	1.248205089	2.16E-13	xks1	xylulose kinase Xks1
SPBC19G7.06	1.248750335	2.20E-07	mbx1	DNA-binding transcription factor, MADS-box Mbx1
SPAC9E9.02	1.254851889	0.000897685		dubious
SPAPB2B4.01c	1.25529988	1.46E-16	gpi12	pig-L, N-acetylglucosaminylphosphatidyl inositoldeacetylase
SPAC227.08c	1.256280695	2.82E-13	yth1	mRNA cleavage and polyadenylation specificity factor complex zinc finger subunit Yth1
SPAC14C4.07	1.256975796	1.81E-35		transmembrane transporter
SPAC13A11.06	1.25738973	1.49E-05	pdc202	pyruvate decarboxylase
SPCC736.05	1.25861692	2.97E-08	wtf7	wtf element Wtf7
SPMIT.11	1.260902626	0.014880276	cox2	cytochrome c oxidase subunit 2
SPBC17D11.08	1.261805726	2.88E-16	dca7	WD repeat protein, DDB1 and CUL4-associated factor Dca7, implicated in gene expression
SPCC594.04c	1.268457794	1.00E-13		steroid oxidoreductase superfamily protein
SPBC1734.08	1.271272811	9.57E-15	hse1	ESCRT 0 complex subunit, sorting receptor for ubiquitinated membrane proteins, Hse1
SPBP8B7.23	1.272738797	4.42E-11	rnf10	ubiquitin-protein ligase E3
SPAC17A5.09c	1.277882792	2.50E-16	glc8	serine/threonine protein phosphatase PP1 regulatory subunit Glc8
SPCC191.07	1.278111762	1.13E-16	cyc1	cytochrome c
SPAC1039.11c	1.280395506	4.08E-07	gto1	alpha-glucosidase
SPBC8D2.04	1.28245985	2.90E-13	hht2	histone H3 h3.2
SPAC1751.01c	1.286136646	9.39E-27	gti1	gluconate transmembrane transporter inducer Gti1
SPAC688.13	1.286591332	1.10E-11	scn3	TatD DNase family Scn1
SPCC1682.11c	1.286975158	4.73E-18	ctl1	choline transporter-like, implicated in autophagy Ctl1
SPBC8E4.05c	1.28764044	0.000167116		fumarate lyase superfamily, unknown specificity, bacterial 3-carboxy-cis,cis-muconate cycloisomerase related
SPAC1093.01	1.288391334	7.75E-08	ppr5	mitochondrial PPR repeat protein Ppr5
SPCC1840.06	1.293841899	4.31E-15	atp5	F1-FO ATP synthase peripheral stalk subunit OSCP Atp5
SPBPB2B2.02	1.294407514	2.54E-05	say1	ER sterol deacetylase Say1
SPAC9.08c	1.299096058	8.72E-12		steroid reductase
SPAC1A6.11	1.305887303	0.023348729		dubious
SPAC11G7.03	1.306758473	3.80E-13	idh1	isocitrate dehydrogenase (NAD+) subunit 1 Idh1
SPCC1620.02	1.30719611	2.27E-11	wtf23	wtf meiotic drive antidote Wtf23
SPBC1604.01	1.30981929	9.59E-08	egt1	ergothioneine biosynthesis protein Egt1
SPBC56F2.05c	1.312175701	2.34E-12		DNA-binding transcription factor
SPAC4F10.02	1.312816617	4.29E-10	ape4	aspartyl metalloaminopeptidase Ape4
SPAC11H11.05c	1.316015002	2.71E-06	fta6	Mis6-Sim4 complex subunit Fta6
SPAC27D7.03c	1.320455397	0.022029969	mei2	RNA-binding protein involved in meiosis Mei2
SPCC417.06c	1.321103556	0.008212012	mug27	meiosis specific Sid2-related serine/threonine protein kinase (NDR family) Mug27/Slk1
SPAC26H5.04	1.323199014	2.59E-26	gid5	GID complex armadillo repeat subunit Gid5
SPAC4D7.02c	1.325632409	8.47E-12	pgc1	phosphatidylglycerol phospholipase C Pgc1
SPCC285.11	1.328741746	2.44E-13	dsc5	UBX domain Sre1 cleavage protein
SPAC17A5.10	1.330629843	1.47E-16	hua1	conserved fungal protein, possibly DNA J domain, implicated in protein folding, Hua1
SPBC27B12.14	1.334143422	8.70E-14	cbp4	mitochondrial respiratory complex III assembly protein Cbp4
SPAC1952.09c	1.336324772	7.95E-09	ach1	acetyl-CoA hydrolase/succinyl-CoA:3-ketoacid coenzyme A transferase, mitochondrial Ach1
SPBCPT2R1.04c	1.340457464	0.040661641		S. pombe specific DUF999 family protein 10
SPBC1539.04	1.341919329	4.17E-18	tts1	tetra spanning protein 1, Tts1
SPCC794.02	1.343273065	1.04E-11	wtf5	wtf antidote-like meiotic drive suppressor Wtf5
SPCC1450.09c	1.343606987	3.24E-07	plb5	phospholipase Plb5
SPBP8B7.24c	1.344087421	4.76E-14	atg8	autophagy associated protein Atg8
SPAC31G5.10	1.346106856	5.31E-10	eta2	RNA polymerase I termination factor, Myb family Eta2
SPCC1672.08c	1.347410302	7.76E-14	tfa2	transcription factor TFIIE beta subunit, TFIIEB, Tfa2
SPAC4F8.08	1.347829324	8.44E-16	mug114	Schizosaccharomyces pombe specific protein Mug114
SPBC428.10	1.349225682	6.38E-11		Schizosaccharomyces pombe specific protein
SPAC15A10.04c	1.349515426	4.23E-07	zpr1	EF-1 alpha folding chaperone, zinc finger protein Zpr1
SPCC4G3.13c	1.349813907	2.49E-27	cue1	Hrd1 ubiquitin ligase complex, CUE domain protein Cue1
SPAC1296.02	1.353324728	1.71E-16	cox4	cytochrome c oxidase subunit IV
SPAC29A4.17c	1.354855364	1.25E-08	fun14	integral mitochondrial outer membrane (MOM) protein
SPBC1709.11c	1.355623966	2.86E-12	png2	Rpd3L and NuA4 histone acetyltransferase complex ING family/PHD-type zinc finger subunit Png2
SPCC162.04c	1.3561396	9.48E-11	wtf13	wtf meiotic drive antidote Wtf13
SPAC19E9.03	1.357710759	5.12E-09	pas1	cyclin Pas1
SPAC4A8.09c	1.358266505	7.41E-17	cwf21	complexed with Cdc5 protein Cwf21
SPAC16.05c	1.361781417	4.59E-10	sfp1	DNA-binding transcription factor for ribosome biogenesis Sfp1
SPAC3H8.09c	1.369549894	8.84E-11	nab3	poly(A) binding protein Nab3
SPAC18B11.04	1.376187588	3.70E-11	ncs1	neuronal calcium sensor related protein Ncs1
SPCC1682.01	1.379473443	0.006394672	qcr9	ubiquinol-cytochrome-c reductase complex subunit 9
SPAC23D3.12	1.380665261	1.91E-07	pho842	plasma membrane inorganic phosphate transmembrane transporter Pho842
SPAC26H5.08c	1.381170141	1.11E-14	bgl2	cell wall glucan beta-glucosidase Bgl2
SPAC328.03	1.384138244	4.36E-13	tps1	alpha,alpha-trehalose-phosphate synthase [UDP-forming]
SPAC19G12.15c	1.388926755	8.32E-23	tpp1	trehalose-6-phosphate phosphatase Tpp1
SPBC16C6.14	1.392919111	6.15E-19	spo2	sporulation specific protein Spo2
SPBC106.08c	1.400211113	2.87E-19	mug2	tdk family toxin-antidote meiotic driver
SPAC458.05	1.403138798	1.41E-14	pik3	phosphatidylinositol 3-kinase Pik3
SPAC1782.07	1.407846091	1.46E-14	qcr8	ubiquinol-cytochrome-c reductase complex subunit 7
SPBC29A3.10c	1.408136953	2.41E-13	atp14	F1-FO ATP synthase F(o) subunit H, Atp14
SPBC1677.02	1.409821212	9.48E-11	dpm3	dolichol-phosphate mannosyltransferase subunit 3
SPBC21B10.15	1.412268474	1.12E-10		Schizosaccharomyces specific microprotein
SPAC22G7.08	1.413600939	2.66E-11	ppk8	serine/threonine protein kinase Ppk8
SPAC1834.13	1.416332771	7.79E-09		dubious
SPBC16A3.02c	1.416976466	1.26E-15		mitochondrial CH-OH group oxidoreductase, human RTN4IP1 ortholog, implicated in isoprenoid or sterol metabolism
SPBC16A3.10	1.4252483	1.50E-13	ale1	membrane bound O-acyltransferase, MBOAT Ale1
SPBP35G2.12	1.428234156	8.14E-13	ysa1	ADP-ribose diphosphatase, NudF subfamily Ysa1
SPAPB15E9.02c	1.428375659	1.71E-05		dubious
SPCC132.04c	1.428518009	2.44E-19	gdh2	NAD-dependent glutamate dehydrogenase Gdh2
SPBC2F12.15c	1.429390789	1.99E-12	pfa3	palmitoyltransferase Pfa3
SPBC106.12c	1.432011047	9.84E-17	tho4	THO complex subunit Tho4
SPBC2F12.17	1.435427081	4.03E-16	cox7	cytochrome c oxidase subunit VII Cox7
SPBC31F10.15c	1.435931889	1.95E-19	atp15	F1-FO ATP synthase epsilon subunit (central stalk) Atp15
SPAC3H5.04	1.437630398	7.18E-19	aar2	U5 snRNP-associated protein Aar2
SPMIT.01	1.440309296	6.04E-05	cox1	cytochrome c oxidase subunit 1
SPCC736.13	1.449006533	1.05E-12		short chain dehydrogenase
SPBC21B10.05c	1.451932386	2.64E-25	wat1	TORC1/2 complex WD repeat protein Wat1/Lst8
SPBC19F8.07	1.455642944	1.71E-16	mcs6	transcription factor TFIIH associated cyclin-dependent protein kinase Mcs6
SPAC3H8.04	1.465103645	1.05E-16		DUF4210 domain protein, human FAM214A ortholog, implicated in chromosome segregation
SPAC139.05	1.46731198	1.35E-05	ssd2	succinate-semialdehyde dehydrogenase Ssd2
SPAC24C9.15c	1.471309653	1.61E-25	spn5	meiotic septin Spn5
SPAC977.06	1.477403537	0.039776757		S. pombe specific DUF999 family protein 3
SPAC25B8.08	1.477627944	3.58E-12		Golgi Ras-interacting protein with DIL domain, human RADIL and RASIP1 ortholog (predicted), implicated in cytoskeleton organization
SPAC31G5.09c	1.47763605	1.00E-07	spk1	MAP kinase Spk1
SPBC14F5.10c	1.477803208	2.53E-21		ubiquitin-protein ligase E3, unknown biological role, implicated in protein catabolic process
SPCC24B10.07	1.478004804	9.58E-28	gad8	serine/threonine protein kinase (AGC family) Gad8
SPBC32C12.02	1.480086029	2.32E-06	ste11	DNA-binding transcription factor Ste11
SPAC4A8.04	1.481082771	1.34E-10	isp6	vacuolar serine protease Isp6
SPBC337.12	1.483745511	4.37E-18	red5	MTREC (exosome adaptor) complex zf-CCCH type zinc finger subunit Red5
SPAC17G8.11c	1.484810329	1.96E-17	imt3	mannosyltransferase Imt3
SPBC32F12.15	1.4866169	2.31E-22	tfb5	transcription factor TFIIH complex subunit Tfb5
SPCC1183.03c	1.488067084	1.03E-10	fxn1	mitochondrial [2Fe-2S] cluster assembly frataxin Fxn1
SPAC1093.07	1.489040747	1.70E-11		dubious
SPCC4B3.01	1.495150071	1.07E-16	tum1	mitochondrial thiosulfate sulfurtransferase, involved in tRNA wobble position thiolation Tum1
SPAC458.04c	1.49927005	4.29E-05	dli1	meiotic dynein intermediate light chain Dli1/Dil1
SPBC16E9.13	1.501145693	1.13E-15	ksp1	serine/threonine protein kinase Ksp1
SPBP4H10.12	1.507543569	2.43E-10		protein with a role in ER insertion of tail-anchored membrane proteins
SPAC227.13c	1.50761187	2.07E-19	isu1	mitochondrial [2Fe-2S] cluster assembly protein Isu1
SPAC32A11.01	1.510089393	1.68E-10	mug8	DUF1708 (GAP) family conserved fungal protein, cell division site
SPBC19G7.18c	1.511495954	2.11E-11		mitochondrial protein
SPACUNK4.15	1.511553951	5.31E-12		2',3'-cyclic-nucleotide 3'-phosphodiesterase
SPBC21B10.02	1.513026272	3.17E-14		conserved fungal protein, possible RNA binding, possible nuclease inhibitor, low similarity to ribosomal protein L3
SPAC23G3.03	1.516365939	3.06E-12	sib2	ornithine N5 monooxygenase
SPCC737.02c	1.517908456	5.33E-21	qcr7	ubiquinol-cytochrome-c reductase complex subunit 6
SPBP4H10.08	1.523600586	1.51E-18	qcr10	ubiquinol-cytochrome-c reductase complex, Reiske ISP-associated subunit Qcr10
SPCC132.03	1.52785984	5.21E-19		Schizosaccharomyces specific protein
SPAC57A7.15c	1.527933327	1.02E-11	pex22	peroxisomal membrane E2 ubiquitin-conjugating activity activator Pex22
SPBC24C6.05	1.530174909	6.44E-22	sec28	coatomer epsilon subunit
SPCC285.04	1.530587326	5.35E-13		transthyretin/hydroxyisourate hydrolase
SPBC32F12.01c	1.530769251	3.87E-21	css1	plasma membrane inositol phosphosphingolipid phospholipase C, Css1
SPBC660.16	1.533201192	1.34E-12	gnd1	phosphogluconate dehydrogenase, decarboxylating
SPCC622.15c	1.53479943	5.10E-16		Schizosaccharomyces specific protein
SPCC63.13	1.536239388	0.014456976		DNAJ (Hsp40) chaperone family protein
SPAC1F8.08	1.540389005	3.83E-07		Schizosaccharomyces pombe specific protein
SPBC26H8.14c	1.550481129	1.61E-16	cox17	mitochondrial copper chaperone for cytochrome c oxidase Cox17
SPACUNK4.17	1.553801417	0.001873039		NAD binding dehydrogenase family protein, human DHDH ortholog, unknown biological role, implicated in carbohydrate metabolic process
SPAC2E1P3.01	1.554104743	1.65E-16		dehydrogenase
SPAC17A2.11	1.556267602	9.01E-17		Schizosaccharomyces pombe specific protein
SPAC3A11.13	1.559858345	0.000137051	pfd6	prefoldin subunit Pfd6
SPBC1683.01	1.560435502	2.74E-18	pho841	plasma membrane inorganic phosphate transmembrane transporter Pho841
SPBC18H10.05	1.560873706	3.67E-26		WD repeat protein, human WDR44 family
SPAC22E12.04	1.561728327	1.16E-20	ccs1	superoxide dismutase copper chaperone Ccs1
SPBC119.05c	1.56332449	3.78E-14	lsb1	Wiskott-Aldrich syndrome homolog binding protein Lsb1
SPAPB18E9.04c	1.572632174	6.87E-08		Schizosaccharomyces pombe specific cell surface glycoprotein
SPCC330.21	1.574641564	1.28E-17	new25	Schizosaccharomyces specific SAP domain containing protein
SPBC106.13	1.57513651	7.18E-17	gid9	GID complex subunit Gid9
SPAC21E11.04	1.575785417	2.97E-05	aca1	L-azetidine-2-carboxylic acid acetyltransferase Aca1
SPAC4F10.07c	1.576629495	9.23E-23	atg13	autophagy associated protein Atg13
SPAC57A10.09c	1.576630861	6.40E-17	nhp6	HMG-box non-histone chromatin protein
SPBC6B1.03c	1.577510435	1.29E-15	pal2	pal1 family early clathrin mediated endocytosis factor, meiosis specific Pal2
SPAC16E8.16	1.579330215	7.47E-19	sua7	transcription factor TFIIB
SPBC36B7.02	1.583550412	9.54E-14	svf2	ER to Golgi ceramide transport protein, lipocalin superfamily Svf2
SPAC22G7.07c	1.586878351	5.33E-11	ime4	mRNA (N6-adenosine)-methyltransferase Ime4
SPAC4G9.19	1.588485782	1.26E-09		DNAJ domain protein DNAJB family
SPCC622.11	1.58918887	1.96E-19	lmb1	plasma membrane LMBR1-like multi-pass membrane protein, human LMBRD2 ortholog, implicated in signalling
SPBC19C2.09	1.598348423	3.08E-12	sre1	DNA-binding transcription factor, sterol regulatory element binding protein Sre1
SPAC1006.01	1.600627733	8.86E-24	psp3	vacuolar serine protease Psp3
SPBC20F10.03	1.607890866	5.71E-20		armadillo-type fold protein, human IFRD1 ortholog, implicated in transcription or signaling
SPAC5H10.02c	1.612177129	6.10E-05	hsp3102	glyoxylase III Hsp3102
SPAPB1A10.08	1.61437024	3.83E-16		conserved fungal protein
SPBC3E7.16c	1.627546922	3.77E-25	leu3	2-isopropylmalate synthase Leu3
SPAC3H8.06	1.633782465	7.62E-30	aur1	inositol phosphorylceramide synthase Aur1
SPBC23G7.16	1.63710488	9.44E-13	ctr6	vacuolar copper exporter Ctr6
SPAC8C9.16c	1.639095313	1.84E-17	oxr1	V-type ATPase inhibitor and disassembly protein in response to oxidative stress Oxr1
SPAC26F1.14c	1.639248534	1.64E-13	aif1	mitochondrial inner membrane anchored oxidoreductase Aif1
SPAC18G6.01c	1.671091941	2.90E-13	aim18	chalcone-related heme binding protein, Aim18
SPAC29A4.11	1.675373126	2.47E-13	rga3	RhoGAP Rga3
SPAC29E6.08	1.682077193	7.05E-35	tbp1	TATA-binding protein (TBP)
SPAPB1A11.02	1.683002029	1.12E-08		sterol esterase/lipase implicated in lipid catabolism or detoxification
SPBC947.14c	1.687693569	1.17E-30	cbp6	mitochondrial complex III assembly protein Cbp6
SPACUNK12.02c	1.687971472	1.95E-20	cmk1	calcium/calmodulin-dependent protein kinase Cmk1
SPAC19B12.10	1.689684239	6.73E-17	sst2	human AMSH/STAMBP protein homolog, ubiquitin specific-protease
SPBC83.17	1.70012737	4.67E-17	mbf1	multiprotein bridging factor Mbf1
SPBC1711.08	1.702130258	1.66E-27	aha1	chaperone activator Aha1
SPBPB2B2.13	1.707585883	2.02E-07	gal1	galactokinase Gal1
SPAC589.07c	1.718307438	2.82E-15	atg1801	autophagy associated WD repeat protein Atg18a
SPCC285.09c	1.72852722	1.61E-14	cgs2	dual-specifity cAMP/cGMP phosphodiesterase Cgs2
SPBC337.16	1.730996349	2.43E-31	cho1	phosphatidyl-N-dimethylethanolamine N-methyltransferase
SPBC405.04c	1.731602935	8.77E-23	ypt7	GTPase Ypt7
SPCC338.06c	1.74152116	1.36E-26	hsp20	heat shock protein Hsp20/Hsp15.8
SPCC1494.03	1.741761239	4.57E-25	arz1	human RAP1 ortholog, GTPase exchange factor, Zfs1 target number 1
SPCC1183.11	1.744645554	4.38E-19	msy1	MS calcium ion channel protein Msy1
SPCC70.10	1.749058448	8.41E-13		Schizosaccharomyces specific protein
SPAC4H3.08	1.750681022	0.000739206	fox2	3-hydroxyacyl-CoA dehydrogenase, Fox2
SPBC29A10.08	1.754639193	1.12E-12	gas2	cell wall 1,3-beta-glucanosyltransferase Gas2
SPAC227.14	1.76208366	1.75E-21	yfh7	uridine kinase Yfh7
SPAC57A10.04	1.762361601	6.23E-09	mug10	meiotic Rho guanine nucleotide exchange factor
SPBC800.14c	1.762410815	2.44E-33		mitochondrial DUF1772 family protein, multimembrane spanning anthrone oxygenase-like
SPAC57A7.09	1.769761438	8.23E-32	rnf13	ubiquitin-protein ligase E3, human RNF13 family homolog
SPAC4F10.22	1.778483909	2.32E-15	cmc4	mitochondrial intermembrane space protein, unknown biological role Cmc4
SPAC17C9.12	1.7826205	2.05E-20	scs22	VAP family protein Scs22
SPCC965.06	1.78498834	1.80E-09	osr2	potassium channel, beta subunit, aldo-keto reductase
SPBC3H7.13	1.792200958	2.92E-22	csc1	SIP/FAR complex FHA domain subunit Csc1
SPAC15E1.10	1.797080293	2.37E-23	fub1	PI31 proteasome inhibitor Fub1
SPAPB24D3.07c	1.797906678	7.10E-28		glycosyl hydrolase (predicted by Pfam-N)
SPAC1002.20	1.799268896	0.008615191		dubious
SPAC4G9.11c	1.80087409	1.22E-12	cmb1	mitochondrial transcription factor A, and genome packaging protein (TFAM ortholog)
SPAC688.03c	1.80606589	4.19E-22		human AMMECR1 homolog
SPAPB8E5.05	1.818776393	0.002210974	mfm1	M-factor precursor Mfm1
SPAC343.06c	1.820959554	1.22E-20	pls1	mitochondrial phospholipid scramblase Pls1
SPAC959.05c	1.823582748	5.10E-21	pdi4	ER membrane protein disulfide isomerase Pdi4
SPAC13C5.06c	1.823980488	1.67E-16	mug121	Schizosaccharomyces pombe specific protein Mug121
SPCC70.02c	1.83147811	2.80E-22	inh1	mitochondrial proton-transporting ATP synthase inhibitor Inh1
SPAC23C4.13	1.839342723	2.07E-23	bet1	SNARE Bet1
SPAC13C5.04	1.852940563	4.61E-16		class I glutamine amidotransferase family protein, conserved in fungi, bacteria, plants
SPBC12C2.04	1.854014131	7.85E-13		NAD binding dehydrogenase family protein
SPBP35G2.17	1.889371872	6.97E-13		dubious
SPAC9G1.14	1.890457013	2.46E-05		dubious
SPAC8F11.02c	1.895804054	8.05E-32	dph3	diphthamide biosynthesis protein Dph3
SPAC1952.13	1.897853904	1.52E-22	ned1	lipin, phosphatidate phosphatase Ned1
SPCC1322.07c	1.898489199	7.27E-08	mug150	Schizosaccharomyces pombe specific protein, GPI anchored, Mug150
SPBC1683.08	1.903010641	3.92E-29	ght4	plasma membrane hexose:proton symporter, unknown specificity Ght4
SPBC9B6.10	1.917231868	5.71E-08	cdc37	Hsp90 co-chaperone Cdc37
SPCC794.04c	1.918124575	2.91E-27		transmembrane transporter
SPCC306.08c	1.920503748	2.24E-20	mdh1	malate dehydrogenase Mdh1
SPMIT.05	1.923370359	0.001869353	cob1	cytochrome b, Cob1
SPBC660.07	1.925613515	7.56E-25	ntp1	alpha,alpha-trehalase Ntp1
SPCC622.03c	1.929718273	3.42E-16		Schizosaccharomyces pombe specific protein
SPAC23D3.16	1.931929132	0.000372036	lam4	Ragulator complex subunit, human LAMTOR4 ortholog
SPBC337.08c	1.940355796	3.45E-28	ubi4	protein modifier, ubiquitin
SPBPB21E7.08	1.941117325	2.56E-15		pseudogene
SPBC17D1.17	1.948631	1.27E-43	tam11	Schizosaccharomyces specific microprotein Tam11
SPBC317.01	1.952784788	0.001742255	mbx2	DNA-binding transcription factor, MADS-box Pvg4
SPBC354.08c	1.958075072	1.71E-16	rsn1	plasma membrane calcium ion transmembrane transporter
SPBC32H8.11	1.958334349	2.26E-11	mei4	DNA-binding forkhead transcription factor, meiotic Mei4
SPBC609.01	1.958809258	2.01E-11		cytoplasmic P body 3'-5'-exoribonuclease, Dis3L2-related
SPAC19D5.01	1.959900294	2.28E-05	pyp2	protein tyrosine phosphatase Pyp2
SPBC13E7.07	1.96375157	0.001096363		Schizosaccharomyces specific protein
SPCC794.01c	1.964503959	7.94E-14	gcd1	glucose dehydrogenase Gcd1
SPBC713.11c	1.965341891	7.52E-27	pmp3	plasma membrane proteolipid Pmp3
SPAC4F10.20	1.967449889	3.29E-29	grx1	glutaredoxin Grx1
SPAC688.04c	1.97101666	3.33E-22	gst3	glutathione S-transferase Gst3
SPAC26F1.11	1.974306656	1.01E-05		dubious
SPCC663.18	1.977050002	3.26E-35		GTPase interacting protein involved in vesicle tethering at the Golgi
SPBC215.11c	1.977063522	5.01E-16		aldo/keto reductase, unknown biological role
SPAC23E2.03c	1.980849355	9.98E-15	sms1	pheromone-MAPK scaffold Sms1
SPCC1281.06c	1.981579652	3.33E-22	ole1	acyl-coA desaturase
SPBC216.03	1.988762376	9.60E-30		NADP binding superfamily, involved in heme catabolism
SPBC3B9.01	1.992060658	3.97E-19	fes1	Hsp70 nucleotide exchange factor Fes1
SPAC2F3.05c	1.995896497	1.35E-17		xylose and arabinose reductase
SPAC26F1.07	2.000618196	3.36E-18		aldose reductase (NADPH)
SPAC977.04	2.007938187	4.15E-06		truncated C terminal region of membrane transporter
SPCC1235.17	2.010967914	6.60E-22		dubious
SPBC365.20c	2.013203457	0.002791709	pnc1	nicotinamidase Pnc1
SPAC56F8.16	2.022583801	3.34E-13	esc1	DNA-binding transcription factor, sexual differentiation inducing Esc1
SPCC576.04	2.023515409	4.75E-17	bxi1	BAX inhibitor family protein Bxi1
SPCP31B10.06	2.034759508	3.52E-25	tcb2	tricalbin, C2 domain protein (phospholipid binding) ER-plasma membrane tethering protein Tcb2
SPBC16E9.20	2.03776542	7.68E-06		dubious
SPBC30B4.09	2.048107712	1.31E-19		Schizosaccharomyces specific microprotein Smp3
SPAC56F8.15	2.048969622	0.004728833		Schizosaccharomyces pombe specific protein
SPAC1F7.12	2.050931018	7.43E-27	yak3	aldose reductase ARK13 family YakC, implicated in cellular detoxification from family members
SPAC24C9.14	2.051254944	2.06E-23	otu1	ubiquitin-specific cysteine protease, OTU family, Otu1
SPAC10F6.06	2.051819265	8.33E-22	vip1	RNA-binding protein Vip1
SPAPB8E5.10	2.055698001	0.00394004	min8	mitochondrial respiratory complex/ATP synthase complex assembly protein Mra1, meiosis specific splicing in fission yeast
SPAC22A12.17c	2.064438424	2.31E-14		short chain dehydrogenase
SPAC8E11.08c	2.065759789	5.20E-09		dubious
SPAC16E8.02	2.071093809	1.11E-14	mpo1	ER membrane fatty acid alpha-oxygenase Mpo1
SPCC1322.08	2.074678433	1.56E-14	srk1	MAPK-activated protein kinase Srk1
SPAC5D6.10c	2.075299693	4.37E-06	mug116	Schizosaccharomyces pombe specific protein Mug116
SPCC191.03c	2.080974022	0.000647477		Schizosaccharomyces pombe specific protein
SPBC354.12	2.083417475	3.57E-13	gpd3	glyceraldehyde 3-phosphate dehydrogenase Gpd3
SPAC6B12.03c	2.085259641	3.88E-21	bit2	HbrB family protein involved in TOR signaling Bit2
SPAC18G6.09c	2.088781037	2.40E-18	edc1	Dcp2-Dcp1 mRNA-decapping complex subunit Edc1
SPBC725.11c	2.096492065	2.71E-22	php2	CCAAT-binding factor complex subunit Php2
SPBC19F8.06c	2.097029581	6.86E-18	meu22	plasma membrane amino acid transmembrane transporter Meu22
SPCC191.04c	2.100901794	1.08E-08		Schizosaccharomyces pombe specific protein
SPAC13A11.03	2.107512445	8.20E-17	mcp7	meiosis specific coiled-coil protein Mcp7
SPAC20G4.03c	2.114236723	7.34E-21	hri1	eIF2 alpha kinase Hri1
SPAC1F8.05	2.128630138	1.02E-09	isp3	spore wall structural constituent Isp3
SPCC61.03	2.149384605	8.95E-19	nnr2	NADHX dehydratase Nnr2
SPAC8E11.03c	2.157170912	1.02E-13	dmc1	RecA family ATPase Dmc1
SPAC1952.04c	2.164072191	1.30E-31		conserved fungal protein, UPF0768 family
SPAC3A11.10c	2.164232053	5.77E-26	dpe1	dipeptidyl peptidase, unknown specificity, implicated in glutathione metabolism
SPBC1198.01	2.172286618	8.84E-12	fmd2	glutathione-dependent formaldehyde dehydrogenase Fmd2
SPAC25B8.18	2.180309521	2.67E-13		mitochondrial thioredoxin-related protein
SPBPB2B2.10c	2.193730811	1.18E-14	gal7	galactose-1-phosphate uridylyltransferase Gal7
SPBP4H10.09	2.201200091	1.38E-27	rsv1	DNA-binding transcription repressor Rsv1
SPACUNK4.10	2.204893169	7.73E-15	gor1	glyoxylate reductase
SPBC30D10.14	2.209404681	6.56E-37		dienelactone hydrolase family
SPAC6C3.07	2.210516571	2.53E-21	mug68	Schizosaccharomyces specific protein Mug68
SPBC1921.04c	2.24418312	3.91E-15		dubious protein, reverse strand of sno20
SPAC3F10.19	2.248210049	2.15E-23	spd2	ribonucleotide reductase (RNR) inhibitor family
SPBC1105.14	2.248686697	1.27E-16	rsv2	DNA-binding transcription factor Rsv2
SPAC3C7.13c	2.252236127	2.60E-19		glucose-6-phosphate 1-dehydrogenase
SPBC1685.05	2.255641762	2.15E-23	htr11	serine protease
SPAC13F5.04c	2.271599415	1.99E-18	vta1	Vps20 associated protein Vta1
SPAC1F8.03c	2.272282988	9.00E-05	str3	plasma membrane heme transmembrane transporter Str3
SPBC1773.06c	2.272291253	5.56E-29	adh8	zinc binding alcohol dehydrogenase family, unknown pathway
SPAC17C9.16c	2.278698993	2.84E-21	mfs1	plasma membrane xenobiotic transmembrane transporter Mfs1
SPACUNK4.19	2.285862427	1.10E-13	mug153	Schizosaccharomyces pombe specific protein
SPAC8C9.03	2.292308908	3.48E-06	cgs1	cAMP-dependent protein kinase regulatory subunit Cgs1
SPMIT.10	2.295846604	0.006910851	atp9	F1-FO ATP synthase membrane subunit, Atp9
SPAC27D7.11c	2.297477926	2.15E-23		But2 family protein, similar to cell surface molecules
SPAC57A7.05	2.301124731	1.63E-34		transmembrane protein, implicated in transmembrane transport or endocytosis
SPAC869.07c	2.307956813	3.04E-09	mel1	alpha-galactosidase, melibiase
SPAC22F8.05	2.32381162	3.29E-27		alpha,alpha-trehalose-phosphate synthase
SPAC513.02	2.331513057	3.14E-05		phosphoglycerate mutase/6-phosphofructo-2-kinase family
SPAC4H3.04c	2.339402509	1.24E-26		MEMO1 family, human MEMO1 ortholog, ancient conserved protein, in some organisms this domain is present with ammecr1 which interacts with mediator complex and is implicated in transcription, implicated in signalling and localization to the plasma membrane
SPBC21C3.19	2.339883115	1.73E-15	rtc3	SBDS family protein Rtc3
SPBC56F2.15	2.348488972	6.42E-19	tam13	Schizosaccharomyces specific protein Tam13
SPAC343.12	2.360225745	1.76E-23	rds1	ferritin related conserved fungal protein
SPAC3C7.05c	2.36382262	1.52E-22	mug191	alpha-1,6- mannanase
SPAPB1A10.14	2.378762839	1.44E-11	pof15	F-box protein
SPCC191.11	2.389455233	8.45E-08	inv1	external invertase, beta-fructofuranosidase Inv1
SPBC1773.05c	2.390826198	6.48E-23	tms1	xylitol dehydrogenase
SPAC9E9.15	2.396691287	3.58E-24		mitochondrial protein complex assembly protein
SPAC11D3.13	2.400864435	2.49E-40	hsp3104	ThiJ domain protein, glyoxylase III
SPAC32A11.02c	2.404695455	8.41E-08		DUF4449 family conserved fungal protein, involved in cell-cell communication in N. crassa, and negative regulation of mating in C. neoformans
SPCC191.01	2.413156448	9.60E-30		Schizosaccharomyces specific protein
SPBC1683.07	2.426764129	2.04E-19	mal1	maltase alpha-glucosidase Mal1
SPCC4G3.03	2.432592076	2.18E-19		WD40/YVTN repeat-like protein
SPCC338.12	2.432899654	2.20E-41	pbi2	vaculoar proteinase B inhibitor Pbi2
SPBC19C7.04c	2.434013333	1.92E-16	gsr1	1,3-beta-glucan synthesis regulator, Gsr1
SPBC4F6.17c	2.439507732	1.02E-17	hsp78	mitochondrial heat shock protein Hsp78
SPCC1450.13c	2.48674171	5.96E-30	rib5	riboflavin synthase Rib5
SPAC26F1.04c	2.488317333	1.06E-29	etr1	enoyl-[acyl-carrier protein] reductase
SPBC365.12c	2.513019819	3.52E-36	ish1	nuclear envelope Ish domain protein Ish1
SPAC186.02c	2.521787603	3.42E-14		hydroxyacid dehydrogenase, implicated in cellular detoxification
SPAPB1A10.05	2.529363943	9.57E-21		Schizosaccharomyces specific protein
SPBC1105.13c	2.529406241	1.15E-19		Schizosaccharomyces pombe specific protein
SPAC1F7.06	2.531485754	1.22E-30	hsp3105	ThiJ domain protein, glyoxylase III
SPBC660.09	2.542582826	2.68E-52	mug168	Schizosaccharomyces specific protein Mug168
SPAC17G6.13	2.549336209	5.66E-19	slt1	Schizosaccharomyces specific protein Slt1
SPBC16E9.15	2.55835029	2.07E-42		heat shock factor binding protein, implicated in trancriptional response to stress
SPCC830.07c	2.563608905	1.08E-24	psi1	Hsp40 family DNAJ domain protein Psi1
SPBC119.04	2.563836383	0.001950925	mei3	meiosis inducing protein Mei3
SPAC4H3.03c	2.567785962	4.43E-32		glucan 1,4-alpha-glucosidase
SPAC11D3.01c	2.60029225	5.66E-05		Con-6 family conserved fungal protein
SPAPJ691.02	2.604632951	8.30E-30	moh1	yippee-like protein, Moh1
SPAC5D6.09c	2.612352384	2.65E-18	mug86	plasma membrane acetate transmembrane transporter
SPBC32F12.03c	2.627934833	1.38E-39	gpx1	H2O2 scavenger glutathione peroxidase Gpx1
SPCC1739.08c	2.63953046	1.63E-16		short chain dehydrogenase
SPBC119.03	2.640500156	2.65E-36	cmt1	O-methyltransferase, human COMT catechol homolog 1
SPBC11C11.06c	2.652245291	3.05E-31		mitochondrial outer membrane receptor for cytosolic ribosomes
SPAC22H12.01c	2.680912412	3.32E-37	mug35	Schizosaccharomyces specific protein Mug35
SPAC977.02	2.693714109	1.67E-06	ftm2	sub-telomeric 5Tm protein family Ftm2
SPAC15A10.05c	2.694519874	6.44E-30	mug182	NADHX epimerase
SPCC1442.07c	2.700268215	2.17E-12	wss2	ubiquitin/metalloprotease fusion protein Udp7
SPAC16E8.03	2.735960887	1.67E-29	gna1	glucosamine-phosphate N-acetyltransferase
SPAC977.16c	2.765749634	3.00E-16	dak2	dihydroxyacetone kinase Dak2
SPAC29B12.13	2.78172482	4.91E-25		CENP-V, S-(hydroxymethyl)glutathione synthase
SPAC19G12.09	2.783471036	3.45E-35		mycotoxin detoxification NADH/NADPH-dependent acetaldehyde reductase
SPAC977.18	2.824170775	3.64E-07		conserved fungal protein, UPF0768 family
SPAPB24D3.10c	2.836239771	7.38E-18	agl1	maltose alpha-glucosidase Agl1
SPCC1753.01c	2.839302062	0.005541	ssb2	single-stranded DNA binding protein Ssb2
SPAC637.03	2.872670509	4.40E-30		DUF1774 family multi-spanning conserved fungal membrane protein
SPAC23C11.06c	2.880651861	4.69E-31		vacuolar membrane hydrolase, implicted in protein catabolism or lipid metabolism
SPCPB16A4.07	2.880831948	1.14E-18	smp4	Stm1/Oga1 family protein Smp4
SPCC16A11.15c	2.913146263	7.95E-28		Schizosaccharomyces specific protein
SPAC186.05c	2.915867389	0.029363373	gdt1	Golgi calcium and manganese antiporter Gdt1
SPBC56F2.06	2.921750559	2.96E-26	mug147	Schizosaccharomyces specific protein Mug147
SPBP4G3.03	2.925442554	0.000262726	fub2	PI31 proteasome regulator Fub2
SPBC16D10.08c	2.94713661	8.30E-18	hsp104	heat shock protein, disaggregase Hsp104
SPBC1289.14	2.976258279	3.43E-05		adducin
SPCC548.07c	2.983518156	1.77E-09	ght1	plasma membrane high-affinity glucose:proton symporter Ght1
SPAC27D7.09c	3.030394245	4.94E-11		But2 family protein, similar to cell surface molecules
SPAC13F5.03c	3.03933258	5.79E-38	gld1	mitochondrial glycerol dehydrogenase Gld1
SPCC70.09c	3.039696401	2.32E-28	gsr2	1,3-beta-glucan synthesis regulator, Gsr2
SPCC417.16	3.075890589	1.83E-24		mitochondrial protein, implicated in respiratory complex assembly
SPAC1071.13	3.103694675	1.81E-07		Schizosaccharomyces pombe specific protein, predicted KOW-SH3 superfamily member
SPBPB2B2.12c	3.130324159	1.67E-12	gal10	UDP-glucose 4-epimerase/aldose 1-epimerase Gal10
SPBC21.03c	3.140370655	0.00168286		EVE domain (PUA-related) protein, implicated in tRNA metabolism (possible RNA binding domain associated with tRNA methyltransferases)
SPAC869.08	3.24405663	4.37E-18	pcm2	protein-L-isoaspartate O-methyltransferase Pcm2
SPAC13G7.02c	3.261820947	1.01E-25	ssa1	Hsp70 family heat shock protein Ssa1
SPBC1348.03	3.286618992	0.000218367	ftm6	sub-telomeric 5Tm protein family Ftm6
SPBC725.03	3.289553309	9.09E-12		pyridoxamine 5'-phosphate oxidase
SPBC1198.14c	3.290804669	8.30E-13	fbp1	fructose-1,6-bisphosphatase Fbp1
SPCC417.15	3.294828274	4.24E-51		dubious
SPCC191.10	3.343947149	2.55E-23		Schizosaccharomyces pombe specific protein
SPCC757.03c	3.392239075	9.13E-12	hsp3101	glyoxylase III Hsp3101
SPAP8A3.04c	3.415561395	1.79E-55	hsp9	plasma membrane heat shock protein Hsp9
SPAC19A8.16	3.458675644	2.00E-38	prl65	tudor domain superfamily protein, potential role in central carbon metabolism based on C. neoformans metabolic data, see PF11160
SPCC338.18	3.51893668	1.12E-49		Schizosaccharomyces pombe specific protein
SPAC15E1.02c	3.582664024	9.86E-16		DUF1761 transmembrane protein family, implicated in phosphate metabolism, stress response, sporulation
SPAC22H10.13	3.636955916	1.79E-55	zym1	metallothionein Zym1
SPCC1393.12	3.659410655	3.39E-57		Schizosaccharomyces specific protein
SPBC3H7.08c	3.664199808	1.62E-40	mra2	mitochondrial respiratory complex/ ATP synthase assembly protein Mra2
SPBPB21E7.04c	3.699225999	1.70E-07	cmt2	O-methyltransferase, human COMT catechol homolog 2
SPAC869.09	3.702028718	1.65E-06		Con-6 family conserved fungal protein
SPBC3E7.02c	3.719057037	4.53E-35	hsp16	heat shock protein Hsp16
SPBC1734.05c	3.722612861	0.025155089	spf31	DNAJ protein, splicing factor Spf31
SPBC725.10	3.757789473	2.99E-28	tsp0	mitochondrial outer membrane protein, TspO
SPAC23H3.15c	3.793486121	2.33E-09	ddr48	DNA damage-responsive protein Ddr48
SPAC3G9.11c	3.859588653	1.03E-50	pdc201	pyruvate decarboxylase
SPAC4F10.17	3.864573117	4.52E-52		plasma membrane and mitochondrial outer membrane, implicated in cell integrity signaling, conserved fungal protein
SPCC569.09	3.879823637	1.65E-40		Schizosaccharomyces specific protein
SPBPB21E7.01c	3.92207815	2.47E-12	eno102	enolase
SPAC227.10	4.144626839	0.023052467	pfd2	prefoldin subunit Pfd2
SPAC3G6.07	4.187306065	1.59E-50		Schizosaccharomyces specific protein
SPAC1F8.02c	4.202146009	5.59E-09	shu1	cell-surface heme acquisition protein Shu1
SPCPB16A4.06c	4.21178955	8.15E-54		Schizosaccharomyces specific protein
SPAC186.06	4.372853177	0.018024535		phenazine biosynthesis PhzF protein family
SPBC359.06	4.414085683	8.00E-14	mug14	adducin, involved in actin cytoskeleton organization
SPAC26A3.02	4.447136537	0.01076695	myh1	DNA adenine glycosylase Myh1
SPAC869.06c	4.47886125	3.27E-09	hry1	HHE domain cation binding protein, implicated in the repair of iron-sulfur clusters damaged by oxidative and nitrosative stress
SPBC1348.14c	4.661688123	1.88E-06	ght7	plasma membrane hexose transmembrane transporter Ght7
SPBPB21E7.11	4.699438135	4.39E-57		Schizosaccharomyces pombe specific protein
SPAC1F8.01	5.13653814	2.32E-12	ght3	plasma membrane gluconate:proton symporter Ght3
SPAC186.04c	5.239661558	3.40E-05		N-terminal of transmembrane channel, truncated
