# Supplementary material for: Parallel but distinct adaptive routes in the budding and fission yeasts after 10,000 generations of experimental evolution
Source: Nat Ecol Evol. 2026 Mar 13;10(4):765–78. doi: 10.1038/s41559-026-03017-1 (PMC13076206; doi:10.1038/s41559-026-03017-1)
Supplement: Supplementary file 9 — Statistical source data. [file 41559_2026_3017_MOESM9_ESM.csv]

Species	Fitness
S. cerevisiae (Haploids Johnson M. et al., 2021)	0.213710108
S. cerevisiae (Haploids Johnson M. et al., 2021)	0.233510943
S. cerevisiae (Haploids Johnson M. et al., 2021)	0.227430381
S. cerevisiae (Haploids Johnson M. et al., 2021)	0.257396413
S. cerevisiae (Haploids Johnson M. et al., 2021)	0.253635255
S. cerevisiae (Haploids Johnson M. et al., 2021)	0.253866435
S. cerevisiae (Haploids Johnson M. et al., 2021)	0.25665392
S. cerevisiae (Haploids Johnson M. et al., 2021)	0.227163322
S. cerevisiae (Haploids Johnson M. et al., 2021)	0.27297522
S. cerevisiae (Haploids Johnson M. et al., 2021)	0.244011059
S. cerevisiae (Haploids Johnson M. et al., 2021)	0.227503883
S. cerevisiae (Haploids Johnson M. et al., 2021)	0.207213411
S. cerevisiae (Haploids Johnson M. et al., 2021)	0.230349622
S. cerevisiae (Haploids Johnson M. et al., 2021)	0.258831279
S. cerevisiae (Haploids Johnson M. et al., 2021)	0.255911138
S. cerevisiae (Haploids Johnson M. et al., 2021)	0.275246019
S. cerevisiae (Haploids Johnson M. et al., 2021)	0.25554622
S. cerevisiae (Haploids Johnson M. et al., 2021)	0.24203495
S. cerevisiae (Haploids Johnson M. et al., 2021)	0.20840661
S. cerevisiae (Haploids Johnson M. et al., 2021)	0.21614493
S. cerevisiae (Haploids Johnson M. et al., 2021)	0.210076457
S. cerevisiae (Haploids Johnson M. et al., 2021)	0.23820508
S. cerevisiae (Haploids Johnson M. et al., 2021)	0.260267685
S. cerevisiae (Haploids Johnson M. et al., 2021)	0.281762764
S. cerevisiae (Haploids Johnson M. et al., 2021)	0.267540878
S. cerevisiae (Haploids Johnson M. et al., 2021)	0.242785352
S. cerevisiae (Haploids Johnson M. et al., 2021)	0.218310478
S. cerevisiae (Haploids Johnson M. et al., 2021)	0.32927675
S. cerevisiae (Haploids Johnson M. et al., 2021)	0.242683925
S. cerevisiae (Haploids Johnson M. et al., 2021)	0.223144351
S. cerevisiae (Haploids Johnson M. et al., 2021)	0.212926799
S. cerevisiae (Haploids Johnson M. et al., 2021)	0.23057006
S. cerevisiae (Haploids Johnson M. et al., 2021)	0.249728135
S. cerevisiae (Haploids Johnson M. et al., 2021)	0.229311813
S. cerevisiae (Haploids Johnson M. et al., 2021)	0.243166172
S. cerevisiae (Haploids Johnson M. et al., 2021)	0.223409689
S. cerevisiae (Haploids Johnson M. et al., 2021)	0.242008953
S. cerevisiae (Haploids Johnson M. et al., 2021)	0.224647298
S. cerevisiae (Haploids Johnson M. et al., 2021)	0.220069439
S. cerevisiae (Haploids Johnson M. et al., 2021)	0.225568042
S. cerevisiae (Haploids Johnson M. et al., 2021)	0.239691785
S. cerevisiae (Haploids Johnson M. et al., 2021)	0.24602588
S. cerevisiae (Haploids Johnson M. et al., 2021)	0.235308156
S. pombe (Current study)	0.13733727944053
S. pombe (Current study)	0.0455580520683296
S. pombe (Current study)	0.0703121442552378
S. pombe (Current study)	0.118631543246871
S. pombe (Current study)	0.18915260231267
S. pombe (Current study)	0.163740681443679
S. pombe (Current study)	0.115574802572286
S. pombe (Current study)	0.121851875646879
S. pombe (Current study)	0.121555896605818
S. pombe (Current study)	0.150919725156901
