# Supplementary material for: Parallel but distinct adaptive routes in the budding and fission yeasts after 10,000 generations of experimental evolution
Source: Nat Ecol Evol. 2026 Mar 13;10(4):765–78. doi: 10.1038/s41559-026-03017-1 (PMC13076206; doi:10.1038/s41559-026-03017-1)
Supplement: Supplementary file 10 — Statistical source data. [file 41559_2026_3017_MOESM10_ESM.csv]

population	is_fixed	var_type	nb_unique_variants	proportion	fdr_label	lbl_fixed
G1	FALSE	Deletion	35	0.166666666666667	*	Not fixed (VAF < 0.75)
G1	FALSE	Insertion	37	0.176190476190476		Not fixed (VAF < 0.75)
G1	FALSE	SNV	138	0.657142857142857		Not fixed (VAF < 0.75)
G1	TRUE	Deletion	4	0.0754716981132075		Fixed (VAF >= 0.75)
G1	TRUE	Insertion	19	0.358490566037736		Fixed (VAF >= 0.75)
G1	TRUE	SNV	30	0.566037735849057		Fixed (VAF >= 0.75)
G11	FALSE	Deletion	46	0.186991869918699	***	Not fixed (VAF < 0.75)
G11	FALSE	Insertion	61	0.247967479674797		Not fixed (VAF < 0.75)
G11	FALSE	SNV	139	0.565040650406504		Not fixed (VAF < 0.75)
G11	TRUE	Deletion	2	0.0769230769230769		Fixed (VAF >= 0.75)
G11	TRUE	Insertion	16	0.615384615384615		Fixed (VAF >= 0.75)
G11	TRUE	SNV	8	0.307692307692308		Fixed (VAF >= 0.75)
G2	FALSE	Deletion	26	0.12807881773399	N.S.	Not fixed (VAF < 0.75)
G2	FALSE	Insertion	48	0.236453201970443		Not fixed (VAF < 0.75)
G2	FALSE	SNV	129	0.635467980295567		Not fixed (VAF < 0.75)
G2	TRUE	Deletion	3	0.0588235294117647		Fixed (VAF >= 0.75)
G2	TRUE	Insertion	16	0.313725490196078		Fixed (VAF >= 0.75)
G2	TRUE	SNV	32	0.627450980392157		Fixed (VAF >= 0.75)
G3	FALSE	Deletion	18	0.0947368421052632	**	Not fixed (VAF < 0.75)
G3	FALSE	Insertion	35	0.184210526315789		Not fixed (VAF < 0.75)
G3	FALSE	SNV	137	0.721052631578947		Not fixed (VAF < 0.75)
G3	TRUE	Deletion	3	0.0714285714285714		Fixed (VAF >= 0.75)
G3	TRUE	Insertion	18	0.428571428571429		Fixed (VAF >= 0.75)
G3	TRUE	SNV	21	0.5		Fixed (VAF >= 0.75)
G4	FALSE	Deletion	23	0.174242424242424	*	Not fixed (VAF < 0.75)
G4	FALSE	Insertion	28	0.212121212121212		Not fixed (VAF < 0.75)
G4	FALSE	SNV	81	0.613636363636364		Not fixed (VAF < 0.75)
G4	TRUE	Deletion	3	0.0909090909090909		Fixed (VAF >= 0.75)
G4	TRUE	Insertion	14	0.424242424242424		Fixed (VAF >= 0.75)
G4	TRUE	SNV	16	0.484848484848485		Fixed (VAF >= 0.75)
G5	FALSE	Deletion	40	0.116618075801749	***	Not fixed (VAF < 0.75)
G5	FALSE	Insertion	36	0.104956268221574		Not fixed (VAF < 0.75)
G5	FALSE	SNV	267	0.778425655976676		Not fixed (VAF < 0.75)
G5	TRUE	Deletion	4	0.0689655172413793		Fixed (VAF >= 0.75)
G5	TRUE	Insertion	21	0.362068965517241		Fixed (VAF >= 0.75)
G5	TRUE	SNV	33	0.568965517241379		Fixed (VAF >= 0.75)
G9	FALSE	Deletion	50	0.185185185185185	**	Not fixed (VAF < 0.75)
G9	FALSE	Insertion	46	0.17037037037037		Not fixed (VAF < 0.75)
G9	FALSE	SNV	174	0.644444444444444		Not fixed (VAF < 0.75)
G9	TRUE	Deletion	6	0.12		Fixed (VAF >= 0.75)
G9	TRUE	Insertion	20	0.4		Fixed (VAF >= 0.75)
G9	TRUE	SNV	24	0.48		Fixed (VAF >= 0.75)
H11	FALSE	Deletion	55	0.182119205298013	***	Not fixed (VAF < 0.75)
H11	FALSE	Insertion	41	0.135761589403974		Not fixed (VAF < 0.75)
H11	FALSE	SNV	206	0.682119205298013		Not fixed (VAF < 0.75)
H11	TRUE	Deletion	5	0.0961538461538462		Fixed (VAF >= 0.75)
H11	TRUE	Insertion	26	0.5		Fixed (VAF >= 0.75)
H11	TRUE	SNV	21	0.403846153846154		Fixed (VAF >= 0.75)
H12	FALSE	Deletion	51	0.118604651162791	***	Not fixed (VAF < 0.75)
H12	FALSE	Insertion	53	0.123255813953488		Not fixed (VAF < 0.75)
H12	FALSE	SNV	326	0.758139534883721		Not fixed (VAF < 0.75)
H12	TRUE	Deletion	5	0.104166666666667		Fixed (VAF >= 0.75)
H12	TRUE	Insertion	20	0.416666666666667		Fixed (VAF >= 0.75)
H12	TRUE	SNV	23	0.479166666666667		Fixed (VAF >= 0.75)
H9	FALSE	Deletion	110	0.232067510548523	***	Not fixed (VAF < 0.75)
H9	FALSE	Insertion	84	0.177215189873418		Not fixed (VAF < 0.75)
H9	FALSE	SNV	280	0.590717299578059		Not fixed (VAF < 0.75)
H9	TRUE	Deletion	3	0.0731707317073171		Fixed (VAF >= 0.75)
H9	TRUE	Insertion	23	0.560975609756098		Fixed (VAF >= 0.75)
H9	TRUE	SNV	15	0.365853658536585		Fixed (VAF >= 0.75)
