# Supplementary material for: Parallel but distinct adaptive routes in the budding and fission yeasts after 10,000 generations of experimental evolution
Source: Nat Ecol Evol. 2026 Mar 13;10(4):765–78. doi: 10.1038/s41559-026-03017-1 (PMC13076206; doi:10.1038/s41559-026-03017-1)
Supplement: Supplementary file 11 — Statistical source data. [file 41559_2026_3017_MOESM11_ESM.csv]

is_the_indel_in_protein_coding_gene	length_indel	is_the_indel_in_frame	total_sample_size_for_coding_type	Number_of_indels_with_the_same_coding_type	proportion_of_sample_indels	indel_rate	sample_size
FALSE	1	FALSE	589	5040	0.803056027	0.009384921	473
FALSE	2	FALSE	589	5040	0.096774194	0.001130952	57
FALSE	3	TRUE	589	5040	0.008488964	9.92E-05	5
FALSE	4	FALSE	589	5040	0.013582343	0.00015873	8
FALSE	5	FALSE	589	5040	0.022071307	0.000257937	13
FALSE	6	TRUE	589	5040	0.01188455	0.000138889	7
FALSE	7	FALSE	589	5040	0.008488964	9.92E-05	5
FALSE	8	FALSE	589	5040	0.008488964	9.92E-05	5
FALSE	9	TRUE	589	5040	0.003395586	3.97E-05	2
FALSE	10	FALSE	589	5040	0.003395586	3.97E-05	2
FALSE	12	TRUE	589	5040	0.006791171	7.94E-05	4
FALSE	13	FALSE	589	5040	0.001697793	1.98E-05	1
FALSE	14	FALSE	589	5040	0.003395586	3.97E-05	2
FALSE	15	TRUE	589	5040	0.005093379	5.95E-05	3
FALSE	18	TRUE	589	5040	0.001697793	1.98E-05	1
FALSE	33	TRUE	589	5040	0.001697793	1.98E-05	1
TRUE	1	FALSE	48	7560	0.625	0.000396825	30
TRUE	2	FALSE	48	7560	0.020833333	1.32E-05	1
TRUE	3	TRUE	48	7560	0.0625	3.97E-05	3
TRUE	5	FALSE	48	7560	0.041666667	2.65E-05	2
TRUE	6	TRUE	48	7560	0.0625	3.97E-05	3
TRUE	8	FALSE	48	7560	0.020833333	1.32E-05	1
TRUE	9	TRUE	48	7560	0.020833333	1.32E-05	1
TRUE	12	TRUE	48	7560	0.083333333	5.29E-05	4
TRUE	18	TRUE	48	7560	0.0625	3.97E-05	3
TRUE	4	FALSE	48	7560	0	0	0
TRUE	7	FALSE	48	7560	0	0	0
TRUE	10	FALSE	48	7560	0	0	0
TRUE	11	FALSE	48	7560	0	0	0
TRUE	13	FALSE	48	7560	0	0	0
TRUE	14	FALSE	48	7560	0	0	0
TRUE	15	TRUE	48	7560	0	0	0
TRUE	16	FALSE	48	7560	0	0	0
TRUE	17	FALSE	48	7560	0	0	0
TRUE	19	FALSE	48	7560	0	0	0
TRUE	20	FALSE	48	7560	0	0	0
TRUE	21	TRUE	48	7560	0	0	0
TRUE	22	FALSE	48	7560	0	0	0
TRUE	23	FALSE	48	7560	0	0	0
TRUE	24	TRUE	48	7560	0	0	0
TRUE	25	FALSE	48	7560	0	0	0
TRUE	26	FALSE	48	7560	0	0	0
TRUE	27	TRUE	48	7560	0	0	0
TRUE	28	FALSE	48	7560	0	0	0
TRUE	29	FALSE	48	7560	0	0	0
TRUE	30	TRUE	48	7560	0	0	0
TRUE	31	FALSE	48	7560	0	0	0
TRUE	32	FALSE	48	7560	0	0	0
TRUE	33	TRUE	48	7560	0	0	0
FALSE	11	FALSE	589	5040	0	0	0
FALSE	16	FALSE	589	5040	0	0	0
FALSE	17	FALSE	589	5040	0	0	0
FALSE	19	FALSE	589	5040	0	0	0
FALSE	20	FALSE	589	5040	0	0	0
FALSE	21	TRUE	589	5040	0	0	0
FALSE	22	FALSE	589	5040	0	0	0
FALSE	23	FALSE	589	5040	0	0	0
FALSE	24	TRUE	589	5040	0	0	0
FALSE	25	FALSE	589	5040	0	0	0
FALSE	26	FALSE	589	5040	0	0	0
FALSE	27	TRUE	589	5040	0	0	0
FALSE	28	FALSE	589	5040	0	0	0
FALSE	29	FALSE	589	5040	0	0	0
FALSE	30	TRUE	589	5040	0	0	0
FALSE	31	FALSE	589	5040	0	0	0
FALSE	32	FALSE	589	5040	0	0	0
