# Supplementary material for: Parallel but distinct adaptive routes in the budding and fission yeasts after 10,000 generations of experimental evolution
Source: Nat Ecol Evol. 2026 Mar 13;10(4):765–78. doi: 10.1038/s41559-026-03017-1 (PMC13076206; doi:10.1038/s41559-026-03017-1)
Supplement: Supplementary file 12 — Statistical source data. [file 41559_2026_3017_MOESM12_ESM.csv]

gene	PH	Dataset
aah1	0	Observed (All genes)
aah2	0	Observed (All genes)
aah3	0	Observed (All genes)
aal1	0	Observed (All genes)
aar2	0	Observed (All genes)
aat1	0	Observed (All genes)
abc1	0	Observed (All genes)
abc2	0	Observed (All genes)
abc3	0	Observed (All genes)
abc4	0	Observed (All genes)
abh1	0	Observed (All genes)
abo1	0	Observed (All genes)
abo2	0	Observed (All genes)
abp1	0	Observed (All genes)
abp2	0	Observed (All genes)
abz1	0	Observed (All genes)
abz2	0	Observed (All genes)
aca1	0	Observed (All genes)
acb1	0	Observed (All genes)
ace2	0	Observed (All genes)
ach1	0	Observed (All genes)
acl1	0	Observed (All genes)
acl2	0	Observed (All genes)
acl4	0	Observed (All genes)
aco1	0	Observed (All genes)
aco2	0	Observed (All genes)
acp1	0	Observed (All genes)
acp2	0	Observed (All genes)
acr1	0	Observed (All genes)
acs1	0	Observed (All genes)
act1	0	Observed (All genes)
ada1	0	Observed (All genes)
ada2	0	Observed (All genes)
ade1	0	Observed (All genes)
ade10	0	Observed (All genes)
ade2	0	Observed (All genes)
ade3	0	Observed (All genes)
ade4	0	Observed (All genes)
ade5	0	Observed (All genes)
ade6	0	Observed (All genes)
ade7	0	Observed (All genes)
ade8	0	Observed (All genes)
ade9	0	Observed (All genes)
adf1	0	Observed (All genes)
adg1	1	Observed (All genes)
adg2	0	Observed (All genes)
adg3	0	Observed (All genes)
adh1	0	Observed (All genes)
adh1AS	0	Observed (All genes)
adh4	0	Observed (All genes)
adh8	0	Observed (All genes)
adi1	0	Observed (All genes)
adk1	0	Observed (All genes)
adl1	0	Observed (All genes)
adn2	0	Observed (All genes)
adn3	0	Observed (All genes)
ado1	0	Observed (All genes)
aes1	0	Observed (All genes)
afg1	0	Observed (All genes)
aga1	0	Observed (All genes)
agl1	0	Observed (All genes)
agn1	0	Observed (All genes)
agn2	0	Observed (All genes)
ago1	0	Observed (All genes)
agp3	0	Observed (All genes)
ags1	0	Observed (All genes)
aha1	0	Observed (All genes)
ahk1	0	Observed (All genes)
aif1	0	Observed (All genes)
aim18	1	Observed (All genes)
aim19	0	Observed (All genes)
aim21	0	Observed (All genes)
aim22	0	Observed (All genes)
aim29	0	Observed (All genes)
aim41	0	Observed (All genes)
ain1	0	Observed (All genes)
aip1	0	Observed (All genes)
air1	0	Observed (All genes)
akr1	0	Observed (All genes)
akr7	0	Observed (All genes)
ala1	0	Observed (All genes)
alb1	0	Observed (All genes)
ale1	0	Observed (All genes)
alg1	0	Observed (All genes)
alg10	0	Observed (All genes)
alg11	0	Observed (All genes)
alg12	0	Observed (All genes)
alg13	0	Observed (All genes)
alg14	0	Observed (All genes)
alg2	0	Observed (All genes)
alg3	0	Observed (All genes)
alg5	0	Observed (All genes)
alg6	0	Observed (All genes)
alg8	0	Observed (All genes)
alg9	0	Observed (All genes)
alm1	0	Observed (All genes)
alo1	0	Observed (All genes)
alp1	0	Observed (All genes)
alp11	0	Observed (All genes)
alp13	0	Observed (All genes)
alp14	0	Observed (All genes)
alp16	0	Observed (All genes)
alp21	0	Observed (All genes)
alp31	0	Observed (All genes)
alp4	0	Observed (All genes)
alp41	0	Observed (All genes)
alp5	0	Observed (All genes)
alp6	0	Observed (All genes)
alp7	0	Observed (All genes)
alr1	0	Observed (All genes)
alr2	0	Observed (All genes)
alt1	0	Observed (All genes)
alx1	0	Observed (All genes)
aly1	0	Observed (All genes)
aly2	0	Observed (All genes)
aly3	0	Observed (All genes)
amf1	0	Observed (All genes)
amk2	0	Observed (All genes)
amo1	0	Observed (All genes)
ams1	0	Observed (All genes)
ams2	0	Observed (All genes)
amt1	0	Observed (All genes)
amt2	0	Observed (All genes)
amt3	0	Observed (All genes)
anc1	0	Observed (All genes)
ani1	0	Observed (All genes)
ani2	0	Observed (All genes)
ank1	0	Observed (All genes)
anp1	0	Observed (All genes)
any1	0	Observed (All genes)
any2	0	Observed (All genes)
apc10	0	Observed (All genes)
apc11	0	Observed (All genes)
apc13	0	Observed (All genes)
apc14	0	Observed (All genes)
apc15	0	Observed (All genes)
apc2	0	Observed (All genes)
apc5	0	Observed (All genes)
ape2	0	Observed (All genes)
ape4	0	Observed (All genes)
aph1	0	Observed (All genes)
apl1	0	Observed (All genes)
apl2	0	Observed (All genes)
apl3	0	Observed (All genes)
apl4	0	Observed (All genes)
apl5	0	Observed (All genes)
apl6	0	Observed (All genes)
apm1	0	Observed (All genes)
apm3	0	Observed (All genes)
apm4	0	Observed (All genes)
apn1	0	Observed (All genes)
apn2	0	Observed (All genes)
app1	1	Observed (All genes)
apq12	0	Observed (All genes)
aps1	0	Observed (All genes)
aps2	0	Observed (All genes)
aps3	0	Observed (All genes)
apt1	0	Observed (All genes)
arb1	0	Observed (All genes)
arb2	0	Observed (All genes)
arc1	0	Observed (All genes)
arc2	0	Observed (All genes)
arc3	0	Observed (All genes)
arc4	0	Observed (All genes)
arc5	0	Observed (All genes)
are1	0	Observed (All genes)
are2	0	Observed (All genes)
arf1	0	Observed (All genes)
arf6	0	Observed (All genes)
arg1	0	Observed (All genes)
arg11	0	Observed (All genes)
arg12	0	Observed (All genes)
arg3	0	Observed (All genes)
arg4	0	Observed (All genes)
arg41	0	Observed (All genes)
arg5	0	Observed (All genes)
arg6	0	Observed (All genes)
arg7	0	Observed (All genes)
arg82	0	Observed (All genes)
arh1	0	Observed (All genes)
ark1	0	Observed (All genes)
aro1	0	Observed (All genes)
aro2	0	Observed (All genes)
aro7	0	Observed (All genes)
arp1	0	Observed (All genes)
arp10	0	Observed (All genes)
arp2	0	Observed (All genes)
arp3	0	Observed (All genes)
arp42	0	Observed (All genes)
arp5	0	Observed (All genes)
arp6	0	Observed (All genes)
arp8	0	Observed (All genes)
arp9	0	Observed (All genes)
art1	0	Observed (All genes)
aru1	0	Observed (All genes)
arv1	0	Observed (All genes)
arx1	0	Observed (All genes)
arz1	0	Observed (All genes)
asa1	0	Observed (All genes)
asc1	0	Observed (All genes)
ase1	0	Observed (All genes)
ash2	0	Observed (All genes)
asi1	0	Observed (All genes)
ask1	0	Observed (All genes)
asl1	0	Observed (All genes)
asn1	0	Observed (All genes)
asn2	0	Observed (All genes)
asp1	0	Observed (All genes)
asr1	0	Observed (All genes)
ast1	0	Observed (All genes)
atb2	0	Observed (All genes)
atd1	0	Observed (All genes)
atd2	0	Observed (All genes)
atd3	0	Observed (All genes)
ate1	0	Observed (All genes)
atf1	0	Observed (All genes)
atf21	0	Observed (All genes)
atf31	0	Observed (All genes)
atg1	0	Observed (All genes)
atg10	0	Observed (All genes)
atg101	0	Observed (All genes)
atg11	0	Observed (All genes)
atg12	0	Observed (All genes)
atg13	0	Observed (All genes)
atg14	0	Observed (All genes)
atg15	0	Observed (All genes)
atg16	0	Observed (All genes)
atg17	0	Observed (All genes)
atg1801	0	Observed (All genes)
atg1802	0	Observed (All genes)
atg1803	0	Observed (All genes)
atg2	0	Observed (All genes)
atg20	0	Observed (All genes)
atg22	0	Observed (All genes)
atg24	0	Observed (All genes)
atg2402	0	Observed (All genes)
atg3	0	Observed (All genes)
atg38	0	Observed (All genes)
atg4	0	Observed (All genes)
atg43	0	Observed (All genes)
atg5	0	Observed (All genes)
atg6	0	Observed (All genes)
atg7	0	Observed (All genes)
atg8	0	Observed (All genes)
atg9	0	Observed (All genes)
ath1	0	Observed (All genes)
atl1	0	Observed (All genes)
atm1	0	Observed (All genes)
atp1	0	Observed (All genes)
atp10	0	Observed (All genes)
atp11	0	Observed (All genes)
atp12	0	Observed (All genes)
atp14	0	Observed (All genes)
atp15	0	Observed (All genes)
atp16	0	Observed (All genes)
atp17	0	Observed (All genes)
atp18	0	Observed (All genes)
atp19	0	Observed (All genes)
atp2	0	Observed (All genes)
atp20	0	Observed (All genes)
atp23	0	Observed (All genes)
atp25	0	Observed (All genes)
atp3	0	Observed (All genes)
atp4	0	Observed (All genes)
atp5	0	Observed (All genes)
atp7	0	Observed (All genes)
ats1	0	Observed (All genes)
atx1	0	Observed (All genes)
aur1	0	Observed (All genes)
aut12	0	Observed (All genes)
avl9	0	Observed (All genes)
avt3	0	Observed (All genes)
avt5	0	Observed (All genes)
ayr1	1	Observed (All genes)
ayr2	0	Observed (All genes)
azr1	0	Observed (All genes)
bag101	0	Observed (All genes)
bag102	0	Observed (All genes)
bbc1	0	Observed (All genes)
bbl1	0	Observed (All genes)
bcd1	0	Observed (All genes)
bch1	0	Observed (All genes)
bcp1	0	Observed (All genes)
bcs1	0	Observed (All genes)
bdc1	0	Observed (All genes)
bdf1	0	Observed (All genes)
bdf2	0	Observed (All genes)
bdp1	0	Observed (All genes)
bem46	0	Observed (All genes)
ber1	0	Observed (All genes)
bet1	0	Observed (All genes)
bet3	0	Observed (All genes)
bet4	0	Observed (All genes)
bet5	0	Observed (All genes)
bfr1	0	Observed (All genes)
bfr2	0	Observed (All genes)
bgl2	0	Observed (All genes)
bgs1	0	Observed (All genes)
bgs2	0	Observed (All genes)
bgs3	0	Observed (All genes)
bgs4	1	Observed (All genes)
bhd1	0	Observed (All genes)
big1	0	Observed (All genes)
bio2	0	Observed (All genes)
bip1	0	Observed (All genes)
bir1	0	Observed (All genes)
bis1	0	Observed (All genes)
bit2	0	Observed (All genes)
bit61	0	Observed (All genes)
blt1	0	Observed (All genes)
bmc1	2	Observed (All genes)
bmc1	2	Observed (Multi-hit genes)
bms1	0	Observed (All genes)
bmt2	0	Observed (All genes)
bmt5	0	Observed (All genes)
bop1	2	Observed (All genes)
bop1	2	Observed (Multi-hit genes)
bor1	0	Observed (All genes)
bos1	0	Observed (All genes)
bot1	0	Observed (All genes)
bpb1	0	Observed (All genes)
bpl1	0	Observed (All genes)
bqt1	0	Observed (All genes)
bqt2	0	Observed (All genes)
bqt3	0	Observed (All genes)
bqt4	0	Observed (All genes)
brc1	0	Observed (All genes)
brf1	0	Observed (All genes)
brl1	0	Observed (All genes)
brl2	0	Observed (All genes)
bro1	0	Observed (All genes)
brr2	0	Observed (All genes)
brr6	0	Observed (All genes)
brx1	0	Observed (All genes)
bsd1	0	Observed (All genes)
bst1	0	Observed (All genes)
bsu1	0	Observed (All genes)
btb1	0	Observed (All genes)
btb2	0	Observed (All genes)
btb3	0	Observed (All genes)
btf3	0	Observed (All genes)
btn1	0	Observed (All genes)
bub1	0	Observed (All genes)
bub3	0	Observed (All genes)
bud20	0	Observed (All genes)
bud22	0	Observed (All genes)
bud23	0	Observed (All genes)
bud32	0	Observed (All genes)
bud6	0	Observed (All genes)
bun107	0	Observed (All genes)
bun62	0	Observed (All genes)
bur6	0	Observed (All genes)
but1	0	Observed (All genes)
but2	0	Observed (All genes)
bxi1	0	Observed (All genes)
bye1	0	Observed (All genes)
byr1	0	Observed (All genes)
byr2	0	Observed (All genes)
byr3	1	Observed (All genes)
byr4	0	Observed (All genes)
bzz1	0	Observed (All genes)
caa1	0	Observed (All genes)
cab4	0	Observed (All genes)
cab5	0	Observed (All genes)
caf1	0	Observed (All genes)
caf16	0	Observed (All genes)
caf5	0	Observed (All genes)
cam1	0	Observed (All genes)
cam2	0	Observed (All genes)
cao1	0	Observed (All genes)
cao2	0	Observed (All genes)
cap1	0	Observed (All genes)
car1	0	Observed (All genes)
car2	0	Observed (All genes)
cat1	0	Observed (All genes)
cay1	0	Observed (All genes)
cbc1	0	Observed (All genes)
cbc2	0	Observed (All genes)
cbc3	0	Observed (All genes)
cbf11	0	Observed (All genes)
cbf12	0	Observed (All genes)
cbf5	0	Observed (All genes)
cbh1	0	Observed (All genes)
cbh2	0	Observed (All genes)
cbl1	0	Observed (All genes)
cbm1	0	Observed (All genes)
cbp1	0	Observed (All genes)
cbp3	0	Observed (All genes)
cbp4	0	Observed (All genes)
cbp6	0	Observed (All genes)
cbp7	0	Observed (All genes)
cbp8	0	Observed (All genes)
cbr1	0	Observed (All genes)
cbs2	0	Observed (All genes)
cca1	0	Observed (All genes)
cca2	0	Observed (All genes)
ccc2	0	Observed (All genes)
cce1	0	Observed (All genes)
cch1	0	Observed (All genes)
ccp1	0	Observed (All genes)
ccq1	0	Observed (All genes)
ccr1	0	Observed (All genes)
ccr4	0	Observed (All genes)
ccs1	0	Observed (All genes)
cct1	0	Observed (All genes)
cct2	0	Observed (All genes)
cct3	1	Observed (All genes)
cct4	0	Observed (All genes)
cct5	0	Observed (All genes)
cct6	0	Observed (All genes)
cct7	0	Observed (All genes)
cct8	0	Observed (All genes)
cda1	0	Observed (All genes)
cdb4	0	Observed (All genes)
cdc1	0	Observed (All genes)
cdc10	0	Observed (All genes)
cdc11	0	Observed (All genes)
cdc12	0	Observed (All genes)
cdc123	0	Observed (All genes)
cdc13	0	Observed (All genes)
cdc14	0	Observed (All genes)
cdc15	0	Observed (All genes)
cdc16	0	Observed (All genes)
cdc17	0	Observed (All genes)
cdc18	0	Observed (All genes)
cdc2	0	Observed (All genes)
cdc20	0	Observed (All genes)
cdc22	0	Observed (All genes)
cdc23	0	Observed (All genes)
cdc24	0	Observed (All genes)
cdc25	0	Observed (All genes)
cdc27	0	Observed (All genes)
cdc28	0	Observed (All genes)
cdc3	0	Observed (All genes)
cdc31	0	Observed (All genes)
cdc37	0	Observed (All genes)
cdc4	0	Observed (All genes)
cdc42	0	Observed (All genes)
cdc45	0	Observed (All genes)
cdc48	0	Observed (All genes)
cdc5	0	Observed (All genes)
cdc6	0	Observed (All genes)
cdc7	0	Observed (All genes)
cdc73	0	Observed (All genes)
cdc8	0	Observed (All genes)
cdd1	0	Observed (All genes)
cdh1	0	Observed (All genes)
cdk11	0	Observed (All genes)
cdk9	0	Observed (All genes)
cdm1	0	Observed (All genes)
cdr1	0	Observed (All genes)
cdr2	0	Observed (All genes)
cds1	0	Observed (All genes)
cdt1	0	Observed (All genes)
cdt2	0	Observed (All genes)
ceg1	0	Observed (All genes)
cek1	0	Observed (All genes)
cem1	0	Observed (All genes)
cfh1	0	Observed (All genes)
cfh2	0	Observed (All genes)
cfh4	0	Observed (All genes)
cfr1	0	Observed (All genes)
cft1	0	Observed (All genes)
cft2	0	Observed (All genes)
cgi121	0	Observed (All genes)
cgr1	0	Observed (All genes)
cgs1	0	Observed (All genes)
cgs2	0	Observed (All genes)
cha4	0	Observed (All genes)
chc1	0	Observed (All genes)
chk1	0	Observed (All genes)
chl1	0	Observed (All genes)
cho1	0	Observed (All genes)
cho2	0	Observed (All genes)
chp1	0	Observed (All genes)
chp2	0	Observed (All genes)
chr4	0	Observed (All genes)
chs1	0	Observed (All genes)
chs2	0	Observed (All genes)
chz1	0	Observed (All genes)
cia1	0	Observed (All genes)
cia2	0	Observed (All genes)
cid1	0	Observed (All genes)
cid11	0	Observed (All genes)
cid12	0	Observed (All genes)
cid13	0	Observed (All genes)
cid14	0	Observed (All genes)
cid16	0	Observed (All genes)
cif1	0	Observed (All genes)
cig1	0	Observed (All genes)
cig2	0	Observed (All genes)
cip1	0	Observed (All genes)
cip2	0	Observed (All genes)
cis4	0	Observed (All genes)
cit1	0	Observed (All genes)
cka1	0	Observed (All genes)
ckb1	0	Observed (All genes)
ckb2	0	Observed (All genes)
cki1	0	Observed (All genes)
cki2	0	Observed (All genes)
cki3	0	Observed (All genes)
ckk2	0	Observed (All genes)
ckn1	0	Observed (All genes)
clc1	0	Observed (All genes)
cld1	0	Observed (All genes)
clg1	2	Observed (All genes)
clg1	2	Observed (Multi-hit genes)
clp1	0	Observed (All genes)
clr1	0	Observed (All genes)
clr2	0	Observed (All genes)
clr3	0	Observed (All genes)
clr4	0	Observed (All genes)
clr5	0	Observed (All genes)
clr6	0	Observed (All genes)
clu1	0	Observed (All genes)
cmb1	0	Observed (All genes)
cmc1	0	Observed (All genes)
cmc2	0	Observed (All genes)
cmc4	0	Observed (All genes)
cmk1	0	Observed (All genes)
cmk2	0	Observed (All genes)
cmp7	0	Observed (All genes)
cmr2	2	Observed (All genes)
cmr2	2	Observed (Multi-hit genes)
cms1	0	Observed (All genes)
cmt1	0	Observed (All genes)
cmt2	0	Observed (All genes)
cnb1	0	Observed (All genes)
cnd1	0	Observed (All genes)
cnd2	0	Observed (All genes)
cnd3	0	Observed (All genes)
cnl2	0	Observed (All genes)
cnp1	0	Observed (All genes)
cnp20	0	Observed (All genes)
cnp3	0	Observed (All genes)
cns1	0	Observed (All genes)
cnt5	0	Observed (All genes)
cnt6	0	Observed (All genes)
cnx1	0	Observed (All genes)
coa1	0	Observed (All genes)
coa2	0	Observed (All genes)
coa3	0	Observed (All genes)
coa4	0	Observed (All genes)
coa5	0	Observed (All genes)
coa6	0	Observed (All genes)
cog1	0	Observed (All genes)
cog2	0	Observed (All genes)
cog3	0	Observed (All genes)
cog4	0	Observed (All genes)
cog5	0	Observed (All genes)
cog6	0	Observed (All genes)
cog8	0	Observed (All genes)
cop1	0	Observed (All genes)
coq10	0	Observed (All genes)
coq11	0	Observed (All genes)
coq3	0	Observed (All genes)
coq4	0	Observed (All genes)
coq5	0	Observed (All genes)
coq6	0	Observed (All genes)
coq7	0	Observed (All genes)
coq8	0	Observed (All genes)
coq9	0	Observed (All genes)
cor1	0	Observed (All genes)
cox10	0	Observed (All genes)
cox1101	0	Observed (All genes)
cox1102	0	Observed (All genes)
cox12	0	Observed (All genes)
cox13	0	Observed (All genes)
cox14	0	Observed (All genes)
cox16	0	Observed (All genes)
cox17	0	Observed (All genes)
cox18	0	Observed (All genes)
cox19	0	Observed (All genes)
cox20	0	Observed (All genes)
cox24	0	Observed (All genes)
cox4	0	Observed (All genes)
cox5	0	Observed (All genes)
cox6	0	Observed (All genes)
cox7	0	Observed (All genes)
cox8	0	Observed (All genes)
cox9	0	Observed (All genes)
coy1	0	Observed (All genes)
cpc2	0	Observed (All genes)
cpd1	0	Observed (All genes)
cph1	0	Observed (All genes)
cph2	0	Observed (All genes)
cpp1	0	Observed (All genes)
cps1	0	Observed (All genes)
cps3	0	Observed (All genes)
cpy1	0	Observed (All genes)
crb2	0	Observed (All genes)
crb3	0	Observed (All genes)
crd1	0	Observed (All genes)
crf1	0	Observed (All genes)
crm1	0	Observed (All genes)
crn1	0	Observed (All genes)
crp79	0	Observed (All genes)
crr1	0	Observed (All genes)
crs1	0	Observed (All genes)
crt10	0	Observed (All genes)
csc4	0	Observed (All genes)
csi1	0	Observed (All genes)
csi2	0	Observed (All genes)
csk1	0	Observed (All genes)
csl4	0	Observed (All genes)
csm1	0	Observed (All genes)
csn1	0	Observed (All genes)
csn2	0	Observed (All genes)
csn3	0	Observed (All genes)
csn4	0	Observed (All genes)
csn5	0	Observed (All genes)
csn71	0	Observed (All genes)
csr101	0	Observed (All genes)
csr102	0	Observed (All genes)
csr103	0	Observed (All genes)
css1	0	Observed (All genes)
csx1	1	Observed (All genes)
cta3	0	Observed (All genes)
cta4	0	Observed (All genes)
cta5	0	Observed (All genes)
ctf1	0	Observed (All genes)
ctf18	4	Observed (All genes)
ctf18	4	Observed (Multi-hit genes)
ctf8	0	Observed (All genes)
cti1	0	Observed (All genes)
cti6	0	Observed (All genes)
cti6-antisense-1	0	Observed (All genes)
ctl1	0	Observed (All genes)
ctp1	0	Observed (All genes)
ctr1	0	Observed (All genes)
ctr4	0	Observed (All genes)
ctr5	0	Observed (All genes)
ctr6	0	Observed (All genes)
cts1	0	Observed (All genes)
cts2	0	Observed (All genes)
ctt1	0	Observed (All genes)
ctu1	0	Observed (All genes)
ctu2	0	Observed (All genes)
cue1	0	Observed (All genes)
cue2	0	Observed (All genes)
cue3	0	Observed (All genes)
cuf1	1	Observed (All genes)
cuf2	0	Observed (All genes)
cul1	0	Observed (All genes)
cul3	0	Observed (All genes)
cul4	0	Observed (All genes)
cum1	0	Observed (All genes)
cup1	0	Observed (All genes)
cut1	0	Observed (All genes)
cut11	0	Observed (All genes)
cut12	0	Observed (All genes)
cut14	0	Observed (All genes)
cut15	0	Observed (All genes)
cut2	0	Observed (All genes)
cut20	0	Observed (All genes)
cut23	0	Observed (All genes)
cut3	0	Observed (All genes)
cut4	0	Observed (All genes)
cut6	0	Observed (All genes)
cut7	0	Observed (All genes)
cut8	0	Observed (All genes)
cut9	0	Observed (All genes)
cwf10	0	Observed (All genes)
cwf11	0	Observed (All genes)
cwf12	0	Observed (All genes)
cwf14	0	Observed (All genes)
cwf15	0	Observed (All genes)
cwf16	0	Observed (All genes)
cwf18	0	Observed (All genes)
cwf19	0	Observed (All genes)
cwf2	0	Observed (All genes)
cwf20	0	Observed (All genes)
cwf21	0	Observed (All genes)
cwf22	0	Observed (All genes)
cwf23	0	Observed (All genes)
cwf24	0	Observed (All genes)
cwf25	0	Observed (All genes)
cwf26	0	Observed (All genes)
cwf28	0	Observed (All genes)
cwf29	0	Observed (All genes)
cwf3	0	Observed (All genes)
cwf4	0	Observed (All genes)
cwf5	0	Observed (All genes)
cwf7	0	Observed (All genes)
cwg2	0	Observed (All genes)
cwh43	0	Observed (All genes)
cwp1	0	Observed (All genes)
cxr1	0	Observed (All genes)
cyb502	0	Observed (All genes)
cyc1	0	Observed (All genes)
cyc2	0	Observed (All genes)
cyc3	0	Observed (All genes)
cyk3	0	Observed (All genes)
cym1	0	Observed (All genes)
cyp1	0	Observed (All genes)
cyp3	0	Observed (All genes)
cyp4	0	Observed (All genes)
cyp7	0	Observed (All genes)
cyp8	0	Observed (All genes)
cyp9	0	Observed (All genes)
cyr1	0	Observed (All genes)
cys11	0	Observed (All genes)
cys12	0	Observed (All genes)
cys2	0	Observed (All genes)
cyt1	0	Observed (All genes)
cyt2	0	Observed (All genes)
dad1	0	Observed (All genes)
dad2	0	Observed (All genes)
dad3	0	Observed (All genes)
dad4	0	Observed (All genes)
dad5	0	Observed (All genes)
dak1	0	Observed (All genes)
dak2	0	Observed (All genes)
dal1	0	Observed (All genes)
dal2	0	Observed (All genes)
dal51	0	Observed (All genes)
dal52	0	Observed (All genes)
dam1	0	Observed (All genes)
dao1	0	Observed (All genes)
dap1	0	Observed (All genes)
dar2	0	Observed (All genes)
dbl1	0	Observed (All genes)
dbl2	0	Observed (All genes)
dbl3	0	Observed (All genes)
dbl4	0	Observed (All genes)
dbl5	0	Observed (All genes)
dbl6	0	Observed (All genes)
dbl7	0	Observed (All genes)
dbl8	0	Observed (All genes)
dbp10	0	Observed (All genes)
dbp2	0	Observed (All genes)
dbp3	0	Observed (All genes)
dbp5	0	Observed (All genes)
dbp6	0	Observed (All genes)
dbp7	0	Observed (All genes)
dbp8	0	Observed (All genes)
dbp9	0	Observed (All genes)
dbr1	1	Observed (All genes)
dbs2	0	Observed (All genes)
dca7	1	Observed (All genes)
dcc1	0	Observed (All genes)
dcd1	0	Observed (All genes)
dcn1	0	Observed (All genes)
dcp1	0	Observed (All genes)
dcp2	0	Observed (All genes)
dcr1	0	Observed (All genes)
dcr2	0	Observed (All genes)
dcw1	0	Observed (All genes)
ddb1	0	Observed (All genes)
ddr48	0	Observed (All genes)
ddx27	0	Observed (All genes)
dea2	0	Observed (All genes)
deb1	0	Observed (All genes)
def1	0	Observed (All genes)
deg1	0	Observed (All genes)
dep1	2	Observed (All genes)
dep1	2	Observed (Multi-hit genes)
der1	0	Observed (All genes)
dfg10	0	Observed (All genes)
dfg501	0	Observed (All genes)
dfg502	0	Observed (All genes)
dfp1	0	Observed (All genes)
dfr1	0	Observed (All genes)
dga1	0	Observed (All genes)
dgc1	0	Observed (All genes)
dhc1	1	Observed (All genes)
dhd1	0	Observed (All genes)
dhm1	0	Observed (All genes)
dhm2	0	Observed (All genes)
dhp1	0	Observed (All genes)
dhx29	0	Observed (All genes)
dhx37	0	Observed (All genes)
dia4	0	Observed (All genes)
dic1	0	Observed (All genes)
did2	0	Observed (All genes)
did4	0	Observed (All genes)
dim1	0	Observed (All genes)
din1	0	Observed (All genes)
dip1	0	Observed (All genes)
dip2	0	Observed (All genes)
dip5	0	Observed (All genes)
dis1	0	Observed (All genes)
dis2	1	Observed (All genes)
dis3	0	Observed (All genes)
dis32	0	Observed (All genes)
dlc1	0	Observed (All genes)
dlc2	0	Observed (All genes)
dld1	0	Observed (All genes)
dld2	0	Observed (All genes)
dli1	0	Observed (All genes)
dlp1	0	Observed (All genes)
dma1	0	Observed (All genes)
dmc1	0	Observed (All genes)
dml1	0	Observed (All genes)
dms1	0	Observed (All genes)
dna2	0	Observed (All genes)
dnf1	0	Observed (All genes)
dnf2	0	Observed (All genes)
dni1	0	Observed (All genes)
dni2	0	Observed (All genes)
dnm1	0	Observed (All genes)
dnt1	0	Observed (All genes)
doa10	0	Observed (All genes)
dom34	0	Observed (All genes)
dop1	0	Observed (All genes)
dot2	0	Observed (All genes)
dpb2	0	Observed (All genes)
dpb3	0	Observed (All genes)
dpb4	0	Observed (All genes)
dpc13	0	Observed (All genes)
dpe1	0	Observed (All genes)
dpe2	0	Observed (All genes)
dph1	0	Observed (All genes)
dph2	0	Observed (All genes)
dph3	0	Observed (All genes)
dph4	0	Observed (All genes)
dph5	0	Observed (All genes)
dph6	0	Observed (All genes)
dph7	1	Observed (All genes)
dpm1	0	Observed (All genes)
dpm2	0	Observed (All genes)
dpm3	0	Observed (All genes)
dpp1	0	Observed (All genes)
dpp2	0	Observed (All genes)
dps1	0	Observed (All genes)
drc1	0	Observed (All genes)
dre2	0	Observed (All genes)
dre4	0	Observed (All genes)
dri1	0	Observed (All genes)
drp1	0	Observed (All genes)
drs1	0	Observed (All genes)
dsc1	0	Observed (All genes)
dsc2	0	Observed (All genes)
dsc3	0	Observed (All genes)
dsc4	0	Observed (All genes)
dsc5	0	Observed (All genes)
dsd1	0	Observed (All genes)
dsh1	0	Observed (All genes)
dsk1	0	Observed (All genes)
dsk2	0	Observed (All genes)
dss4	0	Observed (All genes)
dtd1	0	Observed (All genes)
duc1	0	Observed (All genes)
duc2	0	Observed (All genes)
duf89	0	Observed (All genes)
duf8901	0	Observed (All genes)
dug1	0	Observed (All genes)
duo1	0	Observed (All genes)
dus1	0	Observed (All genes)
dus2	0	Observed (All genes)
dus3	0	Observed (All genes)
dus4	0	Observed (All genes)
dut1	0	Observed (All genes)
dys1	0	Observed (All genes)
eaf1	0	Observed (All genes)
eaf6	0	Observed (All genes)
eaf7	0	Observed (All genes)
eap1	0	Observed (All genes)
ear1	0	Observed (All genes)
ebp1	0	Observed (All genes)
ebp2	0	Observed (All genes)
ebs1	0	Observed (All genes)
eca39	0	Observed (All genes)
ecl1	0	Observed (All genes)
ecl2	0	Observed (All genes)
ecl3	0	Observed (All genes)
ecm14	0	Observed (All genes)
ecm29	0	Observed (All genes)
ecm31	0	Observed (All genes)
ecm33	0	Observed (All genes)
ect1	0	Observed (All genes)
edc1	0	Observed (All genes)
edc3	1	Observed (All genes)
ede1	0	Observed (All genes)
efc25	0	Observed (All genes)
efg1	0	Observed (All genes)
efm2	0	Observed (All genes)
efm3	0	Observed (All genes)
efm4	0	Observed (All genes)
efm6	0	Observed (All genes)
efr3	0	Observed (All genes)
eft201	0	Observed (All genes)
eft202	0	Observed (All genes)
egd2	0	Observed (All genes)
egt1	0	Observed (All genes)
egt2	0	Observed (All genes)
eif21	0	Observed (All genes)
eis1	0	Observed (All genes)
ekc1	0	Observed (All genes)
eki1	0	Observed (All genes)
elc1	0	Observed (All genes)
elf1	0	Observed (All genes)
elg1	0	Observed (All genes)
ell1	0	Observed (All genes)
elo1	0	Observed (All genes)
elo2	0	Observed (All genes)
elp1	0	Observed (All genes)
elp2	0	Observed (All genes)
elp3	0	Observed (All genes)
elp4	0	Observed (All genes)
elp5	0	Observed (All genes)
elp6	0	Observed (All genes)
ely5	0	Observed (All genes)
emc1	0	Observed (All genes)
emc10	0	Observed (All genes)
emc3	0	Observed (All genes)
emc4	0	Observed (All genes)
emc5	0	Observed (All genes)
emc6	0	Observed (All genes)
emc7	0	Observed (All genes)
eme1	0	Observed (All genes)
emi5	0	Observed (All genes)
emp24	0	Observed (All genes)
emp46	0	Observed (All genes)
emp70	0	Observed (All genes)
emr1	0	Observed (All genes)
end3	0	Observed (All genes)
end4	0	Observed (All genes)
eng1	0	Observed (All genes)
eng2	0	Observed (All genes)
eno101	0	Observed (All genes)
eno102	0	Observed (All genes)
enp1	0	Observed (All genes)
enp2	0	Observed (All genes)
ent1	0	Observed (All genes)
ent3	0	Observed (All genes)
eos1	0	Observed (All genes)
epe1	0	Observed (All genes)
epl1	0	Observed (All genes)
epr1	0	Observed (All genes)
ept1	0	Observed (All genes)
erb1	0	Observed (All genes)
erd1	0	Observed (All genes)
erd101	0	Observed (All genes)
erd2	0	Observed (All genes)
erf1	0	Observed (All genes)
erf2	0	Observed (All genes)
erf4	0	Observed (All genes)
erg1	0	Observed (All genes)
erg10	0	Observed (All genes)
erg11	0	Observed (All genes)
erg12	0	Observed (All genes)
erg2	0	Observed (All genes)
erg24	0	Observed (All genes)
erg25	0	Observed (All genes)
erg26	0	Observed (All genes)
erg27	0	Observed (All genes)
erg28	0	Observed (All genes)
erg31	0	Observed (All genes)
erg32	0	Observed (All genes)
erg4	0	Observed (All genes)
erg5	0	Observed (All genes)
erg6	0	Observed (All genes)
erg7	0	Observed (All genes)
erg8	0	Observed (All genes)
erg9	0	Observed (All genes)
erh1	0	Observed (All genes)
eri1	0	Observed (All genes)
erj5	0	Observed (All genes)
erm1	0	Observed (All genes)
erm2	0	Observed (All genes)
ero11	0	Observed (All genes)
ero12	0	Observed (All genes)
erp2	0	Observed (All genes)
erp5	0	Observed (All genes)
ers1	0	Observed (All genes)
erv1	0	Observed (All genes)
erv14	0	Observed (All genes)
erv2	0	Observed (All genes)
erv25	0	Observed (All genes)
erv29	0	Observed (All genes)
erv41	0	Observed (All genes)
erv46	0	Observed (All genes)
esc1	0	Observed (All genes)
esf1	0	Observed (All genes)
esf2	0	Observed (All genes)
eso1	0	Observed (All genes)
ess1	0	Observed (All genes)
est1	0	Observed (All genes)
eta2	0	Observed (All genes)
etd1	0	Observed (All genes)
etf1	0	Observed (All genes)
etf2	0	Observed (All genes)
eti1	0	Observed (All genes)
etp1	0	Observed (All genes)
etr1	0	Observed (All genes)
exg1	0	Observed (All genes)
exg2	0	Observed (All genes)
exg3	0	Observed (All genes)
exo1	0	Observed (All genes)
exo2	0	Observed (All genes)
exo5	0	Observed (All genes)
exo70	0	Observed (All genes)
exo84	0	Observed (All genes)
fab1	0	Observed (All genes)
faf1	0	Observed (All genes)
fah1	0	Observed (All genes)
fah2	0	Observed (All genes)
fal1	0	Observed (All genes)
fan1	0	Observed (All genes)
fap1	0	Observed (All genes)
fap2	0	Observed (All genes)
fap7	0	Observed (All genes)
far10	0	Observed (All genes)
far11	0	Observed (All genes)
far8	0	Observed (All genes)
fas1	0	Observed (All genes)
fas2	0	Observed (All genes)
fau1	0	Observed (All genes)
fba1	0	Observed (All genes)
fbh1	0	Observed (All genes)
fbp1	0	Observed (All genes)
fcf2	1	Observed (All genes)
fcp1	0	Observed (All genes)
fep1	1	Observed (All genes)
fes1	0	Observed (All genes)
fet4	2	Observed (All genes)
fet4	2	Observed (Multi-hit genes)
fet5	0	Observed (All genes)
fex1	0	Observed (All genes)
fex2	0	Observed (All genes)
fft1	0	Observed (All genes)
fft2	0	Observed (All genes)
fft3	0	Observed (All genes)
fhl1	0	Observed (All genes)
fhn1	3	Observed (All genes)
fhn1	3	Observed (Multi-hit genes)
fib1	0	Observed (All genes)
fic1	0	Observed (All genes)
fig4	0	Observed (All genes)
fil1	1	Observed (All genes)
fim1	0	Observed (All genes)
fin1	0	Observed (All genes)
fio1	0	Observed (All genes)
fip1	0	Observed (All genes)
fis1	0	Observed (All genes)
fit1	0	Observed (All genes)
fkh1	0	Observed (All genes)
fkh2	0	Observed (All genes)
flx1	0	Observed (All genes)
fma1	0	Observed (All genes)
fma2	0	Observed (All genes)
fmc1	0	Observed (All genes)
fmd1	0	Observed (All genes)
fmd2	0	Observed (All genes)
fmd3	0	Observed (All genes)
fml1	0	Observed (All genes)
fml2	0	Observed (All genes)
fmn1	0	Observed (All genes)
fmo1	0	Observed (All genes)
fmp40	0	Observed (All genes)
fmt1	0	Observed (All genes)
fnp1	0	Observed (All genes)
fnx1	0	Observed (All genes)
fnx2	0	Observed (All genes)
fol1	0	Observed (All genes)
fol2	0	Observed (All genes)
fol3	0	Observed (All genes)
for3	0	Observed (All genes)
fpb26	0	Observed (All genes)
fps1	0	Observed (All genes)
fra1	0	Observed (All genes)
fra2	0	Observed (All genes)
fra3	0	Observed (All genes)
frg1	0	Observed (All genes)
frp1	0	Observed (All genes)
frp2	0	Observed (All genes)
frs1	0	Observed (All genes)
frs2	0	Observed (All genes)
fsc1	0	Observed (All genes)
fsf1	0	Observed (All genes)
fsh2	0	Observed (All genes)
fsv1	0	Observed (All genes)
fta1	0	Observed (All genes)
fta2	0	Observed (All genes)
fta3	0	Observed (All genes)
fta4	0	Observed (All genes)
fta6	0	Observed (All genes)
fta7	0	Observed (All genes)
ftm1	0	Observed (All genes)
ftm2	0	Observed (All genes)
ftm3	0	Observed (All genes)
ftm4	0	Observed (All genes)
ftm5	0	Observed (All genes)
ftm6	0	Observed (All genes)
ftm7	0	Observed (All genes)
ftp105	1	Observed (All genes)
fub1	0	Observed (All genes)
fub2	0	Observed (All genes)
fum1	0	Observed (All genes)
fun14	0	Observed (All genes)
fur4	0	Observed (All genes)
fus1	0	Observed (All genes)
fxn1	0	Observed (All genes)
fyu1	0	Observed (All genes)
fyv4	0	Observed (All genes)
fyv7	0	Observed (All genes)
fzo1	0	Observed (All genes)
fzr2	0	Observed (All genes)
fzr3	0	Observed (All genes)
gaa1	0	Observed (All genes)
gab1	0	Observed (All genes)
gad8	0	Observed (All genes)
gaf1	0	Observed (All genes)
gal1	0	Observed (All genes)
gal10	0	Observed (All genes)
gal7	0	Observed (All genes)
gap1	0	Observed (All genes)
gar1	0	Observed (All genes)
gar2	0	Observed (All genes)
gas1	0	Observed (All genes)
gas2	0	Observed (All genes)
gas4	0	Observed (All genes)
gas5	0	Observed (All genes)
gbs1	0	Observed (All genes)
gcd1	0	Observed (All genes)
gcd10	0	Observed (All genes)
gcn1	0	Observed (All genes)
gcn2	0	Observed (All genes)
gcn20	0	Observed (All genes)
gcn3	0	Observed (All genes)
gcn5	0	Observed (All genes)
gcs1	0	Observed (All genes)
gcs2	1	Observed (All genes)
gcv1	0	Observed (All genes)
gcv2	0	Observed (All genes)
gcv3	0	Observed (All genes)
gda1	0	Observed (All genes)
gde1	1	Observed (All genes)
gdh1	0	Observed (All genes)
gdh2	0	Observed (All genes)
gdi1	0	Observed (All genes)
gdt1	0	Observed (All genes)
gdt2	0	Observed (All genes)
gea1	0	Observed (All genes)
gef1	0	Observed (All genes)
gef2	0	Observed (All genes)
gef3	0	Observed (All genes)
gem1	0	Observed (All genes)
gem6	0	Observed (All genes)
gem7	0	Observed (All genes)
gem8	0	Observed (All genes)
gep3	0	Observed (All genes)
gep4	0	Observed (All genes)
get1	0	Observed (All genes)
get2	0	Observed (All genes)
get3	0	Observed (All genes)
get4	0	Observed (All genes)
gfa1	0	Observed (All genes)
gfh1	0	Observed (All genes)
gga21	0	Observed (All genes)
gga22	0	Observed (All genes)
ggc1	0	Observed (All genes)
ggg1	0	Observed (All genes)
ggt1	0	Observed (All genes)
ggt2	0	Observed (All genes)
ghs1	0	Observed (All genes)
ghs2	0	Observed (All genes)
ght1	1	Observed (All genes)
ght2	0	Observed (All genes)
ght3	0	Observed (All genes)
ght4	0	Observed (All genes)
ght5	0	Observed (All genes)
ght6	0	Observed (All genes)
ght7	0	Observed (All genes)
ght8	0	Observed (All genes)
gid1	0	Observed (All genes)
gid10	0	Observed (All genes)
gid2	0	Observed (All genes)
gid4	0	Observed (All genes)
gid5	0	Observed (All genes)
gid7	0	Observed (All genes)
gid8	0	Observed (All genes)
gid9	0	Observed (All genes)
gih35	0	Observed (All genes)
gir2	0	Observed (All genes)
git1	0	Observed (All genes)
git11	1	Observed (All genes)
git3	0	Observed (All genes)
git5	0	Observed (All genes)
git7	0	Observed (All genes)
glc8	0	Observed (All genes)
gld1	0	Observed (All genes)
gle1	0	Observed (All genes)
glm1	0	Observed (All genes)
glm2	0	Observed (All genes)
gln1	0	Observed (All genes)
glo1	0	Observed (All genes)
glo2	0	Observed (All genes)
glo3	0	Observed (All genes)
gls2	0	Observed (All genes)
glt1	0	Observed (All genes)
gly1	0	Observed (All genes)
gma12	0	Observed (All genes)
gmf1	0	Observed (All genes)
gmh1	0	Observed (All genes)
gmh2	0	Observed (All genes)
gmh3	0	Observed (All genes)
gmh4	0	Observed (All genes)
gmh5	0	Observed (All genes)
gmh6	0	Observed (All genes)
gms1	0	Observed (All genes)
gms2	0	Observed (All genes)
gna1	0	Observed (All genes)
gnd1	0	Observed (All genes)
gnr1	0	Observed (All genes)
gon7	0	Observed (All genes)
gor1	0	Observed (All genes)
gor2	0	Observed (All genes)
gos1	0	Observed (All genes)
got1	0	Observed (All genes)
gpa1	0	Observed (All genes)
gpa2	0	Observed (All genes)
gpc1	0	Observed (All genes)
gpd1	0	Observed (All genes)
gpd2	0	Observed (All genes)
gpd3	0	Observed (All genes)
gpi1	0	Observed (All genes)
gpi10	0	Observed (All genes)
gpi12	0	Observed (All genes)
gpi13	0	Observed (All genes)
gpi14	0	Observed (All genes)
gpi15	0	Observed (All genes)
gpi16	0	Observed (All genes)
gpi17	0	Observed (All genes)
gpi18	0	Observed (All genes)
gpi2	0	Observed (All genes)
gpi3	0	Observed (All genes)
gpi7	0	Observed (All genes)
gpi8	0	Observed (All genes)
gpl1	0	Observed (All genes)
gpm1	0	Observed (All genes)
gpn2	0	Observed (All genes)
gpp74	0	Observed (All genes)
gpt1	0	Observed (All genes)
gpt2	0	Observed (All genes)
gpx1	0	Observed (All genes)
grc3	1	Observed (All genes)
grh1	0	Observed (All genes)
grn1	0	Observed (All genes)
grp1	0	Observed (All genes)
grp2	0	Observed (All genes)
grs1	0	Observed (All genes)
grt1	0	Observed (All genes)
grx1	0	Observed (All genes)
grx2	0	Observed (All genes)
grx3	0	Observed (All genes)
grx4	0	Observed (All genes)
grx5	0	Observed (All genes)
gsa1	0	Observed (All genes)
gsf1	0	Observed (All genes)
gsf2	1	Observed (All genes)
gsk3	0	Observed (All genes)
gsk31	0	Observed (All genes)
gst1	0	Observed (All genes)
gst2	0	Observed (All genes)
gst3	0	Observed (All genes)
gst4	0	Observed (All genes)
gta1	0	Observed (All genes)
gta2	0	Observed (All genes)
gta3	0	Observed (All genes)
gtb1	0	Observed (All genes)
gti1	0	Observed (All genes)
gto1	0	Observed (All genes)
gto2	0	Observed (All genes)
gtp1	0	Observed (All genes)
gtr1	0	Observed (All genes)
gtr2	0	Observed (All genes)
gua1	0	Observed (All genes)
gua2	0	Observed (All genes)
gud1	0	Observed (All genes)
guf1	0	Observed (All genes)
guk1	0	Observed (All genes)
gup1	0	Observed (All genes)
gus1	0	Observed (All genes)
gut2	0	Observed (All genes)
gwt1	0	Observed (All genes)
gyp1	0	Observed (All genes)
gyp10	0	Observed (All genes)
gyp2	0	Observed (All genes)
gyp3	0	Observed (All genes)
gyp51	0	Observed (All genes)
gyp7	0	Observed (All genes)
hac1	0	Observed (All genes)
hal3	0	Observed (All genes)
hal4	0	Observed (All genes)
ham1	0	Observed (All genes)
hap2	0	Observed (All genes)
has1	0	Observed (All genes)
hat1	0	Observed (All genes)
hba1	0	Observed (All genes)
hbs1	0	Observed (All genes)
hca4	0	Observed (All genes)
hcn1	0	Observed (All genes)
hcs1	0	Observed (All genes)
hdd1	0	Observed (All genes)
hem1	0	Observed (All genes)
hem12	0	Observed (All genes)
hem13	0	Observed (All genes)
hem14	0	Observed (All genes)
hem15	0	Observed (All genes)
hem2	0	Observed (All genes)
hem25	0	Observed (All genes)
hem3	0	Observed (All genes)
hem4	0	Observed (All genes)
hen1	0	Observed (All genes)
hfi1	0	Observed (All genes)
hfl1	0	Observed (All genes)
hgh1	0	Observed (All genes)
hhf1	0	Observed (All genes)
hhf2	0	Observed (All genes)
hhf3	0	Observed (All genes)
hhp1	0	Observed (All genes)
hhp2	0	Observed (All genes)
hht1	0	Observed (All genes)
hht2	0	Observed (All genes)
hht3	0	Observed (All genes)
hif2	0	Observed (All genes)
hip1	0	Observed (All genes)
hip3	0	Observed (All genes)
hip4	0	Observed (All genes)
his1	0	Observed (All genes)
his2	0	Observed (All genes)
his3	0	Observed (All genes)
his4	0	Observed (All genes)
his5	0	Observed (All genes)
his6	0	Observed (All genes)
his7	0	Observed (All genes)
hit1	0	Observed (All genes)
hmg1	1	Observed (All genes)
hmo1	0	Observed (All genes)
hmt1	1	Observed (All genes)
hmt2	0	Observed (All genes)
hnt1	0	Observed (All genes)
hnt3	0	Observed (All genes)
hob1	0	Observed (All genes)
hob2	0	Observed (All genes)
hob3	0	Observed (All genes)
hom2	0	Observed (All genes)
hom6	0	Observed (All genes)
hop1	0	Observed (All genes)
hos2	0	Observed (All genes)
hot13	0	Observed (All genes)
hot15	0	Observed (All genes)
hpm1	0	Observed (All genes)
hpt1	0	Observed (All genes)
hpz1	0	Observed (All genes)
hpz2	0	Observed (All genes)
hrb1	0	Observed (All genes)
hrd1	0	Observed (All genes)
hrd3	0	Observed (All genes)
hrd302	0	Observed (All genes)
hrf1	0	Observed (All genes)
hri1	0	Observed (All genes)
hri2	0	Observed (All genes)
hrk1	0	Observed (All genes)
hrp1	0	Observed (All genes)
hrp3	0	Observed (All genes)
hrq1	0	Observed (All genes)
hrr1	0	Observed (All genes)
hrs1	0	Observed (All genes)
hry1	0	Observed (All genes)
hse1	0	Observed (All genes)
hsf1	0	Observed (All genes)
hsk1	0	Observed (All genes)
hsp10	0	Observed (All genes)
hsp104	0	Observed (All genes)
hsp16	0	Observed (All genes)
hsp3101	0	Observed (All genes)
hsp3102	0	Observed (All genes)
hsp3103	1	Observed (All genes)
hsp3104	0	Observed (All genes)
hsp3105	0	Observed (All genes)
hsp78	0	Observed (All genes)
hsp9	0	Observed (All genes)
hsp90	0	Observed (All genes)
hsr1	0	Observed (All genes)
hst2	0	Observed (All genes)
hst4	0	Observed (All genes)
hta1	1	Observed (All genes)
hta2	0	Observed (All genes)
htb1	0	Observed (All genes)
htd2	0	Observed (All genes)
htr11	0	Observed (All genes)
htr12	0	Observed (All genes)
hua1	0	Observed (All genes)
hub1	0	Observed (All genes)
hul5	0	Observed (All genes)
hus1	0	Observed (All genes)
hus5	0	Observed (All genes)
hut1	0	Observed (All genes)
hva22	0	Observed (All genes)
hxk1	0	Observed (All genes)
hxk2	0	Observed (All genes)
iah1	0	Observed (All genes)
iba57	0	Observed (All genes)
ibp1	0	Observed (All genes)
ice2	0	Observed (All genes)
icl1	1	Observed (All genes)
icp55	0	Observed (All genes)
idh1	0	Observed (All genes)
idh2	0	Observed (All genes)
idi1	0	Observed (All genes)
idn1	0	Observed (All genes)
idp1	0	Observed (All genes)
iec1	0	Observed (All genes)
iec3	0	Observed (All genes)
iec5	0	Observed (All genes)
ies2	0	Observed (All genes)
ies4	0	Observed (All genes)
ies6	0	Observed (All genes)
ifa38	0	Observed (All genes)
ifs1	0	Observed (All genes)
igo1	0	Observed (All genes)
ilv1	0	Observed (All genes)
ilv3	0	Observed (All genes)
ilv5	0	Observed (All genes)
ilv6	0	Observed (All genes)
ima1	0	Observed (All genes)
ime4	0	Observed (All genes)
img1	0	Observed (All genes)
img2	0	Observed (All genes)
iml1	0	Observed (All genes)
imp1	0	Observed (All genes)
imp2	0	Observed (All genes)
imp3	0	Observed (All genes)
imp4	0	Observed (All genes)
imt1	0	Observed (All genes)
imt2	0	Observed (All genes)
imt3	0	Observed (All genes)
ina17	0	Observed (All genes)
inh1	0	Observed (All genes)
ini1	0	Observed (All genes)
ino80	0	Observed (All genes)
inp2	0	Observed (All genes)
inp53	0	Observed (All genes)
ins1	0	Observed (All genes)
int6	0	Observed (All genes)
inv1	0	Observed (All genes)
ipa1	0	Observed (All genes)
iph1	0	Observed (All genes)
ipi1	0	Observed (All genes)
ipk1	0	Observed (All genes)
ipp1	0	Observed (All genes)
ips1	0	Observed (All genes)
iqw1	0	Observed (All genes)
IRC1-L	0	Observed (All genes)
IRC1-R	0	Observed (All genes)
irc20	0	Observed (All genes)
irc3	0	Observed (All genes)
irc6	0	Observed (All genes)
ire1	0	Observed (All genes)
irs1	0	Observed (All genes)
irs4	0	Observed (All genes)
isa1	0	Observed (All genes)
isa2	0	Observed (All genes)
isd11	0	Observed (All genes)
ish1	0	Observed (All genes)
ism1	0	Observed (All genes)
isn1	0	Observed (All genes)
isp3	0	Observed (All genes)
isp4	0	Observed (All genes)
isp5	0	Observed (All genes)
isp6	0	Observed (All genes)
isp7	1	Observed (All genes)
iss1	0	Observed (All genes)
iss10	0	Observed (All genes)
iss9	2	Observed (All genes)
iss9	2	Observed (Multi-hit genes)
ist1	0	Observed (All genes)
ist2	0	Observed (All genes)
isu1	0	Observed (All genes)
itr1	0	Observed (All genes)
itr2	0	Observed (All genes)
its3	0	Observed (All genes)
its8	0	Observed (All genes)
itt1	0	Observed (All genes)
ivn1	0	Observed (All genes)
iwr1	0	Observed (All genes)
iws1	0	Observed (All genes)
izh2	0	Observed (All genes)
izh3	0	Observed (All genes)
jac1	0	Observed (All genes)
jmj1	0	Observed (All genes)
jmj2	0	Observed (All genes)
jmj3	0	Observed (All genes)
jmj4	0	Observed (All genes)
jnm1	0	Observed (All genes)
kae1	0	Observed (All genes)
kap104	0	Observed (All genes)
kap109	0	Observed (All genes)
kap111	0	Observed (All genes)
kap113	0	Observed (All genes)
kap114	0	Observed (All genes)
kap123	0	Observed (All genes)
kap95	0	Observed (All genes)
kcs1	0	Observed (All genes)
kei1	0	Observed (All genes)
ker1	0	Observed (All genes)
kex1	0	Observed (All genes)
kgd1	0	Observed (All genes)
kgd2	0	Observed (All genes)
kgd4	0	Observed (All genes)
kha1	0	Observed (All genes)
kin1	0	Observed (All genes)
kin17	0	Observed (All genes)
klf1	0	Observed (All genes)
klp2	0	Observed (All genes)
klp3	0	Observed (All genes)
klp5	0	Observed (All genes)
klp6	0	Observed (All genes)
klp8	0	Observed (All genes)
klp9	0	Observed (All genes)
kms1	0	Observed (All genes)
kms2	0	Observed (All genes)
knd1	0	Observed (All genes)
knh1	0	Observed (All genes)
knh2	0	Observed (All genes)
knh3	1	Observed (All genes)
knh4	0	Observed (All genes)
knk1	0	Observed (All genes)
kpa1	0	Observed (All genes)
kri1	0	Observed (All genes)
krp1	0	Observed (All genes)
krs1	0	Observed (All genes)
ksg1	0	Observed (All genes)
ksh1	0	Observed (All genes)
ksp1	0	Observed (All genes)
kti12	0	Observed (All genes)
lac1	0	Observed (All genes)
laf1	0	Observed (All genes)
laf2	0	Observed (All genes)
lag1	0	Observed (All genes)
lam1	0	Observed (All genes)
lam2	0	Observed (All genes)
lam3	0	Observed (All genes)
lam4	0	Observed (All genes)
lap2	0	Observed (All genes)
las1	0	Observed (All genes)
lat1	0	Observed (All genes)
lcb1	0	Observed (All genes)
lcb2	0	Observed (All genes)
lcb4	0	Observed (All genes)
lcf1	0	Observed (All genes)
lcf2	0	Observed (All genes)
lcl3	1	Observed (All genes)
lcp1	0	Observed (All genes)
lcp5	0	Observed (All genes)
ldb1	0	Observed (All genes)
lea1	0	Observed (All genes)
lem2	0	Observed (All genes)
leo1	0	Observed (All genes)
les1	0	Observed (All genes)
leu1	0	Observed (All genes)
leu2	0	Observed (All genes)
leu3	0	Observed (All genes)
leu5	0	Observed (All genes)
lid2	0	Observed (All genes)
lig4	0	Observed (All genes)
lin1	0	Observed (All genes)
lip2	0	Observed (All genes)
lip5	0	Observed (All genes)
liz1	0	Observed (All genes)
lkh1	0	Observed (All genes)
lmb1	0	Observed (All genes)
lncRNA584	0	Observed (All genes)
lnp1	0	Observed (All genes)
loc1	0	Observed (All genes)
lon1	0	Observed (All genes)
los1	0	Observed (All genes)
loz1	0	Observed (All genes)
lrs1	0	Observed (All genes)
lsb1	0	Observed (All genes)
lsb4	0	Observed (All genes)
lsb5	0	Observed (All genes)
lsb6	0	Observed (All genes)
lsc1	0	Observed (All genes)
lsc2	0	Observed (All genes)
lsd1	0	Observed (All genes)
lsd2	0	Observed (All genes)
lsd90	0	Observed (All genes)
lsg1	0	Observed (All genes)
lsh1	0	Observed (All genes)
lsk1	0	Observed (All genes)
lsm1	0	Observed (All genes)
lsm2	0	Observed (All genes)
lsm3	0	Observed (All genes)
lsm4	0	Observed (All genes)
lsm5	0	Observed (All genes)
lsm6	0	Observed (All genes)
lsm7	0	Observed (All genes)
lsm8	0	Observed (All genes)
ltc1	0	Observed (All genes)
ltc2	0	Observed (All genes)
lto1	0	Observed (All genes)
ltv1	0	Observed (All genes)
lub1	0	Observed (All genes)
luc7	0	Observed (All genes)
lvs1	0	Observed (All genes)
lyr2	0	Observed (All genes)
lyr3	0	Observed (All genes)
lys1	0	Observed (All genes)
lys12	1	Observed (All genes)
lys2	0	Observed (All genes)
lys3	0	Observed (All genes)
lys4	0	Observed (All genes)
lys7	0	Observed (All genes)
lys9	0	Observed (All genes)
maa1	0	Observed (All genes)
mac1	0	Observed (All genes)
mad1	0	Observed (All genes)
mad2	0	Observed (All genes)
mad3	0	Observed (All genes)
mae1	0	Observed (All genes)
mae2	0	Observed (All genes)
maf1	0	Observed (All genes)
mag1	0	Observed (All genes)
mag2	0	Observed (All genes)
mak1	0	Observed (All genes)
mak16	1	Observed (All genes)
mak2	0	Observed (All genes)
mak3	0	Observed (All genes)
mak5	0	Observed (All genes)
mal1	0	Observed (All genes)
mal2	0	Observed (All genes)
mal3	0	Observed (All genes)
mam1	0	Observed (All genes)
mam2	0	Observed (All genes)
mam3	0	Observed (All genes)
mam301	0	Observed (All genes)
mam33	0	Observed (All genes)
mam4	0	Observed (All genes)
mamRNA	0	Observed (All genes)
man1	0	Observed (All genes)
map1	0	Observed (All genes)
map2	0	Observed (All genes)
map3	0	Observed (All genes)
map4	0	Observed (All genes)
mas2	0	Observed (All genes)
mas5	0	Observed (All genes)
mat1-Mc	0	Observed (All genes)
mat1-Mi	0	Observed (All genes)
mat2-Pc	0	Observed (All genes)
mat2-Pi	0	Observed (All genes)
mat3-Mc	0	Observed (All genes)
mat3-Mi	0	Observed (All genes)
mba1	0	Observed (All genes)
mbf1	0	Observed (All genes)
mbx1	0	Observed (All genes)
mbx2	0	Observed (All genes)
mca1	0	Observed (All genes)
mcb1	0	Observed (All genes)
mce1	0	Observed (All genes)
mcl1	0	Observed (All genes)
mcm2	0	Observed (All genes)
mcm3	0	Observed (All genes)
mcm4	0	Observed (All genes)
mcm5	0	Observed (All genes)
mcm6	0	Observed (All genes)
mcm7	0	Observed (All genes)
mcp1	0	Observed (All genes)
mcp3	0	Observed (All genes)
mcp4	0	Observed (All genes)
mcp6	0	Observed (All genes)
mcp60	0	Observed (All genes)
mcp7	0	Observed (All genes)
mcs2	0	Observed (All genes)
mcs4	0	Observed (All genes)
mcs6	0	Observed (All genes)
mct1	0	Observed (All genes)
mdb1	0	Observed (All genes)
mde1	0	Observed (All genes)
mde10	0	Observed (All genes)
mde2	0	Observed (All genes)
mde3	0	Observed (All genes)
mde4	0	Observed (All genes)
mde5	0	Observed (All genes)
mde6	0	Observed (All genes)
mde7	0	Observed (All genes)
mdh1	0	Observed (All genes)
mdj1	0	Observed (All genes)
mdl1	0	Observed (All genes)
mdm10	0	Observed (All genes)
mdm12	0	Observed (All genes)
mdm28	0	Observed (All genes)
mdm31	0	Observed (All genes)
mdm34	0	Observed (All genes)
mdm35	0	Observed (All genes)
mdn1	0	Observed (All genes)
mdv1	0	Observed (All genes)
med1	0	Observed (All genes)
med10	0	Observed (All genes)
med11	0	Observed (All genes)
med13	0	Observed (All genes)
med14	0	Observed (All genes)
med15	0	Observed (All genes)
med18	0	Observed (All genes)
med20	0	Observed (All genes)
med31	0	Observed (All genes)
med6	0	Observed (All genes)
med7	0	Observed (All genes)
med8	0	Observed (All genes)
med9	0	Observed (All genes)
mef1	0	Observed (All genes)
mef2	0	Observed (All genes)
mei2	0	Observed (All genes)
mei3	0	Observed (All genes)
mei4	0	Observed (All genes)
mek1	0	Observed (All genes)
mel1	0	Observed (All genes)
mep33	0	Observed (All genes)
mes1	0	Observed (All genes)
met1	0	Observed (All genes)
met10	0	Observed (All genes)
met11	0	Observed (All genes)
met14	0	Observed (All genes)
met16	0	Observed (All genes)
met17	0	Observed (All genes)
met26	0	Observed (All genes)
met3	0	Observed (All genes)
met6	1	Observed (All genes)
met7	0	Observed (All genes)
met8	0	Observed (All genes)
met9	0	Observed (All genes)
meu1	0	Observed (All genes)
meu10	0	Observed (All genes)
meu11	0	Observed (All genes)
meu13	0	Observed (All genes)
meu14	0	Observed (All genes)
meu15	0	Observed (All genes)
meu16	0	Observed (All genes)
meu17	0	Observed (All genes)
meu18	0	Observed (All genes)
meu19	0	Observed (All genes)
meu20	0	Observed (All genes)
meu22	0	Observed (All genes)
meu23	0	Observed (All genes)
meu25	0	Observed (All genes)
meu26	0	Observed (All genes)
meu27	0	Observed (All genes)
meu29	0	Observed (All genes)
meu3	0	Observed (All genes)
meu31	0	Observed (All genes)
meu32	0	Observed (All genes)
meu34	0	Observed (All genes)
meu43	0	Observed (All genes)
meu6	0	Observed (All genes)
meu7	0	Observed (All genes)
mex67	0	Observed (All genes)
mfc1	0	Observed (All genes)
mfm1	1	Observed (All genes)
mfm2	0	Observed (All genes)
mfm3	0	Observed (All genes)
mfr1	0	Observed (All genes)
mfs1	0	Observed (All genes)
mfs2	1	Observed (All genes)
mfs3	0	Observed (All genes)
mga2	0	Observed (All genes)
mge1	0	Observed (All genes)
mgl1	0	Observed (All genes)
mgm101	0	Observed (All genes)
mgr2	0	Observed (All genes)
mgr3	0	Observed (All genes)
mgs1	0	Observed (All genes)
mhf1	0	Observed (All genes)
mhf2	0	Observed (All genes)
mhr1	0	Observed (All genes)
mia40	0	Observed (All genes)
mic10	0	Observed (All genes)
mic19	0	Observed (All genes)
mic26	0	Observed (All genes)
mic60	0	Observed (All genes)
mid1	0	Observed (All genes)
mid2	0	Observed (All genes)
mik1	0	Observed (All genes)
mil1	0	Observed (All genes)
mim1	0	Observed (All genes)
mim2	0	Observed (All genes)
min8	0	Observed (All genes)
mip1	0	Observed (All genes)
mis12	0	Observed (All genes)
mis13	0	Observed (All genes)
mis14	0	Observed (All genes)
mis15	0	Observed (All genes)
mis16	0	Observed (All genes)
mis17	0	Observed (All genes)
mis18	0	Observed (All genes)
mis19	0	Observed (All genes)
mis20	0	Observed (All genes)
mis3	0	Observed (All genes)
mis4	0	Observed (All genes)
mis6	0	Observed (All genes)
mit1	0	Observed (All genes)
mix17	0	Observed (All genes)
mix23	0	Observed (All genes)
miy1	0	Observed (All genes)
mkh1	0	Observed (All genes)
mks1	0	Observed (All genes)
mkt1	0	Observed (All genes)
mlh1	0	Observed (All genes)
mlo1	0	Observed (All genes)
mlo2	0	Observed (All genes)
mlo3	0	Observed (All genes)
mmb1	0	Observed (All genes)
mmd1	0	Observed (All genes)
mme1	0	Observed (All genes)
mmf1	0	Observed (All genes)
mmf2	0	Observed (All genes)
mmi1	0	Observed (All genes)
mmm1	1	Observed (All genes)
mmp1	0	Observed (All genes)
mmp2	0	Observed (All genes)
mms1	0	Observed (All genes)
mms19	0	Observed (All genes)
mms2	0	Observed (All genes)
mmt1	0	Observed (All genes)
mnh1	0	Observed (All genes)
mni1	0	Observed (All genes)
mnl1	0	Observed (All genes)
mnn9	0	Observed (All genes)
mnr2	0	Observed (All genes)
mns1	0	Observed (All genes)
moa1	0	Observed (All genes)
mob1	0	Observed (All genes)
mob2	0	Observed (All genes)
moc3	0	Observed (All genes)
mod21	0	Observed (All genes)
mod5	0	Observed (All genes)
moe1	0	Observed (All genes)
mog1	0	Observed (All genes)
mok11	0	Observed (All genes)
mok12	0	Observed (All genes)
mok13	0	Observed (All genes)
mok14	0	Observed (All genes)
mor2	0	Observed (All genes)
mot1	0	Observed (All genes)
mot2	0	Observed (All genes)
mpa1	0	Observed (All genes)
mpc1	0	Observed (All genes)
mpc2	0	Observed (All genes)
mpd1	0	Observed (All genes)
mpd2	0	Observed (All genes)
mpe1	0	Observed (All genes)
mpf1	0	Observed (All genes)
mpf2	0	Observed (All genes)
mpg1	0	Observed (All genes)
mpg2	0	Observed (All genes)
mph1	0	Observed (All genes)
mpi1	0	Observed (All genes)
mpn1	0	Observed (All genes)
mpo1	0	Observed (All genes)
mpp10	0	Observed (All genes)
mpp6	0	Observed (All genes)
mpr1	0	Observed (All genes)
mra1	0	Observed (All genes)
mrc1	0	Observed (All genes)
mrd1	0	Observed (All genes)
mre11	0	Observed (All genes)
mrf1	0	Observed (All genes)
mrh5	0	Observed (All genes)
mri1	0	Observed (All genes)
mrl1	0	Observed (All genes)
mrm1	0	Observed (All genes)
mrm2	0	Observed (All genes)
mrm202	0	Observed (All genes)
mrp1	0	Observed (All genes)
mrp10	0	Observed (All genes)
mrp11	0	Observed (All genes)
mrp15	0	Observed (All genes)
mrp17	0	Observed (All genes)
mrp2	0	Observed (All genes)
mrp20	0	Observed (All genes)
mrp21	0	Observed (All genes)
mrp4	0	Observed (All genes)
mrp49	0	Observed (All genes)
mrp5	0	Observed (All genes)
mrp51	0	Observed (All genes)
mrp7	0	Observed (All genes)
mrpl1	0	Observed (All genes)
mrpl10	0	Observed (All genes)
mrpl12	0	Observed (All genes)
mrpl16	0	Observed (All genes)
mrpl17	0	Observed (All genes)
mrpl19	0	Observed (All genes)
mrpl20	0	Observed (All genes)
mrpl22	0	Observed (All genes)
mrpl23	0	Observed (All genes)
mrpl24	0	Observed (All genes)
mrpl25	0	Observed (All genes)
mrpl27	0	Observed (All genes)
mrpl28	0	Observed (All genes)
mrpl3	0	Observed (All genes)
mrpl31	0	Observed (All genes)
mrpl32	0	Observed (All genes)
mrpl33	0	Observed (All genes)
mrpl35	0	Observed (All genes)
mrpl37	0	Observed (All genes)
mrpl38	0	Observed (All genes)
mrpl39	0	Observed (All genes)
mrpl4	0	Observed (All genes)
mrpl40	0	Observed (All genes)
mrpl44	0	Observed (All genes)
mrpl51	0	Observed (All genes)
mrpl6	0	Observed (All genes)
mrpl7	0	Observed (All genes)
mrpl8	0	Observed (All genes)
mrpl9	0	Observed (All genes)
mrps12	0	Observed (All genes)
mrps16	0	Observed (All genes)
mrps17	0	Observed (All genes)
mrps18	0	Observed (All genes)
mrps28	0	Observed (All genes)
mrps8	0	Observed (All genes)
mrps9	0	Observed (All genes)
mrs1	0	Observed (All genes)
mrs2	0	Observed (All genes)
mrs3	0	Observed (All genes)
mrs6	0	Observed (All genes)
mrt4	0	Observed (All genes)
mrx11	0	Observed (All genes)
mrx14	0	Observed (All genes)
mrx21	0	Observed (All genes)
mrz1	0	Observed (All genes)
msa1	0	Observed (All genes)
msc1	1	Observed (All genes)
msd1	0	Observed (All genes)
mse1	0	Observed (All genes)
msf1	0	Observed (All genes)
msh1	0	Observed (All genes)
msh2	0	Observed (All genes)
msh3	0	Observed (All genes)
msh6	0	Observed (All genes)
msi2	1	Observed (All genes)
msk1	0	Observed (All genes)
msl1	0	Observed (All genes)
msm1	0	Observed (All genes)
msn5	0	Observed (All genes)
mso1	0	Observed (All genes)
msp1	0	Observed (All genes)
mss1	0	Observed (All genes)
mss116	0	Observed (All genes)
mss51	0	Observed (All genes)
mst1	0	Observed (All genes)
mst2	0	Observed (All genes)
msw1	0	Observed (All genes)
msy1	0	Observed (All genes)
msy2	0	Observed (All genes)
mta1	0	Observed (All genes)
mtd1	0	Observed (All genes)
mtf1	0	Observed (All genes)
mtf2	0	Observed (All genes)
mtg1	0	Observed (All genes)
mtg2	0	Observed (All genes)
mti2	0	Observed (All genes)
mti3	0	Observed (All genes)
mtl1	0	Observed (All genes)
mtl16	0	Observed (All genes)
mtl2	0	Observed (All genes)
mtl3	0	Observed (All genes)
mtm1	0	Observed (All genes)
mto1	0	Observed (All genes)
mto2	0	Observed (All genes)
mtq1	0	Observed (All genes)
mtq2	0	Observed (All genes)
mtr10	0	Observed (All genes)
mtr3	0	Observed (All genes)
mtr4	0	Observed (All genes)
mts4	0	Observed (All genes)
mtx1	0	Observed (All genes)
mtx2	0	Observed (All genes)
mub1	0	Observed (All genes)
mud1	0	Observed (All genes)
mug10	0	Observed (All genes)
mug100	0	Observed (All genes)
mug103	0	Observed (All genes)
mug105	0	Observed (All genes)
mug106	0	Observed (All genes)
mug108	0	Observed (All genes)
mug109	0	Observed (All genes)
mug110	0	Observed (All genes)
mug111	0	Observed (All genes)
mug112	0	Observed (All genes)
mug113	0	Observed (All genes)
mug114	0	Observed (All genes)
mug115	1	Observed (All genes)
mug116	1	Observed (All genes)
mug117	0	Observed (All genes)
mug121	0	Observed (All genes)
mug122	0	Observed (All genes)
mug123	0	Observed (All genes)
mug124	0	Observed (All genes)
mug125	0	Observed (All genes)
mug126	0	Observed (All genes)
mug128	0	Observed (All genes)
mug129	0	Observed (All genes)
mug130	0	Observed (All genes)
mug131	0	Observed (All genes)
mug132	0	Observed (All genes)
mug133	0	Observed (All genes)
[truncated: 3,411 more rows]
