# Supplementary material for: Parallel but distinct adaptive routes in the budding and fission yeasts after 10,000 generations of experimental evolution
Source: Nat Ecol Evol. 2026 Mar 13;10(4):765–78. doi: 10.1038/s41559-026-03017-1 (PMC13076206; doi:10.1038/s41559-026-03017-1)
Supplement: Supplementary file 13 — Plotting source data. [file 41559_2026_3017_MOESM13_ESM.csv]

Time	Well	OD600	condition_well	pop_well	population	H2O2_Concentration
0.072222222	A2	0.047	A	2	972h-	0 mM
0.072222222	A3	0.045	A	3	G1	0 mM
0.072222222	A4	0.046	A	4	G2	0 mM
0.072222222	A5	0.03	A	5	G3	0 mM
0.072222222	A6	0.03	A	6	G4	0 mM
0.072222222	A7	0.053	A	7	G5	0 mM
0.072222222	A8	0.049	A	8	G9	0 mM
0.072222222	A9	0.04	A	9	G11	0 mM
0.072222222	A10	0.03	A	10	H9	0 mM
0.072222222	A11	0.042	A	11	H11	0 mM
0.072222222	A12	0.043	A	12	H12	0 mM
0.072222222	B2	0.055	B	2	972h-	0.5 mM
0.072222222	B3	0.036	B	3	G1	0.5 mM
0.072222222	B4	0.032	B	4	G2	0.5 mM
0.072222222	B5	0.027	B	5	G3	0.5 mM
0.072222222	B6	0.028	B	6	G4	0.5 mM
0.072222222	B7	0.04	B	7	G5	0.5 mM
0.072222222	B8	0.038	B	8	G9	0.5 mM
0.072222222	B9	0.029	B	9	G11	0.5 mM
0.072222222	B10	0.028	B	10	H9	0.5 mM
0.072222222	B11	0.027	B	11	H11	0.5 mM
0.072222222	B12	0.034	B	12	H12	0.5 mM
0.072222222	C2	0.036	C	2	972h-	1 mM
0.072222222	C3	0.031	C	3	G1	1 mM
0.072222222	C4	0.036	C	4	G2	1 mM
0.072222222	C5	0.025	C	5	G3	1 mM
0.072222222	C6	0.027	C	6	G4	1 mM
0.072222222	C7	0.033	C	7	G5	1 mM
0.072222222	C8	0.035	C	8	G9	1 mM
0.072222222	C9	0.029	C	9	G11	1 mM
0.072222222	C10	0.03	C	10	H9	1 mM
0.072222222	C11	0.029	C	11	H11	1 mM
0.072222222	C12	0.023	C	12	H12	1 mM
0.072222222	D2	0.036	D	2	972h-	1.5 mM
0.072222222	D3	0.03	D	3	G1	1.5 mM
0.072222222	D4	0.03	D	4	G2	1.5 mM
0.072222222	D5	0.038	D	5	G3	1.5 mM
0.072222222	D6	0.024	D	6	G4	1.5 mM
0.072222222	D7	0.03	D	7	G5	1.5 mM
0.072222222	D8	0.031	D	8	G9	1.5 mM
0.072222222	D9	0.025	D	9	G11	1.5 mM
0.072222222	D10	0.024	D	10	H9	1.5 mM
0.072222222	D11	0.02	D	11	H11	1.5 mM
0.072222222	D12	0.021	D	12	H12	1.5 mM
0.072222222	E2	0.035	E	2	972h-	2 mM
0.072222222	E3	0.032	E	3	G1	2 mM
0.072222222	E4	0.032	E	4	G2	2 mM
0.072222222	E5	0.031	E	5	G3	2 mM
0.072222222	E6	0.029	E	6	G4	2 mM
0.072222222	E7	0.037	E	7	G5	2 mM
0.072222222	E8	0.026	E	8	G9	2 mM
0.072222222	E9	0.022	E	9	G11	2 mM
0.072222222	E10	0.026	E	10	H9	2 mM
0.072222222	E11	0.023	E	11	H11	2 mM
0.072222222	E12	0.023	E	12	H12	2 mM
0.072222222	F2	0.031	F	2	972h-	2.5 mM
0.072222222	F3	0.025	F	3	G1	2.5 mM
0.072222222	F4	0.023	F	4	G2	2.5 mM
0.072222222	F5	0.031	F	5	G3	2.5 mM
0.072222222	F6	0.025	F	6	G4	2.5 mM
0.072222222	F7	0.031	F	7	G5	2.5 mM
0.072222222	F8	0.034	F	8	G9	2.5 mM
0.072222222	F9	0.023	F	9	G11	2.5 mM
0.072222222	F10	0.023	F	10	H9	2.5 mM
0.072222222	F11	0.023	F	11	H11	2.5 mM
0.072222222	F12	0.026	F	12	H12	2.5 mM
0.072222222	G2	0.026	G	2	972h-	3 mM
0.072222222	G3	0.024	G	3	G1	3 mM
0.072222222	G4	0.023	G	4	G2	3 mM
0.072222222	G5	0.021	G	5	G3	3 mM
0.072222222	G6	0.025	G	6	G4	3 mM
0.072222222	G7	0.031	G	7	G5	3 mM
0.072222222	G8	0.026	G	8	G9	3 mM
0.072222222	G9	0.026	G	9	G11	3 mM
0.072222222	G10	0.025	G	10	H9	3 mM
0.072222222	G11	0.025	G	11	H11	3 mM
0.072222222	G12	0.029	G	12	H12	3 mM
0.072222222	H2	0.036	H	2	972h-	3.5 mM
0.072222222	H3	0.024	H	3	G1	3.5 mM
0.072222222	H4	0.023	H	4	G2	3.5 mM
0.072222222	H5	0.018	H	5	G3	3.5 mM
0.072222222	H6	0.032	H	6	G4	3.5 mM
0.072222222	H7	0.033	H	7	G5	3.5 mM
0.072222222	H8	0.021	H	8	G9	3.5 mM
0.072222222	H9	0.021	H	9	G11	3.5 mM
0.072222222	H10	0.027	H	10	H9	3.5 mM
0.072222222	H11	0.023	H	11	H11	3.5 mM
0.072222222	H12	0.032	H	12	H12	3.5 mM
0.155555556	A2	0.049	A	2	972h-	0 mM
0.155555556	A3	0.044	A	3	G1	0 mM
0.155555556	A4	0.047	A	4	G2	0 mM
0.155555556	A5	0.031	A	5	G3	0 mM
0.155555556	A6	0.03	A	6	G4	0 mM
0.155555556	A7	0.054	A	7	G5	0 mM
0.155555556	A8	0.052	A	8	G9	0 mM
0.155555556	A9	0.041	A	9	G11	0 mM
0.155555556	A10	0.03	A	10	H9	0 mM
0.155555556	A11	0.043	A	11	H11	0 mM
0.155555556	A12	0.044	A	12	H12	0 mM
0.155555556	B2	0.056	B	2	972h-	0.5 mM
0.155555556	B3	0.036	B	3	G1	0.5 mM
0.155555556	B4	0.032	B	4	G2	0.5 mM
0.155555556	B5	0.027	B	5	G3	0.5 mM
0.155555556	B6	0.028	B	6	G4	0.5 mM
0.155555556	B7	0.04	B	7	G5	0.5 mM
0.155555556	B8	0.04	B	8	G9	0.5 mM
0.155555556	B9	0.029	B	9	G11	0.5 mM
0.155555556	B10	0.029	B	10	H9	0.5 mM
0.155555556	B11	0.028	B	11	H11	0.5 mM
0.155555556	B12	0.034	B	12	H12	0.5 mM
0.155555556	C2	0.037	C	2	972h-	1 mM
0.155555556	C3	0.031	C	3	G1	1 mM
0.155555556	C4	0.037	C	4	G2	1 mM
0.155555556	C5	0.025	C	5	G3	1 mM
0.155555556	C6	0.027	C	6	G4	1 mM
0.155555556	C7	0.034	C	7	G5	1 mM
0.155555556	C8	0.035	C	8	G9	1 mM
0.155555556	C9	0.029	C	9	G11	1 mM
0.155555556	C10	0.03	C	10	H9	1 mM
0.155555556	C11	0.03	C	11	H11	1 mM
0.155555556	C12	0.024	C	12	H12	1 mM
0.155555556	D2	0.037	D	2	972h-	1.5 mM
0.155555556	D3	0.031	D	3	G1	1.5 mM
0.155555556	D4	0.03	D	4	G2	1.5 mM
0.155555556	D5	0.038	D	5	G3	1.5 mM
0.155555556	D6	0.024	D	6	G4	1.5 mM
0.155555556	D7	0.031	D	7	G5	1.5 mM
0.155555556	D8	0.032	D	8	G9	1.5 mM
0.155555556	D9	0.025	D	9	G11	1.5 mM
0.155555556	D10	0.024	D	10	H9	1.5 mM
0.155555556	D11	0.02	D	11	H11	1.5 mM
0.155555556	D12	0.022	D	12	H12	1.5 mM
0.155555556	E2	0.036	E	2	972h-	2 mM
0.155555556	E3	0.032	E	3	G1	2 mM
0.155555556	E4	0.032	E	4	G2	2 mM
0.155555556	E5	0.031	E	5	G3	2 mM
0.155555556	E6	0.029	E	6	G4	2 mM
0.155555556	E7	0.038	E	7	G5	2 mM
0.155555556	E8	0.027	E	8	G9	2 mM
0.155555556	E9	0.023	E	9	G11	2 mM
0.155555556	E10	0.025	E	10	H9	2 mM
0.155555556	E11	0.023	E	11	H11	2 mM
0.155555556	E12	0.023	E	12	H12	2 mM
0.155555556	F2	0.031	F	2	972h-	2.5 mM
0.155555556	F3	0.026	F	3	G1	2.5 mM
0.155555556	F4	0.023	F	4	G2	2.5 mM
0.155555556	F5	0.03	F	5	G3	2.5 mM
0.155555556	F6	0.025	F	6	G4	2.5 mM
0.155555556	F7	0.032	F	7	G5	2.5 mM
0.155555556	F8	0.035	F	8	G9	2.5 mM
0.155555556	F9	0.024	F	9	G11	2.5 mM
0.155555556	F10	0.024	F	10	H9	2.5 mM
0.155555556	F11	0.023	F	11	H11	2.5 mM
0.155555556	F12	0.027	F	12	H12	2.5 mM
0.155555556	G2	0.027	G	2	972h-	3 mM
0.155555556	G3	0.025	G	3	G1	3 mM
0.155555556	G4	0.023	G	4	G2	3 mM
0.155555556	G5	0.021	G	5	G3	3 mM
0.155555556	G6	0.025	G	6	G4	3 mM
0.155555556	G7	0.032	G	7	G5	3 mM
0.155555556	G8	0.027	G	8	G9	3 mM
0.155555556	G9	0.026	G	9	G11	3 mM
0.155555556	G10	0.025	G	10	H9	3 mM
0.155555556	G11	0.025	G	11	H11	3 mM
0.155555556	G12	0.03	G	12	H12	3 mM
0.155555556	H2	0.037	H	2	972h-	3.5 mM
0.155555556	H3	0.024	H	3	G1	3.5 mM
0.155555556	H4	0.023	H	4	G2	3.5 mM
0.155555556	H5	0.018	H	5	G3	3.5 mM
0.155555556	H6	0.032	H	6	G4	3.5 mM
0.155555556	H7	0.033	H	7	G5	3.5 mM
0.155555556	H8	0.023	H	8	G9	3.5 mM
0.155555556	H9	0.022	H	9	G11	3.5 mM
0.155555556	H10	0.027	H	10	H9	3.5 mM
0.155555556	H11	0.023	H	11	H11	3.5 mM
0.155555556	H12	0.033	H	12	H12	3.5 mM
0.238888889	A2	0.05	A	2	972h-	0 mM
0.238888889	A3	0.044	A	3	G1	0 mM
0.238888889	A4	0.048	A	4	G2	0 mM
0.238888889	A5	0.031	A	5	G3	0 mM
0.238888889	A6	0.031	A	6	G4	0 mM
0.238888889	A7	0.055	A	7	G5	0 mM
0.238888889	A8	0.054	A	8	G9	0 mM
0.238888889	A9	0.041	A	9	G11	0 mM
0.238888889	A10	0.03	A	10	H9	0 mM
0.238888889	A11	0.043	A	11	H11	0 mM
0.238888889	A12	0.045	A	12	H12	0 mM
0.238888889	B2	0.057	B	2	972h-	0.5 mM
0.238888889	B3	0.036	B	3	G1	0.5 mM
0.238888889	B4	0.033	B	4	G2	0.5 mM
0.238888889	B5	0.028	B	5	G3	0.5 mM
0.238888889	B6	0.028	B	6	G4	0.5 mM
0.238888889	B7	0.041	B	7	G5	0.5 mM
0.238888889	B8	0.041	B	8	G9	0.5 mM
0.238888889	B9	0.03	B	9	G11	0.5 mM
0.238888889	B10	0.029	B	10	H9	0.5 mM
0.238888889	B11	0.028	B	11	H11	0.5 mM
0.238888889	B12	0.035	B	12	H12	0.5 mM
0.238888889	C2	0.038	C	2	972h-	1 mM
0.238888889	C3	0.032	C	3	G1	1 mM
0.238888889	C4	0.038	C	4	G2	1 mM
0.238888889	C5	0.025	C	5	G3	1 mM
0.238888889	C6	0.028	C	6	G4	1 mM
0.238888889	C7	0.034	C	7	G5	1 mM
0.238888889	C8	0.036	C	8	G9	1 mM
0.238888889	C9	0.029	C	9	G11	1 mM
0.238888889	C10	0.03	C	10	H9	1 mM
0.238888889	C11	0.03	C	11	H11	1 mM
0.238888889	C12	0.024	C	12	H12	1 mM
0.238888889	D2	0.038	D	2	972h-	1.5 mM
0.238888889	D3	0.031	D	3	G1	1.5 mM
0.238888889	D4	0.03	D	4	G2	1.5 mM
0.238888889	D5	0.039	D	5	G3	1.5 mM
0.238888889	D6	0.025	D	6	G4	1.5 mM
0.238888889	D7	0.031	D	7	G5	1.5 mM
0.238888889	D8	0.033	D	8	G9	1.5 mM
0.238888889	D9	0.026	D	9	G11	1.5 mM
0.238888889	D10	0.025	D	10	H9	1.5 mM
0.238888889	D11	0.021	D	11	H11	1.5 mM
0.238888889	D12	0.022	D	12	H12	1.5 mM
0.238888889	E2	0.036	E	2	972h-	2 mM
0.238888889	E3	0.032	E	3	G1	2 mM
0.238888889	E4	0.032	E	4	G2	2 mM
0.238888889	E5	0.031	E	5	G3	2 mM
0.238888889	E6	0.029	E	6	G4	2 mM
0.238888889	E7	0.038	E	7	G5	2 mM
0.238888889	E8	0.028	E	8	G9	2 mM
0.238888889	E9	0.023	E	9	G11	2 mM
0.238888889	E10	0.026	E	10	H9	2 mM
0.238888889	E11	0.023	E	11	H11	2 mM
0.238888889	E12	0.024	E	12	H12	2 mM
0.238888889	F2	0.032	F	2	972h-	2.5 mM
0.238888889	F3	0.026	F	3	G1	2.5 mM
0.238888889	F4	0.024	F	4	G2	2.5 mM
0.238888889	F5	0.03	F	5	G3	2.5 mM
0.238888889	F6	0.026	F	6	G4	2.5 mM
0.238888889	F7	0.035	F	7	G5	2.5 mM
0.238888889	F8	0.034	F	8	G9	2.5 mM
0.238888889	F9	0.024	F	9	G11	2.5 mM
0.238888889	F10	0.024	F	10	H9	2.5 mM
0.238888889	F11	0.024	F	11	H11	2.5 mM
0.238888889	F12	0.027	F	12	H12	2.5 mM
0.238888889	G2	0.028	G	2	972h-	3 mM
0.238888889	G3	0.025	G	3	G1	3 mM
0.238888889	G4	0.024	G	4	G2	3 mM
0.238888889	G5	0.022	G	5	G3	3 mM
0.238888889	G6	0.025	G	6	G4	3 mM
0.238888889	G7	0.033	G	7	G5	3 mM
0.238888889	G8	0.028	G	8	G9	3 mM
0.238888889	G9	0.027	G	9	G11	3 mM
0.238888889	G10	0.025	G	10	H9	3 mM
0.238888889	G11	0.025	G	11	H11	3 mM
0.238888889	G12	0.03	G	12	H12	3 mM
0.238888889	H2	0.038	H	2	972h-	3.5 mM
0.238888889	H3	0.025	H	3	G1	3.5 mM
0.238888889	H4	0.024	H	4	G2	3.5 mM
0.238888889	H5	0.018	H	5	G3	3.5 mM
0.238888889	H6	0.032	H	6	G4	3.5 mM
0.238888889	H7	0.034	H	7	G5	3.5 mM
0.238888889	H8	0.023	H	8	G9	3.5 mM
0.238888889	H9	0.022	H	9	G11	3.5 mM
0.238888889	H10	0.027	H	10	H9	3.5 mM
0.238888889	H11	0.024	H	11	H11	3.5 mM
0.238888889	H12	0.033	H	12	H12	3.5 mM
0.322222222	A2	0.051	A	2	972h-	0 mM
0.322222222	A3	0.045	A	3	G1	0 mM
0.322222222	A4	0.049	A	4	G2	0 mM
0.322222222	A5	0.031	A	5	G3	0 mM
0.322222222	A6	0.031	A	6	G4	0 mM
0.322222222	A7	0.056	A	7	G5	0 mM
0.322222222	A8	0.055	A	8	G9	0 mM
0.322222222	A9	0.042	A	9	G11	0 mM
0.322222222	A10	0.031	A	10	H9	0 mM
0.322222222	A11	0.042	A	11	H11	0 mM
0.322222222	A12	0.045	A	12	H12	0 mM
0.322222222	B2	0.058	B	2	972h-	0.5 mM
0.322222222	B3	0.036	B	3	G1	0.5 mM
0.322222222	B4	0.033	B	4	G2	0.5 mM
0.322222222	B5	0.028	B	5	G3	0.5 mM
0.322222222	B6	0.029	B	6	G4	0.5 mM
0.322222222	B7	0.041	B	7	G5	0.5 mM
0.322222222	B8	0.042	B	8	G9	0.5 mM
0.322222222	B9	0.031	B	9	G11	0.5 mM
0.322222222	B10	0.03	B	10	H9	0.5 mM
0.322222222	B11	0.028	B	11	H11	0.5 mM
0.322222222	B12	0.036	B	12	H12	0.5 mM
0.322222222	C2	0.039	C	2	972h-	1 mM
0.322222222	C3	0.032	C	3	G1	1 mM
0.322222222	C4	0.039	C	4	G2	1 mM
0.322222222	C5	0.025	C	5	G3	1 mM
0.322222222	C6	0.028	C	6	G4	1 mM
0.322222222	C7	0.035	C	7	G5	1 mM
0.322222222	C8	0.037	C	8	G9	1 mM
0.322222222	C9	0.03	C	9	G11	1 mM
0.322222222	C10	0.031	C	10	H9	1 mM
0.322222222	C11	0.03	C	11	H11	1 mM
0.322222222	C12	0.025	C	12	H12	1 mM
0.322222222	D2	0.039	D	2	972h-	1.5 mM
0.322222222	D3	0.032	D	3	G1	1.5 mM
0.322222222	D4	0.031	D	4	G2	1.5 mM
0.322222222	D5	0.039	D	5	G3	1.5 mM
0.322222222	D6	0.025	D	6	G4	1.5 mM
0.322222222	D7	0.031	D	7	G5	1.5 mM
0.322222222	D8	0.034	D	8	G9	1.5 mM
0.322222222	D9	0.026	D	9	G11	1.5 mM
0.322222222	D10	0.025	D	10	H9	1.5 mM
0.322222222	D11	0.022	D	11	H11	1.5 mM
0.322222222	D12	0.023	D	12	H12	1.5 mM
0.322222222	E2	0.037	E	2	972h-	2 mM
0.322222222	E3	0.033	E	3	G1	2 mM
0.322222222	E4	0.033	E	4	G2	2 mM
0.322222222	E5	0.032	E	5	G3	2 mM
0.322222222	E6	0.03	E	6	G4	2 mM
0.322222222	E7	0.039	E	7	G5	2 mM
0.322222222	E8	0.029	E	8	G9	2 mM
0.322222222	E9	0.024	E	9	G11	2 mM
0.322222222	E10	0.026	E	10	H9	2 mM
0.322222222	E11	0.024	E	11	H11	2 mM
0.322222222	E12	0.024	E	12	H12	2 mM
0.322222222	F2	0.033	F	2	972h-	2.5 mM
0.322222222	F3	0.026	F	3	G1	2.5 mM
0.322222222	F4	0.024	F	4	G2	2.5 mM
0.322222222	F5	0.03	F	5	G3	2.5 mM
0.322222222	F6	0.026	F	6	G4	2.5 mM
0.322222222	F7	0.036	F	7	G5	2.5 mM
0.322222222	F8	0.034	F	8	G9	2.5 mM
0.322222222	F9	0.025	F	9	G11	2.5 mM
0.322222222	F10	0.024	F	10	H9	2.5 mM
0.322222222	F11	0.024	F	11	H11	2.5 mM
0.322222222	F12	0.028	F	12	H12	2.5 mM
0.322222222	G2	0.028	G	2	972h-	3 mM
0.322222222	G3	0.025	G	3	G1	3 mM
0.322222222	G4	0.024	G	4	G2	3 mM
0.322222222	G5	0.021	G	5	G3	3 mM
0.322222222	G6	0.026	G	6	G4	3 mM
0.322222222	G7	0.033	G	7	G5	3 mM
0.322222222	G8	0.029	G	8	G9	3 mM
0.322222222	G9	0.027	G	9	G11	3 mM
0.322222222	G10	0.026	G	10	H9	3 mM
0.322222222	G11	0.026	G	11	H11	3 mM
0.322222222	G12	0.031	G	12	H12	3 mM
0.322222222	H2	0.039	H	2	972h-	3.5 mM
0.322222222	H3	0.025	H	3	G1	3.5 mM
0.322222222	H4	0.023	H	4	G2	3.5 mM
0.322222222	H5	0.018	H	5	G3	3.5 mM
0.322222222	H6	0.033	H	6	G4	3.5 mM
0.322222222	H7	0.034	H	7	G5	3.5 mM
0.322222222	H8	0.025	H	8	G9	3.5 mM
0.322222222	H9	0.023	H	9	G11	3.5 mM
0.322222222	H10	0.027	H	10	H9	3.5 mM
0.322222222	H11	0.024	H	11	H11	3.5 mM
0.322222222	H12	0.034	H	12	H12	3.5 mM
0.405555556	A2	0.053	A	2	972h-	0 mM
0.405555556	A3	0.044	A	3	G1	0 mM
0.405555556	A4	0.05	A	4	G2	0 mM
0.405555556	A5	0.032	A	5	G3	0 mM
0.405555556	A6	0.031	A	6	G4	0 mM
0.405555556	A7	0.057	A	7	G5	0 mM
0.405555556	A8	0.057	A	8	G9	0 mM
0.405555556	A9	0.044	A	9	G11	0 mM
0.405555556	A10	0.031	A	10	H9	0 mM
0.405555556	A11	0.042	A	11	H11	0 mM
0.405555556	A12	0.046	A	12	H12	0 mM
0.405555556	B2	0.059	B	2	972h-	0.5 mM
0.405555556	B3	0.037	B	3	G1	0.5 mM
0.405555556	B4	0.034	B	4	G2	0.5 mM
0.405555556	B5	0.028	B	5	G3	0.5 mM
0.405555556	B6	0.029	B	6	G4	0.5 mM
0.405555556	B7	0.042	B	7	G5	0.5 mM
0.405555556	B8	0.044	B	8	G9	0.5 mM
0.405555556	B9	0.032	B	9	G11	0.5 mM
0.405555556	B10	0.031	B	10	H9	0.5 mM
0.405555556	B11	0.029	B	11	H11	0.5 mM
0.405555556	B12	0.037	B	12	H12	0.5 mM
0.405555556	C2	0.04	C	2	972h-	1 mM
0.405555556	C3	0.033	C	3	G1	1 mM
0.405555556	C4	0.039	C	4	G2	1 mM
0.405555556	C5	0.026	C	5	G3	1 mM
0.405555556	C6	0.029	C	6	G4	1 mM
0.405555556	C7	0.035	C	7	G5	1 mM
0.405555556	C8	0.038	C	8	G9	1 mM
0.405555556	C9	0.03	C	9	G11	1 mM
0.405555556	C10	0.031	C	10	H9	1 mM
0.405555556	C11	0.028	C	11	H11	1 mM
0.405555556	C12	0.025	C	12	H12	1 mM
0.405555556	D2	0.04	D	2	972h-	1.5 mM
0.405555556	D3	0.032	D	3	G1	1.5 mM
0.405555556	D4	0.031	D	4	G2	1.5 mM
0.405555556	D5	0.039	D	5	G3	1.5 mM
0.405555556	D6	0.025	D	6	G4	1.5 mM
0.405555556	D7	0.032	D	7	G5	1.5 mM
0.405555556	D8	0.035	D	8	G9	1.5 mM
0.405555556	D9	0.027	D	9	G11	1.5 mM
0.405555556	D10	0.026	D	10	H9	1.5 mM
0.405555556	D11	0.023	D	11	H11	1.5 mM
0.405555556	D12	0.024	D	12	H12	1.5 mM
0.405555556	E2	0.038	E	2	972h-	2 mM
0.405555556	E3	0.032	E	3	G1	2 mM
0.405555556	E4	0.033	E	4	G2	2 mM
0.405555556	E5	0.032	E	5	G3	2 mM
0.405555556	E6	0.03	E	6	G4	2 mM
0.405555556	E7	0.04	E	7	G5	2 mM
0.405555556	E8	0.03	E	8	G9	2 mM
0.405555556	E9	0.025	E	9	G11	2 mM
0.405555556	E10	0.026	E	10	H9	2 mM
0.405555556	E11	0.024	E	11	H11	2 mM
0.405555556	E12	0.025	E	12	H12	2 mM
0.405555556	F2	0.034	F	2	972h-	2.5 mM
0.405555556	F3	0.026	F	3	G1	2.5 mM
0.405555556	F4	0.024	F	4	G2	2.5 mM
0.405555556	F5	0.029	F	5	G3	2.5 mM
0.405555556	F6	0.026	F	6	G4	2.5 mM
0.405555556	F7	0.037	F	7	G5	2.5 mM
0.405555556	F8	0.034	F	8	G9	2.5 mM
0.405555556	F9	0.026	F	9	G11	2.5 mM
0.405555556	F10	0.024	F	10	H9	2.5 mM
0.405555556	F11	0.024	F	11	H11	2.5 mM
0.405555556	F12	0.029	F	12	H12	2.5 mM
0.405555556	G2	0.029	G	2	972h-	3 mM
0.405555556	G3	0.026	G	3	G1	3 mM
0.405555556	G4	0.025	G	4	G2	3 mM
0.405555556	G5	0.022	G	5	G3	3 mM
0.405555556	G6	0.026	G	6	G4	3 mM
0.405555556	G7	0.034	G	7	G5	3 mM
0.405555556	G8	0.03	G	8	G9	3 mM
0.405555556	G9	0.028	G	9	G11	3 mM
0.405555556	G10	0.027	G	10	H9	3 mM
0.405555556	G11	0.026	G	11	H11	3 mM
0.405555556	G12	0.031	G	12	H12	3 mM
0.405555556	H2	0.04	H	2	972h-	3.5 mM
0.405555556	H3	0.026	H	3	G1	3.5 mM
0.405555556	H4	0.023	H	4	G2	3.5 mM
0.405555556	H5	0.019	H	5	G3	3.5 mM
0.405555556	H6	0.033	H	6	G4	3.5 mM
0.405555556	H7	0.034	H	7	G5	3.5 mM
0.405555556	H8	0.026	H	8	G9	3.5 mM
0.405555556	H9	0.023	H	9	G11	3.5 mM
0.405555556	H10	0.025	H	10	H9	3.5 mM
0.405555556	H11	0.024	H	11	H11	3.5 mM
0.405555556	H12	0.034	H	12	H12	3.5 mM
0.488888889	A2	0.055	A	2	972h-	0 mM
0.488888889	A3	0.044	A	3	G1	0 mM
0.488888889	A4	0.051	A	4	G2	0 mM
0.488888889	A5	0.032	A	5	G3	0 mM
0.488888889	A6	0.032	A	6	G4	0 mM
0.488888889	A7	0.058	A	7	G5	0 mM
0.488888889	A8	0.059	A	8	G9	0 mM
0.488888889	A9	0.045	A	9	G11	0 mM
0.488888889	A10	0.032	A	10	H9	0 mM
0.488888889	A11	0.042	A	11	H11	0 mM
0.488888889	A12	0.047	A	12	H12	0 mM
0.488888889	B2	0.06	B	2	972h-	0.5 mM
0.488888889	B3	0.037	B	3	G1	0.5 mM
0.488888889	B4	0.034	B	4	G2	0.5 mM
0.488888889	B5	0.029	B	5	G3	0.5 mM
0.488888889	B6	0.029	B	6	G4	0.5 mM
0.488888889	B7	0.043	B	7	G5	0.5 mM
0.488888889	B8	0.045	B	8	G9	0.5 mM
0.488888889	B9	0.032	B	9	G11	0.5 mM
0.488888889	B10	0.032	B	10	H9	0.5 mM
0.488888889	B11	0.029	B	11	H11	0.5 mM
0.488888889	B12	0.037	B	12	H12	0.5 mM
0.488888889	C2	0.041	C	2	972h-	1 mM
0.488888889	C3	0.033	C	3	G1	1 mM
0.488888889	C4	0.039	C	4	G2	1 mM
0.488888889	C5	0.027	C	5	G3	1 mM
0.488888889	C6	0.029	C	6	G4	1 mM
0.488888889	C7	0.036	C	7	G5	1 mM
0.488888889	C8	0.04	C	8	G9	1 mM
0.488888889	C9	0.031	C	9	G11	1 mM
0.488888889	C10	0.031	C	10	H9	1 mM
0.488888889	C11	0.03	C	11	H11	1 mM
0.488888889	C12	0.026	C	12	H12	1 mM
0.488888889	D2	0.041	D	2	972h-	1.5 mM
0.488888889	D3	0.033	D	3	G1	1.5 mM
0.488888889	D4	0.031	D	4	G2	1.5 mM
0.488888889	D5	0.04	D	5	G3	1.5 mM
0.488888889	D6	0.026	D	6	G4	1.5 mM
0.488888889	D7	0.033	D	7	G5	1.5 mM
0.488888889	D8	0.036	D	8	G9	1.5 mM
0.488888889	D9	0.027	D	9	G11	1.5 mM
0.488888889	D10	0.026	D	10	H9	1.5 mM
0.488888889	D11	0.023	D	11	H11	1.5 mM
0.488888889	D12	0.025	D	12	H12	1.5 mM
0.488888889	E2	0.039	E	2	972h-	2 mM
0.488888889	E3	0.033	E	3	G1	2 mM
0.488888889	E4	0.033	E	4	G2	2 mM
0.488888889	E5	0.032	E	5	G3	2 mM
0.488888889	E6	0.031	E	6	G4	2 mM
0.488888889	E7	0.041	E	7	G5	2 mM
0.488888889	E8	0.031	E	8	G9	2 mM
0.488888889	E9	0.026	E	9	G11	2 mM
0.488888889	E10	0.027	E	10	H9	2 mM
0.488888889	E11	0.024	E	11	H11	2 mM
0.488888889	E12	0.025	E	12	H12	2 mM
0.488888889	F2	0.035	F	2	972h-	2.5 mM
0.488888889	F3	0.027	F	3	G1	2.5 mM
0.488888889	F4	0.025	F	4	G2	2.5 mM
0.488888889	F5	0.029	F	5	G3	2.5 mM
0.488888889	F6	0.026	F	6	G4	2.5 mM
0.488888889	F7	0.038	F	7	G5	2.5 mM
0.488888889	F8	0.035	F	8	G9	2.5 mM
0.488888889	F9	0.026	F	9	G11	2.5 mM
0.488888889	F10	0.024	F	10	H9	2.5 mM
0.488888889	F11	0.024	F	11	H11	2.5 mM
0.488888889	F12	0.03	F	12	H12	2.5 mM
0.488888889	G2	0.031	G	2	972h-	3 mM
0.488888889	G3	0.026	G	3	G1	3 mM
0.488888889	G4	0.025	G	4	G2	3 mM
0.488888889	G5	0.022	G	5	G3	3 mM
0.488888889	G6	0.026	G	6	G4	3 mM
0.488888889	G7	0.035	G	7	G5	3 mM
0.488888889	G8	0.031	G	8	G9	3 mM
0.488888889	G9	0.028	G	9	G11	3 mM
0.488888889	G10	0.027	G	10	H9	3 mM
0.488888889	G11	0.027	G	11	H11	3 mM
0.488888889	G12	0.032	G	12	H12	3 mM
0.488888889	H2	0.04	H	2	972h-	3.5 mM
0.488888889	H3	0.027	H	3	G1	3.5 mM
0.488888889	H4	0.024	H	4	G2	3.5 mM
0.488888889	H5	0.019	H	5	G3	3.5 mM
0.488888889	H6	0.033	H	6	G4	3.5 mM
0.488888889	H7	0.035	H	7	G5	3.5 mM
0.488888889	H8	0.027	H	8	G9	3.5 mM
0.488888889	H9	0.023	H	9	G11	3.5 mM
0.488888889	H10	0.025	H	10	H9	3.5 mM
0.488888889	H11	0.024	H	11	H11	3.5 mM
0.488888889	H12	0.035	H	12	H12	3.5 mM
0.572222222	A2	0.056	A	2	972h-	0 mM
0.572222222	A3	0.044	A	3	G1	0 mM
0.572222222	A4	0.052	A	4	G2	0 mM
0.572222222	A5	0.033	A	5	G3	0 mM
0.572222222	A6	0.033	A	6	G4	0 mM
0.572222222	A7	0.059	A	7	G5	0 mM
0.572222222	A8	0.06	A	8	G9	0 mM
0.572222222	A9	0.046	A	9	G11	0 mM
0.572222222	A10	0.033	A	10	H9	0 mM
0.572222222	A11	0.042	A	11	H11	0 mM
0.572222222	A12	0.048	A	12	H12	0 mM
0.572222222	B2	0.061	B	2	972h-	0.5 mM
0.572222222	B3	0.038	B	3	G1	0.5 mM
0.572222222	B4	0.034	B	4	G2	0.5 mM
0.572222222	B5	0.029	B	5	G3	0.5 mM
0.572222222	B6	0.03	B	6	G4	0.5 mM
0.572222222	B7	0.043	B	7	G5	0.5 mM
0.572222222	B8	0.046	B	8	G9	0.5 mM
0.572222222	B9	0.033	B	9	G11	0.5 mM
0.572222222	B10	0.033	B	10	H9	0.5 mM
0.572222222	B11	0.029	B	11	H11	0.5 mM
0.572222222	B12	0.038	B	12	H12	0.5 mM
0.572222222	C2	0.043	C	2	972h-	1 mM
0.572222222	C3	0.033	C	3	G1	1 mM
0.572222222	C4	0.04	C	4	G2	1 mM
0.572222222	C5	0.027	C	5	G3	1 mM
0.572222222	C6	0.03	C	6	G4	1 mM
0.572222222	C7	0.036	C	7	G5	1 mM
0.572222222	C8	0.04	C	8	G9	1 mM
0.572222222	C9	0.032	C	9	G11	1 mM
0.572222222	C10	0.032	C	10	H9	1 mM
0.572222222	C11	0.03	C	11	H11	1 mM
0.572222222	C12	0.027	C	12	H12	1 mM
0.572222222	D2	0.042	D	2	972h-	1.5 mM
0.572222222	D3	0.033	D	3	G1	1.5 mM
0.572222222	D4	0.032	D	4	G2	1.5 mM
0.572222222	D5	0.041	D	5	G3	1.5 mM
0.572222222	D6	0.026	D	6	G4	1.5 mM
0.572222222	D7	0.033	D	7	G5	1.5 mM
0.572222222	D8	0.037	D	8	G9	1.5 mM
0.572222222	D9	0.028	D	9	G11	1.5 mM
0.572222222	D10	0.027	D	10	H9	1.5 mM
0.572222222	D11	0.024	D	11	H11	1.5 mM
0.572222222	D12	0.026	D	12	H12	1.5 mM
0.572222222	E2	0.04	E	2	972h-	2 mM
0.572222222	E3	0.033	E	3	G1	2 mM
0.572222222	E4	0.034	E	4	G2	2 mM
0.572222222	E5	0.033	E	5	G3	2 mM
0.572222222	E6	0.031	E	6	G4	2 mM
0.572222222	E7	0.044	E	7	G5	2 mM
0.572222222	E8	0.032	E	8	G9	2 mM
0.572222222	E9	0.026	E	9	G11	2 mM
0.572222222	E10	0.027	E	10	H9	2 mM
0.572222222	E11	0.025	E	11	H11	2 mM
0.572222222	E12	0.026	E	12	H12	2 mM
0.572222222	F2	0.036	F	2	972h-	2.5 mM
0.572222222	F3	0.027	F	3	G1	2.5 mM
0.572222222	F4	0.026	F	4	G2	2.5 mM
0.572222222	F5	0.03	F	5	G3	2.5 mM
0.572222222	F6	0.027	F	6	G4	2.5 mM
0.572222222	F7	0.038	F	7	G5	2.5 mM
0.572222222	F8	0.036	F	8	G9	2.5 mM
0.572222222	F9	0.027	F	9	G11	2.5 mM
0.572222222	F10	0.025	F	10	H9	2.5 mM
0.572222222	F11	0.025	F	11	H11	2.5 mM
0.572222222	F12	0.03	F	12	H12	2.5 mM
0.572222222	G2	0.031	G	2	972h-	3 mM
0.572222222	G3	0.026	G	3	G1	3 mM
0.572222222	G4	0.026	G	4	G2	3 mM
0.572222222	G5	0.022	G	5	G3	3 mM
0.572222222	G6	0.027	G	6	G4	3 mM
0.572222222	G7	0.035	G	7	G5	3 mM
0.572222222	G8	0.032	G	8	G9	3 mM
0.572222222	G9	0.029	G	9	G11	3 mM
0.572222222	G10	0.027	G	10	H9	3 mM
0.572222222	G11	0.027	G	11	H11	3 mM
0.572222222	G12	0.032	G	12	H12	3 mM
0.572222222	H2	0.041	H	2	972h-	3.5 mM
0.572222222	H3	0.027	H	3	G1	3.5 mM
0.572222222	H4	0.024	H	4	G2	3.5 mM
0.572222222	H5	0.02	H	5	G3	3.5 mM
0.572222222	H6	0.033	H	6	G4	3.5 mM
0.572222222	H7	0.035	H	7	G5	3.5 mM
0.572222222	H8	0.027	H	8	G9	3.5 mM
0.572222222	H9	0.024	H	9	G11	3.5 mM
0.572222222	H10	0.023	H	10	H9	3.5 mM
0.572222222	H11	0.025	H	11	H11	3.5 mM
0.572222222	H12	0.036	H	12	H12	3.5 mM
0.655555556	A2	0.058	A	2	972h-	0 mM
0.655555556	A3	0.046	A	3	G1	0 mM
0.655555556	A4	0.053	A	4	G2	0 mM
0.655555556	A5	0.033	A	5	G3	0 mM
0.655555556	A6	0.033	A	6	G4	0 mM
0.655555556	A7	0.06	A	7	G5	0 mM
0.655555556	A8	0.063	A	8	G9	0 mM
0.655555556	A9	0.048	A	9	G11	0 mM
0.655555556	A10	0.034	A	10	H9	0 mM
0.655555556	A11	0.044	A	11	H11	0 mM
0.655555556	A12	0.049	A	12	H12	0 mM
0.655555556	B2	0.061	B	2	972h-	0.5 mM
0.655555556	B3	0.039	B	3	G1	0.5 mM
0.655555556	B4	0.035	B	4	G2	0.5 mM
0.655555556	B5	0.03	B	5	G3	0.5 mM
0.655555556	B6	0.03	B	6	G4	0.5 mM
0.655555556	B7	0.044	B	7	G5	0.5 mM
0.655555556	B8	0.047	B	8	G9	0.5 mM
0.655555556	B9	0.034	B	9	G11	0.5 mM
0.655555556	B10	0.033	B	10	H9	0.5 mM
0.655555556	B11	0.03	B	11	H11	0.5 mM
0.655555556	B12	0.039	B	12	H12	0.5 mM
0.655555556	C2	0.043	C	2	972h-	1 mM
0.655555556	C3	0.034	C	3	G1	1 mM
0.655555556	C4	0.041	C	4	G2	1 mM
0.655555556	C5	0.027	C	5	G3	1 mM
0.655555556	C6	0.03	C	6	G4	1 mM
0.655555556	C7	0.037	C	7	G5	1 mM
0.655555556	C8	0.042	C	8	G9	1 mM
0.655555556	C9	0.032	C	9	G11	1 mM
0.655555556	C10	0.032	C	10	H9	1 mM
0.655555556	C11	0.031	C	11	H11	1 mM
0.655555556	C12	0.027	C	12	H12	1 mM
0.655555556	D2	0.042	D	2	972h-	1.5 mM
0.655555556	D3	0.033	D	3	G1	1.5 mM
0.655555556	D4	0.032	D	4	G2	1.5 mM
0.655555556	D5	0.041	D	5	G3	1.5 mM
0.655555556	D6	0.026	D	6	G4	1.5 mM
0.655555556	D7	0.034	D	7	G5	1.5 mM
0.655555556	D8	0.038	D	8	G9	1.5 mM
0.655555556	D9	0.029	D	9	G11	1.5 mM
0.655555556	D10	0.027	D	10	H9	1.5 mM
0.655555556	D11	0.024	D	11	H11	1.5 mM
0.655555556	D12	0.026	D	12	H12	1.5 mM
0.655555556	E2	0.041	E	2	972h-	2 mM
0.655555556	E3	0.033	E	3	G1	2 mM
0.655555556	E4	0.034	E	4	G2	2 mM
0.655555556	E5	0.033	E	5	G3	2 mM
0.655555556	E6	0.031	E	6	G4	2 mM
0.655555556	E7	0.044	E	7	G5	2 mM
0.655555556	E8	0.033	E	8	G9	2 mM
0.655555556	E9	0.027	E	9	G11	2 mM
0.655555556	E10	0.028	E	10	H9	2 mM
0.655555556	E11	0.025	E	11	H11	2 mM
0.655555556	E12	0.027	E	12	H12	2 mM
0.655555556	F2	0.037	F	2	972h-	2.5 mM
0.655555556	F3	0.027	F	3	G1	2.5 mM
0.655555556	F4	0.026	F	4	G2	2.5 mM
0.655555556	F5	0.029	F	5	G3	2.5 mM
0.655555556	F6	0.027	F	6	G4	2.5 mM
0.655555556	F7	0.038	F	7	G5	2.5 mM
0.655555556	F8	0.037	F	8	G9	2.5 mM
0.655555556	F9	0.027	F	9	G11	2.5 mM
0.655555556	F10	0.025	F	10	H9	2.5 mM
0.655555556	F11	0.025	F	11	H11	2.5 mM
0.655555556	F12	0.03	F	12	H12	2.5 mM
0.655555556	G2	0.032	G	2	972h-	3 mM
0.655555556	G3	0.026	G	3	G1	3 mM
0.655555556	G4	0.026	G	4	G2	3 mM
0.655555556	G5	0.023	G	5	G3	3 mM
0.655555556	G6	0.027	G	6	G4	3 mM
0.655555556	G7	0.035	G	7	G5	3 mM
0.655555556	G8	0.033	G	8	G9	3 mM
0.655555556	G9	0.03	G	9	G11	3 mM
0.655555556	G10	0.028	G	10	H9	3 mM
0.655555556	G11	0.027	G	11	H11	3 mM
0.655555556	G12	0.033	G	12	H12	3 mM
0.655555556	H2	0.043	H	2	972h-	3.5 mM
0.655555556	H3	0.027	H	3	G1	3.5 mM
0.655555556	H4	0.024	H	4	G2	3.5 mM
0.655555556	H5	0.02	H	5	G3	3.5 mM
0.655555556	H6	0.034	H	6	G4	3.5 mM
0.655555556	H7	0.036	H	7	G5	3.5 mM
0.655555556	H8	0.029	H	8	G9	3.5 mM
0.655555556	H9	0.024	H	9	G11	3.5 mM
0.655555556	H10	0.025	H	10	H9	3.5 mM
0.655555556	H11	0.025	H	11	H11	3.5 mM
0.655555556	H12	0.037	H	12	H12	3.5 mM
0.738888889	A2	0.059	A	2	972h-	0 mM
0.738888889	A3	0.047	A	3	G1	0 mM
0.738888889	A4	0.054	A	4	G2	0 mM
0.738888889	A5	0.034	A	5	G3	0 mM
0.738888889	A6	0.034	A	6	G4	0 mM
0.738888889	A7	0.061	A	7	G5	0 mM
0.738888889	A8	0.064	A	8	G9	0 mM
0.738888889	A9	0.049	A	9	G11	0 mM
0.738888889	A10	0.034	A	10	H9	0 mM
0.738888889	A11	0.044	A	11	H11	0 mM
0.738888889	A12	0.05	A	12	H12	0 mM
0.738888889	B2	0.062	B	2	972h-	0.5 mM
0.738888889	B3	0.038	B	3	G1	0.5 mM
0.738888889	B4	0.035	B	4	G2	0.5 mM
0.738888889	B5	0.03	B	5	G3	0.5 mM
0.738888889	B6	0.03	B	6	G4	0.5 mM
0.738888889	B7	0.044	B	7	G5	0.5 mM
0.738888889	B8	0.048	B	8	G9	0.5 mM
0.738888889	B9	0.035	B	9	G11	0.5 mM
0.738888889	B10	0.034	B	10	H9	0.5 mM
0.738888889	B11	0.03	B	11	H11	0.5 mM
0.738888889	B12	0.039	B	12	H12	0.5 mM
0.738888889	C2	0.044	C	2	972h-	1 mM
0.738888889	C3	0.034	C	3	G1	1 mM
0.738888889	C4	0.041	C	4	G2	1 mM
0.738888889	C5	0.028	C	5	G3	1 mM
0.738888889	C6	0.03	C	6	G4	1 mM
0.738888889	C7	0.037	C	7	G5	1 mM
0.738888889	C8	0.043	C	8	G9	1 mM
0.738888889	C9	0.033	C	9	G11	1 mM
0.738888889	C10	0.033	C	10	H9	1 mM
0.738888889	C11	0.031	C	11	H11	1 mM
0.738888889	C12	0.028	C	12	H12	1 mM
0.738888889	D2	0.043	D	2	972h-	1.5 mM
0.738888889	D3	0.033	D	3	G1	1.5 mM
0.738888889	D4	0.033	D	4	G2	1.5 mM
0.738888889	D5	0.041	D	5	G3	1.5 mM
0.738888889	D6	0.026	D	6	G4	1.5 mM
0.738888889	D7	0.034	D	7	G5	1.5 mM
0.738888889	D8	0.04	D	8	G9	1.5 mM
0.738888889	D9	0.029	D	9	G11	1.5 mM
0.738888889	D10	0.028	D	10	H9	1.5 mM
0.738888889	D11	0.025	D	11	H11	1.5 mM
0.738888889	D12	0.027	D	12	H12	1.5 mM
0.738888889	E2	0.042	E	2	972h-	2 mM
0.738888889	E3	0.034	E	3	G1	2 mM
0.738888889	E4	0.034	E	4	G2	2 mM
0.738888889	E5	0.034	E	5	G3	2 mM
0.738888889	E6	0.031	E	6	G4	2 mM
0.738888889	E7	0.044	E	7	G5	2 mM
0.738888889	E8	0.034	E	8	G9	2 mM
0.738888889	E9	0.028	E	9	G11	2 mM
0.738888889	E10	0.027	E	10	H9	2 mM
0.738888889	E11	0.025	E	11	H11	2 mM
0.738888889	E12	0.027	E	12	H12	2 mM
0.738888889	F2	0.038	F	2	972h-	2.5 mM
0.738888889	F3	0.028	F	3	G1	2.5 mM
0.738888889	F4	0.026	F	4	G2	2.5 mM
0.738888889	F5	0.03	F	5	G3	2.5 mM
0.738888889	F6	0.027	F	6	G4	2.5 mM
0.738888889	F7	0.038	F	7	G5	2.5 mM
0.738888889	F8	0.038	F	8	G9	2.5 mM
0.738888889	F9	0.028	F	9	G11	2.5 mM
0.738888889	F10	0.026	F	10	H9	2.5 mM
0.738888889	F11	0.026	F	11	H11	2.5 mM
0.738888889	F12	0.031	F	12	H12	2.5 mM
0.738888889	G2	0.033	G	2	972h-	3 mM
0.738888889	G3	0.027	G	3	G1	3 mM
0.738888889	G4	0.026	G	4	G2	3 mM
0.738888889	G5	0.023	G	5	G3	3 mM
0.738888889	G6	0.027	G	6	G4	3 mM
0.738888889	G7	0.036	G	7	G5	3 mM
0.738888889	G8	0.034	G	8	G9	3 mM
0.738888889	G9	0.03	G	9	G11	3 mM
0.738888889	G10	0.028	G	10	H9	3 mM
0.738888889	G11	0.028	G	11	H11	3 mM
0.738888889	G12	0.033	G	12	H12	3 mM
0.738888889	H2	0.044	H	2	972h-	3.5 mM
0.738888889	H3	0.028	H	3	G1	3.5 mM
0.738888889	H4	0.024	H	4	G2	3.5 mM
0.738888889	H5	0.02	H	5	G3	3.5 mM
0.738888889	H6	0.034	H	6	G4	3.5 mM
0.738888889	H7	0.036	H	7	G5	3.5 mM
0.738888889	H8	0.03	H	8	G9	3.5 mM
0.738888889	H9	0.025	H	9	G11	3.5 mM
0.738888889	H10	0.026	H	10	H9	3.5 mM
0.738888889	H11	0.026	H	11	H11	3.5 mM
0.738888889	H12	0.037	H	12	H12	3.5 mM
0.822222222	A2	0.061	A	2	972h-	0 mM
0.822222222	A3	0.048	A	3	G1	0 mM
0.822222222	A4	0.055	A	4	G2	0 mM
0.822222222	A5	0.035	A	5	G3	0 mM
0.822222222	A6	0.035	A	6	G4	0 mM
0.822222222	A7	0.062	A	7	G5	0 mM
0.822222222	A8	0.066	A	8	G9	0 mM
0.822222222	A9	0.051	A	9	G11	0 mM
0.822222222	A10	0.035	A	10	H9	0 mM
0.822222222	A11	0.044	A	11	H11	0 mM
0.822222222	A12	0.051	A	12	H12	0 mM
0.822222222	B2	0.063	B	2	972h-	0.5 mM
0.822222222	B3	0.039	B	3	G1	0.5 mM
0.822222222	B4	0.035	B	4	G2	0.5 mM
0.822222222	B5	0.031	B	5	G3	0.5 mM
0.822222222	B6	0.031	B	6	G4	0.5 mM
0.822222222	B7	0.045	B	7	G5	0.5 mM
0.822222222	B8	0.049	B	8	G9	0.5 mM
0.822222222	B9	0.036	B	9	G11	0.5 mM
0.822222222	B10	0.035	B	10	H9	0.5 mM
0.822222222	B11	0.031	B	11	H11	0.5 mM
0.822222222	B12	0.04	B	12	H12	0.5 mM
0.822222222	C2	0.045	C	2	972h-	1 mM
0.822222222	C3	0.034	C	3	G1	1 mM
0.822222222	C4	0.042	C	4	G2	1 mM
0.822222222	C5	0.028	C	5	G3	1 mM
0.822222222	C6	0.03	C	6	G4	1 mM
0.822222222	C7	0.038	C	7	G5	1 mM
0.822222222	C8	0.044	C	8	G9	1 mM
0.822222222	C9	0.034	C	9	G11	1 mM
0.822222222	C10	0.033	C	10	H9	1 mM
0.822222222	C11	0.032	C	11	H11	1 mM
0.822222222	C12	0.029	C	12	H12	1 mM
0.822222222	D2	0.044	D	2	972h-	1.5 mM
0.822222222	D3	0.034	D	3	G1	1.5 mM
0.822222222	D4	0.033	D	4	G2	1.5 mM
0.822222222	D5	0.042	D	5	G3	1.5 mM
0.822222222	D6	0.027	D	6	G4	1.5 mM
0.822222222	D7	0.035	D	7	G5	1.5 mM
0.822222222	D8	0.041	D	8	G9	1.5 mM
0.822222222	D9	0.03	D	9	G11	1.5 mM
0.822222222	D10	0.029	D	10	H9	1.5 mM
0.822222222	D11	0.025	D	11	H11	1.5 mM
0.822222222	D12	0.028	D	12	H12	1.5 mM
0.822222222	E2	0.043	E	2	972h-	2 mM
0.822222222	E3	0.034	E	3	G1	2 mM
0.822222222	E4	0.035	E	4	G2	2 mM
0.822222222	E5	0.034	E	5	G3	2 mM
0.822222222	E6	0.032	E	6	G4	2 mM
0.822222222	E7	0.045	E	7	G5	2 mM
0.822222222	E8	0.035	E	8	G9	2 mM
0.822222222	E9	0.029	E	9	G11	2 mM
0.822222222	E10	0.027	E	10	H9	2 mM
0.822222222	E11	0.026	E	11	H11	2 mM
0.822222222	E12	0.028	E	12	H12	2 mM
0.822222222	F2	0.039	F	2	972h-	2.5 mM
0.822222222	F3	0.028	F	3	G1	2.5 mM
0.822222222	F4	0.027	F	4	G2	2.5 mM
0.822222222	F5	0.03	F	5	G3	2.5 mM
0.822222222	F6	0.028	F	6	G4	2.5 mM
0.822222222	F7	0.038	F	7	G5	2.5 mM
0.822222222	F8	0.039	F	8	G9	2.5 mM
0.822222222	F9	0.029	F	9	G11	2.5 mM
0.822222222	F10	0.026	F	10	H9	2.5 mM
0.822222222	F11	0.025	F	11	H11	2.5 mM
0.822222222	F12	0.032	F	12	H12	2.5 mM
0.822222222	G2	0.034	G	2	972h-	3 mM
0.822222222	G3	0.027	G	3	G1	3 mM
0.822222222	G4	0.027	G	4	G2	3 mM
0.822222222	G5	0.023	G	5	G3	3 mM
0.822222222	G6	0.028	G	6	G4	3 mM
0.822222222	G7	0.036	G	7	G5	3 mM
0.822222222	G8	0.035	G	8	G9	3 mM
0.822222222	G9	0.031	G	9	G11	3 mM
0.822222222	G10	0.029	G	10	H9	3 mM
0.822222222	G11	0.028	G	11	H11	3 mM
0.822222222	G12	0.034	G	12	H12	3 mM
0.822222222	H2	0.048	H	2	972h-	3.5 mM
0.822222222	H3	0.028	H	3	G1	3.5 mM
0.822222222	H4	0.023	H	4	G2	3.5 mM
0.822222222	H5	0.021	H	5	G3	3.5 mM
0.822222222	H6	0.035	H	6	G4	3.5 mM
0.822222222	H7	0.037	H	7	G5	3.5 mM
0.822222222	H8	0.031	H	8	G9	3.5 mM
0.822222222	H9	0.025	H	9	G11	3.5 mM
0.822222222	H10	0.027	H	10	H9	3.5 mM
0.822222222	H11	0.026	H	11	H11	3.5 mM
0.822222222	H12	0.038	H	12	H12	3.5 mM
0.905555556	A2	0.062	A	2	972h-	0 mM
0.905555556	A3	0.049	A	3	G1	0 mM
0.905555556	A4	0.056	A	4	G2	0 mM
0.905555556	A5	0.035	A	5	G3	0 mM
0.905555556	A6	0.035	A	6	G4	0 mM
0.905555556	A7	0.062	A	7	G5	0 mM
0.905555556	A8	0.067	A	8	G9	0 mM
0.905555556	A9	0.053	A	9	G11	0 mM
0.905555556	A10	0.036	A	10	H9	0 mM
0.905555556	A11	0.045	A	11	H11	0 mM
0.905555556	A12	0.052	A	12	H12	0 mM
0.905555556	B2	0.063	B	2	972h-	0.5 mM
0.905555556	B3	0.039	B	3	G1	0.5 mM
0.905555556	B4	0.036	B	4	G2	0.5 mM
0.905555556	B5	0.031	B	5	G3	0.5 mM
0.905555556	B6	0.031	B	6	G4	0.5 mM
0.905555556	B7	0.045	B	7	G5	0.5 mM
0.905555556	B8	0.05	B	8	G9	0.5 mM
0.905555556	B9	0.037	B	9	G11	0.5 mM
0.905555556	B10	0.035	B	10	H9	0.5 mM
0.905555556	B11	0.031	B	11	H11	0.5 mM
0.905555556	B12	0.04	B	12	H12	0.5 mM
0.905555556	C2	0.046	C	2	972h-	1 mM
0.905555556	C3	0.035	C	3	G1	1 mM
0.905555556	C4	0.043	C	4	G2	1 mM
0.905555556	C5	0.029	C	5	G3	1 mM
0.905555556	C6	0.03	C	6	G4	1 mM
0.905555556	C7	0.038	C	7	G5	1 mM
0.905555556	C8	0.044	C	8	G9	1 mM
0.905555556	C9	0.035	C	9	G11	1 mM
0.905555556	C10	0.034	C	10	H9	1 mM
0.905555556	C11	0.033	C	11	H11	1 mM
0.905555556	C12	0.029	C	12	H12	1 mM
0.905555556	D2	0.045	D	2	972h-	1.5 mM
0.905555556	D3	0.034	D	3	G1	1.5 mM
0.905555556	D4	0.034	D	4	G2	1.5 mM
0.905555556	D5	0.043	D	5	G3	1.5 mM
0.905555556	D6	0.027	D	6	G4	1.5 mM
0.905555556	D7	0.035	D	7	G5	1.5 mM
0.905555556	D8	0.042	D	8	G9	1.5 mM
0.905555556	D9	0.03	D	9	G11	1.5 mM
0.905555556	D10	0.03	D	10	H9	1.5 mM
0.905555556	D11	0.025	D	11	H11	1.5 mM
0.905555556	D12	0.028	D	12	H12	1.5 mM
0.905555556	E2	0.044	E	2	972h-	2 mM
0.905555556	E3	0.034	E	3	G1	2 mM
0.905555556	E4	0.035	E	4	G2	2 mM
0.905555556	E5	0.035	E	5	G3	2 mM
0.905555556	E6	0.033	E	6	G4	2 mM
0.905555556	E7	0.046	E	7	G5	2 mM
0.905555556	E8	0.036	E	8	G9	2 mM
0.905555556	E9	0.03	E	9	G11	2 mM
0.905555556	E10	0.028	E	10	H9	2 mM
0.905555556	E11	0.026	E	11	H11	2 mM
0.905555556	E12	0.029	E	12	H12	2 mM
0.905555556	F2	0.039	F	2	972h-	2.5 mM
0.905555556	F3	0.029	F	3	G1	2.5 mM
0.905555556	F4	0.027	F	4	G2	2.5 mM
0.905555556	F5	0.03	F	5	G3	2.5 mM
0.905555556	F6	0.028	F	6	G4	2.5 mM
0.905555556	F7	0.038	F	7	G5	2.5 mM
0.905555556	F8	0.041	F	8	G9	2.5 mM
0.905555556	F9	0.03	F	9	G11	2.5 mM
0.905555556	F10	0.027	F	10	H9	2.5 mM
0.905555556	F11	0.026	F	11	H11	2.5 mM
0.905555556	F12	0.032	F	12	H12	2.5 mM
0.905555556	G2	0.034	G	2	972h-	3 mM
0.905555556	G3	0.028	G	3	G1	3 mM
0.905555556	G4	0.027	G	4	G2	3 mM
0.905555556	G5	0.024	G	5	G3	3 mM
0.905555556	G6	0.028	G	6	G4	3 mM
0.905555556	G7	0.037	G	7	G5	3 mM
0.905555556	G8	0.036	G	8	G9	3 mM
0.905555556	G9	0.032	G	9	G11	3 mM
0.905555556	G10	0.029	G	10	H9	3 mM
0.905555556	G11	0.029	G	11	H11	3 mM
0.905555556	G12	0.035	G	12	H12	3 mM
0.905555556	H2	0.049	H	2	972h-	3.5 mM
0.905555556	H3	0.028	H	3	G1	3.5 mM
0.905555556	H4	0.024	H	4	G2	3.5 mM
0.905555556	H5	0.021	H	5	G3	3.5 mM
0.905555556	H6	0.035	H	6	G4	3.5 mM
0.905555556	H7	0.037	H	7	G5	3.5 mM
0.905555556	H8	0.032	H	8	G9	3.5 mM
0.905555556	H9	0.026	H	9	G11	3.5 mM
0.905555556	H10	0.027	H	10	H9	3.5 mM
0.905555556	H11	0.026	H	11	H11	3.5 mM
0.905555556	H12	0.038	H	12	H12	3.5 mM
0.988888889	A2	0.063	A	2	972h-	0 mM
0.988888889	A3	0.05	A	3	G1	0 mM
0.988888889	A4	0.057	A	4	G2	0 mM
0.988888889	A5	0.036	A	5	G3	0 mM
0.988888889	A6	0.036	A	6	G4	0 mM
0.988888889	A7	0.063	A	7	G5	0 mM
0.988888889	A8	0.067	A	8	G9	0 mM
0.988888889	A9	0.055	A	9	G11	0 mM
0.988888889	A10	0.037	A	10	H9	0 mM
0.988888889	A11	0.045	A	11	H11	0 mM
0.988888889	A12	0.053	A	12	H12	0 mM
0.988888889	B2	0.064	B	2	972h-	0.5 mM
0.988888889	B3	0.04	B	3	G1	0.5 mM
0.988888889	B4	0.037	B	4	G2	0.5 mM
0.988888889	B5	0.032	B	5	G3	0.5 mM
0.988888889	B6	0.032	B	6	G4	0.5 mM
0.988888889	B7	0.045	B	7	G5	0.5 mM
0.988888889	B8	0.05	B	8	G9	0.5 mM
0.988888889	B9	0.038	B	9	G11	0.5 mM
0.988888889	B10	0.036	B	10	H9	0.5 mM
0.988888889	B11	0.032	B	11	H11	0.5 mM
0.988888889	B12	0.041	B	12	H12	0.5 mM
0.988888889	C2	0.047	C	2	972h-	1 mM
0.988888889	C3	0.034	C	3	G1	1 mM
0.988888889	C4	0.043	C	4	G2	1 mM
0.988888889	C5	0.03	C	5	G3	1 mM
0.988888889	C6	0.03	C	6	G4	1 mM
0.988888889	C7	0.038	C	7	G5	1 mM
0.988888889	C8	0.044	C	8	G9	1 mM
0.988888889	C9	0.035	C	9	G11	1 mM
0.988888889	C10	0.034	C	10	H9	1 mM
0.988888889	C11	0.033	C	11	H11	1 mM
0.988888889	C12	0.03	C	12	H12	1 mM
0.988888889	D2	0.045	D	2	972h-	1.5 mM
0.988888889	D3	0.034	D	3	G1	1.5 mM
0.988888889	D4	0.034	D	4	G2	1.5 mM
0.988888889	D5	0.043	D	5	G3	1.5 mM
0.988888889	D6	0.028	D	6	G4	1.5 mM
0.988888889	D7	0.036	D	7	G5	1.5 mM
0.988888889	D8	0.044	D	8	G9	1.5 mM
0.988888889	D9	0.031	D	9	G11	1.5 mM
0.988888889	D10	0.03	D	10	H9	1.5 mM
0.988888889	D11	0.026	D	11	H11	1.5 mM
0.988888889	D12	0.029	D	12	H12	1.5 mM
0.988888889	E2	0.044	E	2	972h-	2 mM
0.988888889	E3	0.035	E	3	G1	2 mM
0.988888889	E4	0.035	E	4	G2	2 mM
0.988888889	E5	0.036	E	5	G3	2 mM
0.988888889	E6	0.033	E	6	G4	2 mM
0.988888889	E7	0.046	E	7	G5	2 mM
0.988888889	E8	0.037	E	8	G9	2 mM
0.988888889	E9	0.031	E	9	G11	2 mM
0.988888889	E10	0.029	E	10	H9	2 mM
0.988888889	E11	0.027	E	11	H11	2 mM
0.988888889	E12	0.029	E	12	H12	2 mM
0.988888889	F2	0.04	F	2	972h-	2.5 mM
0.988888889	F3	0.029	F	3	G1	2.5 mM
0.988888889	F4	0.028	F	4	G2	2.5 mM
0.988888889	F5	0.031	F	5	G3	2.5 mM
0.988888889	F6	0.028	F	6	G4	2.5 mM
0.988888889	F7	0.039	F	7	G5	2.5 mM
0.988888889	F8	0.041	F	8	G9	2.5 mM
0.988888889	F9	0.03	F	9	G11	2.5 mM
0.988888889	F10	0.027	F	10	H9	2.5 mM
0.988888889	F11	0.027	F	11	H11	2.5 mM
0.988888889	F12	0.033	F	12	H12	2.5 mM
0.988888889	G2	0.035	G	2	972h-	3 mM
0.988888889	G3	0.028	G	3	G1	3 mM
0.988888889	G4	0.028	G	4	G2	3 mM
0.988888889	G5	0.024	G	5	G3	3 mM
0.988888889	G6	0.028	G	6	G4	3 mM
0.988888889	G7	0.037	G	7	G5	3 mM
0.988888889	G8	0.037	G	8	G9	3 mM
0.988888889	G9	0.033	G	9	G11	3 mM
0.988888889	G10	0.03	G	10	H9	3 mM
0.988888889	G11	0.029	G	11	H11	3 mM
0.988888889	G12	0.035	G	12	H12	3 mM
0.988888889	H2	0.05	H	2	972h-	3.5 mM
0.988888889	H3	0.028	H	3	G1	3.5 mM
0.988888889	H4	0.025	H	4	G2	3.5 mM
0.988888889	H5	0.022	H	5	G3	3.5 mM
0.988888889	H6	0.036	H	6	G4	3.5 mM
0.988888889	H7	0.038	H	7	G5	3.5 mM
0.988888889	H8	0.033	H	8	G9	3.5 mM
0.988888889	H9	0.026	H	9	G11	3.5 mM
0.988888889	H10	0.027	H	10	H9	3.5 mM
0.988888889	H11	0.026	H	11	H11	3.5 mM
0.988888889	H12	0.039	H	12	H12	3.5 mM
1.072222222	A2	0.065	A	2	972h-	0 mM
1.072222222	A3	0.05	A	3	G1	0 mM
1.072222222	A4	0.058	A	4	G2	0 mM
1.072222222	A5	0.037	A	5	G3	0 mM
1.072222222	A6	0.037	A	6	G4	0 mM
1.072222222	A7	0.064	A	7	G5	0 mM
1.072222222	A8	0.068	A	8	G9	0 mM
1.072222222	A9	0.056	A	9	G11	0 mM
1.072222222	A10	0.038	A	10	H9	0 mM
1.072222222	A11	0.046	A	11	H11	0 mM
1.072222222	A12	0.054	A	12	H12	0 mM
1.072222222	B2	0.065	B	2	972h-	0.5 mM
1.072222222	B3	0.04	B	3	G1	0.5 mM
1.072222222	B4	0.038	B	4	G2	0.5 mM
1.072222222	B5	0.033	B	5	G3	0.5 mM
1.072222222	B6	0.033	B	6	G4	0.5 mM
1.072222222	B7	0.046	B	7	G5	0.5 mM
1.072222222	B8	0.051	B	8	G9	0.5 mM
1.072222222	B9	0.038	B	9	G11	0.5 mM
1.072222222	B10	0.036	B	10	H9	0.5 mM
1.072222222	B11	0.032	B	11	H11	0.5 mM
1.072222222	B12	0.041	B	12	H12	0.5 mM
1.072222222	C2	0.047	C	2	972h-	1 mM
1.072222222	C3	0.035	C	3	G1	1 mM
1.072222222	C4	0.044	C	4	G2	1 mM
1.072222222	C5	0.03	C	5	G3	1 mM
1.072222222	C6	0.031	C	6	G4	1 mM
1.072222222	C7	0.039	C	7	G5	1 mM
1.072222222	C8	0.045	C	8	G9	1 mM
1.072222222	C9	0.036	C	9	G11	1 mM
1.072222222	C10	0.035	C	10	H9	1 mM
1.072222222	C11	0.034	C	11	H11	1 mM
1.072222222	C12	0.031	C	12	H12	1 mM
1.072222222	D2	0.046	D	2	972h-	1.5 mM
1.072222222	D3	0.035	D	3	G1	1.5 mM
1.072222222	D4	0.035	D	4	G2	1.5 mM
1.072222222	D5	0.044	D	5	G3	1.5 mM
1.072222222	D6	0.029	D	6	G4	1.5 mM
1.072222222	D7	0.036	D	7	G5	1.5 mM
1.072222222	D8	0.045	D	8	G9	1.5 mM
1.072222222	D9	0.032	D	9	G11	1.5 mM
1.072222222	D10	0.031	D	10	H9	1.5 mM
1.072222222	D11	0.026	D	11	H11	1.5 mM
1.072222222	D12	0.03	D	12	H12	1.5 mM
1.072222222	E2	0.045	E	2	972h-	2 mM
1.072222222	E3	0.035	E	3	G1	2 mM
1.072222222	E4	0.036	E	4	G2	2 mM
1.072222222	E5	0.036	E	5	G3	2 mM
1.072222222	E6	0.034	E	6	G4	2 mM
1.072222222	E7	0.046	E	7	G5	2 mM
1.072222222	E8	0.038	E	8	G9	2 mM
1.072222222	E9	0.031	E	9	G11	2 mM
1.072222222	E10	0.029	E	10	H9	2 mM
1.072222222	E11	0.027	E	11	H11	2 mM
1.072222222	E12	0.03	E	12	H12	2 mM
1.072222222	F2	0.04	F	2	972h-	2.5 mM
1.072222222	F3	0.029	F	3	G1	2.5 mM
1.072222222	F4	0.028	F	4	G2	2.5 mM
1.072222222	F5	0.031	F	5	G3	2.5 mM
1.072222222	F6	0.029	F	6	G4	2.5 mM
1.072222222	F7	0.04	F	7	G5	2.5 mM
1.072222222	F8	0.042	F	8	G9	2.5 mM
1.072222222	F9	0.031	F	9	G11	2.5 mM
1.072222222	F10	0.028	F	10	H9	2.5 mM
1.072222222	F11	0.027	F	11	H11	2.5 mM
1.072222222	F12	0.033	F	12	H12	2.5 mM
1.072222222	G2	0.036	G	2	972h-	3 mM
1.072222222	G3	0.028	G	3	G1	3 mM
1.072222222	G4	0.028	G	4	G2	3 mM
1.072222222	G5	0.025	G	5	G3	3 mM
1.072222222	G6	0.029	G	6	G4	3 mM
1.072222222	G7	0.038	G	7	G5	3 mM
1.072222222	G8	0.038	G	8	G9	3 mM
1.072222222	G9	0.033	G	9	G11	3 mM
1.072222222	G10	0.03	G	10	H9	3 mM
1.072222222	G11	0.029	G	11	H11	3 mM
1.072222222	G12	0.036	G	12	H12	3 mM
1.072222222	H2	0.051	H	2	972h-	3.5 mM
1.072222222	H3	0.029	H	3	G1	3.5 mM
1.072222222	H4	0.027	H	4	G2	3.5 mM
1.072222222	H5	0.022	H	5	G3	3.5 mM
1.072222222	H6	0.036	H	6	G4	3.5 mM
1.072222222	H7	0.038	H	7	G5	3.5 mM
1.072222222	H8	0.034	H	8	G9	3.5 mM
1.072222222	H9	0.027	H	9	G11	3.5 mM
1.072222222	H10	0.027	H	10	H9	3.5 mM
1.072222222	H11	0.027	H	11	H11	3.5 mM
1.072222222	H12	0.039	H	12	H12	3.5 mM
1.155555556	A2	0.066	A	2	972h-	0 mM
1.155555556	A3	0.051	A	3	G1	0 mM
1.155555556	A4	0.059	A	4	G2	0 mM
1.155555556	A5	0.038	A	5	G3	0 mM
1.155555556	A6	0.038	A	6	G4	0 mM
1.155555556	A7	0.064	A	7	G5	0 mM
1.155555556	A8	0.07	A	8	G9	0 mM
1.155555556	A9	0.058	A	9	G11	0 mM
1.155555556	A10	0.038	A	10	H9	0 mM
1.155555556	A11	0.047	A	11	H11	0 mM
1.155555556	A12	0.055	A	12	H12	0 mM
1.155555556	B2	0.066	B	2	972h-	0.5 mM
1.155555556	B3	0.04	B	3	G1	0.5 mM
1.155555556	B4	0.038	B	4	G2	0.5 mM
1.155555556	B5	0.033	B	5	G3	0.5 mM
1.155555556	B6	0.033	B	6	G4	0.5 mM
1.155555556	B7	0.046	B	7	G5	0.5 mM
1.155555556	B8	0.052	B	8	G9	0.5 mM
1.155555556	B9	0.039	B	9	G11	0.5 mM
1.155555556	B10	0.037	B	10	H9	0.5 mM
1.155555556	B11	0.033	B	11	H11	0.5 mM
1.155555556	B12	0.041	B	12	H12	0.5 mM
1.155555556	C2	0.048	C	2	972h-	1 mM
1.155555556	C3	0.035	C	3	G1	1 mM
1.155555556	C4	0.045	C	4	G2	1 mM
1.155555556	C5	0.031	C	5	G3	1 mM
1.155555556	C6	0.031	C	6	G4	1 mM
1.155555556	C7	0.039	C	7	G5	1 mM
1.155555556	C8	0.046	C	8	G9	1 mM
1.155555556	C9	0.037	C	9	G11	1 mM
1.155555556	C10	0.036	C	10	H9	1 mM
1.155555556	C11	0.034	C	11	H11	1 mM
1.155555556	C12	0.031	C	12	H12	1 mM
1.155555556	D2	0.046	D	2	972h-	1.5 mM
1.155555556	D3	0.035	D	3	G1	1.5 mM
1.155555556	D4	0.036	D	4	G2	1.5 mM
1.155555556	D5	0.045	D	5	G3	1.5 mM
1.155555556	D6	0.029	D	6	G4	1.5 mM
1.155555556	D7	0.037	D	7	G5	1.5 mM
1.155555556	D8	0.046	D	8	G9	1.5 mM
1.155555556	D9	0.033	D	9	G11	1.5 mM
1.155555556	D10	0.031	D	10	H9	1.5 mM
1.155555556	D11	0.027	D	11	H11	1.5 mM
1.155555556	D12	0.03	D	12	H12	1.5 mM
1.155555556	E2	0.046	E	2	972h-	2 mM
1.155555556	E3	0.036	E	3	G1	2 mM
1.155555556	E4	0.037	E	4	G2	2 mM
1.155555556	E5	0.037	E	5	G3	2 mM
1.155555556	E6	0.034	E	6	G4	2 mM
1.155555556	E7	0.048	E	7	G5	2 mM
1.155555556	E8	0.039	E	8	G9	2 mM
1.155555556	E9	0.032	E	9	G11	2 mM
1.155555556	E10	0.03	E	10	H9	2 mM
1.155555556	E11	0.028	E	11	H11	2 mM
1.155555556	E12	0.031	E	12	H12	2 mM
1.155555556	F2	0.041	F	2	972h-	2.5 mM
1.155555556	F3	0.029	F	3	G1	2.5 mM
1.155555556	F4	0.029	F	4	G2	2.5 mM
1.155555556	F5	0.032	F	5	G3	2.5 mM
1.155555556	F6	0.03	F	6	G4	2.5 mM
1.155555556	F7	0.04	F	7	G5	2.5 mM
1.155555556	F8	0.043	F	8	G9	2.5 mM
1.155555556	F9	0.032	F	9	G11	2.5 mM
1.155555556	F10	0.028	F	10	H9	2.5 mM
1.155555556	F11	0.027	F	11	H11	2.5 mM
1.155555556	F12	0.034	F	12	H12	2.5 mM
1.155555556	G2	0.036	G	2	972h-	3 mM
1.155555556	G3	0.028	G	3	G1	3 mM
1.155555556	G4	0.029	G	4	G2	3 mM
1.155555556	G5	0.025	G	5	G3	3 mM
1.155555556	G6	0.029	G	6	G4	3 mM
1.155555556	G7	0.038	G	7	G5	3 mM
1.155555556	G8	0.039	G	8	G9	3 mM
1.155555556	G9	0.034	G	9	G11	3 mM
1.155555556	G10	0.03	G	10	H9	3 mM
1.155555556	G11	0.029	G	11	H11	3 mM
1.155555556	G12	0.037	G	12	H12	3 mM
1.155555556	H2	0.052	H	2	972h-	3.5 mM
1.155555556	H3	0.029	H	3	G1	3.5 mM
1.155555556	H4	0.028	H	4	G2	3.5 mM
1.155555556	H5	0.023	H	5	G3	3.5 mM
1.155555556	H6	0.037	H	6	G4	3.5 mM
1.155555556	H7	0.038	H	7	G5	3.5 mM
1.155555556	H8	0.034	H	8	G9	3.5 mM
1.155555556	H9	0.027	H	9	G11	3.5 mM
1.155555556	H10	0.029	H	10	H9	3.5 mM
1.155555556	H11	0.027	H	11	H11	3.5 mM
1.155555556	H12	0.04	H	12	H12	3.5 mM
1.238888889	A2	0.067	A	2	972h-	0 mM
1.238888889	A3	0.051	A	3	G1	0 mM
1.238888889	A4	0.06	A	4	G2	0 mM
1.238888889	A5	0.038	A	5	G3	0 mM
1.238888889	A6	0.038	A	6	G4	0 mM
1.238888889	A7	0.065	A	7	G5	0 mM
1.238888889	A8	0.071	A	8	G9	0 mM
1.238888889	A9	0.06	A	9	G11	0 mM
1.238888889	A10	0.039	A	10	H9	0 mM
1.238888889	A11	0.047	A	11	H11	0 mM
1.238888889	A12	0.055	A	12	H12	0 mM
1.238888889	B2	0.067	B	2	972h-	0.5 mM
1.238888889	B3	0.04	B	3	G1	0.5 mM
1.238888889	B4	0.039	B	4	G2	0.5 mM
1.238888889	B5	0.034	B	5	G3	0.5 mM
1.238888889	B6	0.034	B	6	G4	0.5 mM
1.238888889	B7	0.047	B	7	G5	0.5 mM
1.238888889	B8	0.053	B	8	G9	0.5 mM
1.238888889	B9	0.04	B	9	G11	0.5 mM
1.238888889	B10	0.037	B	10	H9	0.5 mM
1.238888889	B11	0.033	B	11	H11	0.5 mM
1.238888889	B12	0.042	B	12	H12	0.5 mM
1.238888889	C2	0.049	C	2	972h-	1 mM
1.238888889	C3	0.035	C	3	G1	1 mM
1.238888889	C4	0.046	C	4	G2	1 mM
1.238888889	C5	0.032	C	5	G3	1 mM
1.238888889	C6	0.032	C	6	G4	1 mM
1.238888889	C7	0.039	C	7	G5	1 mM
1.238888889	C8	0.046	C	8	G9	1 mM
1.238888889	C9	0.038	C	9	G11	1 mM
1.238888889	C10	0.036	C	10	H9	1 mM
1.238888889	C11	0.035	C	11	H11	1 mM
1.238888889	C12	0.032	C	12	H12	1 mM
1.238888889	D2	0.047	D	2	972h-	1.5 mM
1.238888889	D3	0.035	D	3	G1	1.5 mM
1.238888889	D4	0.036	D	4	G2	1.5 mM
1.238888889	D5	0.046	D	5	G3	1.5 mM
1.238888889	D6	0.03	D	6	G4	1.5 mM
1.238888889	D7	0.037	D	7	G5	1.5 mM
1.238888889	D8	0.047	D	8	G9	1.5 mM
1.238888889	D9	0.033	D	9	G11	1.5 mM
1.238888889	D10	0.032	D	10	H9	1.5 mM
1.238888889	D11	0.027	D	11	H11	1.5 mM
1.238888889	D12	0.031	D	12	H12	1.5 mM
1.238888889	E2	0.047	E	2	972h-	2 mM
1.238888889	E3	0.036	E	3	G1	2 mM
1.238888889	E4	0.037	E	4	G2	2 mM
1.238888889	E5	0.037	E	5	G3	2 mM
1.238888889	E6	0.035	E	6	G4	2 mM
1.238888889	E7	0.048	E	7	G5	2 mM
1.238888889	E8	0.04	E	8	G9	2 mM
1.238888889	E9	0.033	E	9	G11	2 mM
1.238888889	E10	0.03	E	10	H9	2 mM
1.238888889	E11	0.028	E	11	H11	2 mM
1.238888889	E12	0.031	E	12	H12	2 mM
1.238888889	F2	0.042	F	2	972h-	2.5 mM
1.238888889	F3	0.03	F	3	G1	2.5 mM
1.238888889	F4	0.029	F	4	G2	2.5 mM
1.238888889	F5	0.033	F	5	G3	2.5 mM
1.238888889	F6	0.03	F	6	G4	2.5 mM
1.238888889	F7	0.041	F	7	G5	2.5 mM
1.238888889	F8	0.044	F	8	G9	2.5 mM
1.238888889	F9	0.032	F	9	G11	2.5 mM
1.238888889	F10	0.029	F	10	H9	2.5 mM
1.238888889	F11	0.028	F	11	H11	2.5 mM
1.238888889	F12	0.035	F	12	H12	2.5 mM
1.238888889	G2	0.037	G	2	972h-	3 mM
1.238888889	G3	0.029	G	3	G1	3 mM
1.238888889	G4	0.029	G	4	G2	3 mM
1.238888889	G5	0.026	G	5	G3	3 mM
1.238888889	G6	0.03	G	6	G4	3 mM
1.238888889	G7	0.038	G	7	G5	3 mM
1.238888889	G8	0.039	G	8	G9	3 mM
1.238888889	G9	0.035	G	9	G11	3 mM
1.238888889	G10	0.031	G	10	H9	3 mM
1.238888889	G11	0.03	G	11	H11	3 mM
1.238888889	G12	0.037	G	12	H12	3 mM
1.238888889	H2	0.053	H	2	972h-	3.5 mM
1.238888889	H3	0.029	H	3	G1	3.5 mM
1.238888889	H4	0.029	H	4	G2	3.5 mM
1.238888889	H5	0.023	H	5	G3	3.5 mM
1.238888889	H6	0.038	H	6	G4	3.5 mM
1.238888889	H7	0.039	H	7	G5	3.5 mM
1.238888889	H8	0.035	H	8	G9	3.5 mM
1.238888889	H9	0.028	H	9	G11	3.5 mM
1.238888889	H10	0.031	H	10	H9	3.5 mM
1.238888889	H11	0.028	H	11	H11	3.5 mM
1.238888889	H12	0.041	H	12	H12	3.5 mM
1.322222222	A2	0.069	A	2	972h-	0 mM
1.322222222	A3	0.052	A	3	G1	0 mM
1.322222222	A4	0.062	A	4	G2	0 mM
1.322222222	A5	0.039	A	5	G3	0 mM
1.322222222	A6	0.039	A	6	G4	0 mM
1.322222222	A7	0.066	A	7	G5	0 mM
1.322222222	A8	0.071	A	8	G9	0 mM
1.322222222	A9	0.061	A	9	G11	0 mM
1.322222222	A10	0.04	A	10	H9	0 mM
1.322222222	A11	0.048	A	11	H11	0 mM
1.322222222	A12	0.056	A	12	H12	0 mM
1.322222222	B2	0.067	B	2	972h-	0.5 mM
1.322222222	B3	0.041	B	3	G1	0.5 mM
1.322222222	B4	0.04	B	4	G2	0.5 mM
1.322222222	B5	0.035	B	5	G3	0.5 mM
1.322222222	B6	0.034	B	6	G4	0.5 mM
1.322222222	B7	0.047	B	7	G5	0.5 mM
1.322222222	B8	0.054	B	8	G9	0.5 mM
1.322222222	B9	0.041	B	9	G11	0.5 mM
1.322222222	B10	0.038	B	10	H9	0.5 mM
1.322222222	B11	0.034	B	11	H11	0.5 mM
1.322222222	B12	0.042	B	12	H12	0.5 mM
1.322222222	C2	0.05	C	2	972h-	1 mM
1.322222222	C3	0.036	C	3	G1	1 mM
1.322222222	C4	0.047	C	4	G2	1 mM
1.322222222	C5	0.033	C	5	G3	1 mM
1.322222222	C6	0.032	C	6	G4	1 mM
1.322222222	C7	0.039	C	7	G5	1 mM
1.322222222	C8	0.047	C	8	G9	1 mM
1.322222222	C9	0.038	C	9	G11	1 mM
1.322222222	C10	0.037	C	10	H9	1 mM
1.322222222	C11	0.036	C	11	H11	1 mM
1.322222222	C12	0.033	C	12	H12	1 mM
1.322222222	D2	0.048	D	2	972h-	1.5 mM
1.322222222	D3	0.035	D	3	G1	1.5 mM
1.322222222	D4	0.037	D	4	G2	1.5 mM
1.322222222	D5	0.046	D	5	G3	1.5 mM
1.322222222	D6	0.03	D	6	G4	1.5 mM
1.322222222	D7	0.037	D	7	G5	1.5 mM
1.322222222	D8	0.048	D	8	G9	1.5 mM
1.322222222	D9	0.034	D	9	G11	1.5 mM
1.322222222	D10	0.033	D	10	H9	1.5 mM
1.322222222	D11	0.027	D	11	H11	1.5 mM
1.322222222	D12	0.032	D	12	H12	1.5 mM
1.322222222	E2	0.047	E	2	972h-	2 mM
1.322222222	E3	0.036	E	3	G1	2 mM
1.322222222	E4	0.038	E	4	G2	2 mM
1.322222222	E5	0.038	E	5	G3	2 mM
1.322222222	E6	0.036	E	6	G4	2 mM
1.322222222	E7	0.047	E	7	G5	2 mM
1.322222222	E8	0.04	E	8	G9	2 mM
1.322222222	E9	0.034	E	9	G11	2 mM
1.322222222	E10	0.031	E	10	H9	2 mM
1.322222222	E11	0.028	E	11	H11	2 mM
1.322222222	E12	0.032	E	12	H12	2 mM
1.322222222	F2	0.042	F	2	972h-	2.5 mM
1.322222222	F3	0.03	F	3	G1	2.5 mM
1.322222222	F4	0.03	F	4	G2	2.5 mM
1.322222222	F5	0.034	F	5	G3	2.5 mM
1.322222222	F6	0.031	F	6	G4	2.5 mM
1.322222222	F7	0.041	F	7	G5	2.5 mM
1.322222222	F8	0.044	F	8	G9	2.5 mM
1.322222222	F9	0.033	F	9	G11	2.5 mM
1.322222222	F10	0.029	F	10	H9	2.5 mM
1.322222222	F11	0.028	F	11	H11	2.5 mM
1.322222222	F12	0.035	F	12	H12	2.5 mM
1.322222222	G2	0.038	G	2	972h-	3 mM
1.322222222	G3	0.029	G	3	G1	3 mM
1.322222222	G4	0.03	G	4	G2	3 mM
1.322222222	G5	0.026	G	5	G3	3 mM
1.322222222	G6	0.03	G	6	G4	3 mM
1.322222222	G7	0.039	G	7	G5	3 mM
1.322222222	G8	0.04	G	8	G9	3 mM
1.322222222	G9	0.035	G	9	G11	3 mM
1.322222222	G10	0.031	G	10	H9	3 mM
1.322222222	G11	0.03	G	11	H11	3 mM
1.322222222	G12	0.038	G	12	H12	3 mM
1.322222222	H2	0.053	H	2	972h-	3.5 mM
1.322222222	H3	0.03	H	3	G1	3.5 mM
1.322222222	H4	0.03	H	4	G2	3.5 mM
1.322222222	H5	0.024	H	5	G3	3.5 mM
1.322222222	H6	0.038	H	6	G4	3.5 mM
1.322222222	H7	0.039	H	7	G5	3.5 mM
1.322222222	H8	0.036	H	8	G9	3.5 mM
1.322222222	H9	0.028	H	9	G11	3.5 mM
1.322222222	H10	0.032	H	10	H9	3.5 mM
1.322222222	H11	0.028	H	11	H11	3.5 mM
1.322222222	H12	0.041	H	12	H12	3.5 mM
1.405555556	A2	0.07	A	2	972h-	0 mM
1.405555556	A3	0.053	A	3	G1	0 mM
1.405555556	A4	0.063	A	4	G2	0 mM
1.405555556	A5	0.04	A	5	G3	0 mM
1.405555556	A6	0.04	A	6	G4	0 mM
1.405555556	A7	0.067	A	7	G5	0 mM
1.405555556	A8	0.072	A	8	G9	0 mM
1.405555556	A9	0.063	A	9	G11	0 mM
1.405555556	A10	0.041	A	10	H9	0 mM
1.405555556	A11	0.049	A	11	H11	0 mM
1.405555556	A12	0.057	A	12	H12	0 mM
1.405555556	B2	0.068	B	2	972h-	0.5 mM
1.405555556	B3	0.041	B	3	G1	0.5 mM
1.405555556	B4	0.041	B	4	G2	0.5 mM
1.405555556	B5	0.036	B	5	G3	0.5 mM
1.405555556	B6	0.035	B	6	G4	0.5 mM
1.405555556	B7	0.048	B	7	G5	0.5 mM
1.405555556	B8	0.054	B	8	G9	0.5 mM
1.405555556	B9	0.042	B	9	G11	0.5 mM
1.405555556	B10	0.038	B	10	H9	0.5 mM
1.405555556	B11	0.034	B	11	H11	0.5 mM
1.405555556	B12	0.043	B	12	H12	0.5 mM
1.405555556	C2	0.05	C	2	972h-	1 mM
1.405555556	C3	0.036	C	3	G1	1 mM
1.405555556	C4	0.048	C	4	G2	1 mM
1.405555556	C5	0.034	C	5	G3	1 mM
1.405555556	C6	0.033	C	6	G4	1 mM
1.405555556	C7	0.039	C	7	G5	1 mM
1.405555556	C8	0.048	C	8	G9	1 mM
1.405555556	C9	0.039	C	9	G11	1 mM
1.405555556	C10	0.038	C	10	H9	1 mM
1.405555556	C11	0.036	C	11	H11	1 mM
1.405555556	C12	0.033	C	12	H12	1 mM
1.405555556	D2	0.048	D	2	972h-	1.5 mM
1.405555556	D3	0.035	D	3	G1	1.5 mM
1.405555556	D4	0.038	D	4	G2	1.5 mM
1.405555556	D5	0.047	D	5	G3	1.5 mM
1.405555556	D6	0.031	D	6	G4	1.5 mM
1.405555556	D7	0.038	D	7	G5	1.5 mM
1.405555556	D8	0.049	D	8	G9	1.5 mM
1.405555556	D9	0.035	D	9	G11	1.5 mM
1.405555556	D10	0.033	D	10	H9	1.5 mM
1.405555556	D11	0.028	D	11	H11	1.5 mM
1.405555556	D12	0.032	D	12	H12	1.5 mM
1.405555556	E2	0.048	E	2	972h-	2 mM
1.405555556	E3	0.036	E	3	G1	2 mM
1.405555556	E4	0.039	E	4	G2	2 mM
1.405555556	E5	0.039	E	5	G3	2 mM
1.405555556	E6	0.036	E	6	G4	2 mM
1.405555556	E7	0.047	E	7	G5	2 mM
1.405555556	E8	0.041	E	8	G9	2 mM
1.405555556	E9	0.034	E	9	G11	2 mM
1.405555556	E10	0.032	E	10	H9	2 mM
1.405555556	E11	0.029	E	11	H11	2 mM
1.405555556	E12	0.032	E	12	H12	2 mM
1.405555556	F2	0.043	F	2	972h-	2.5 mM
1.405555556	F3	0.03	F	3	G1	2.5 mM
1.405555556	F4	0.031	F	4	G2	2.5 mM
1.405555556	F5	0.035	F	5	G3	2.5 mM
1.405555556	F6	0.031	F	6	G4	2.5 mM
1.405555556	F7	0.042	F	7	G5	2.5 mM
1.405555556	F8	0.045	F	8	G9	2.5 mM
1.405555556	F9	0.034	F	9	G11	2.5 mM
1.405555556	F10	0.03	F	10	H9	2.5 mM
1.405555556	F11	0.029	F	11	H11	2.5 mM
1.405555556	F12	0.036	F	12	H12	2.5 mM
1.405555556	G2	0.038	G	2	972h-	3 mM
1.405555556	G3	0.029	G	3	G1	3 mM
1.405555556	G4	0.031	G	4	G2	3 mM
1.405555556	G5	0.027	G	5	G3	3 mM
1.405555556	G6	0.031	G	6	G4	3 mM
1.405555556	G7	0.039	G	7	G5	3 mM
1.405555556	G8	0.041	G	8	G9	3 mM
1.405555556	G9	0.036	G	9	G11	3 mM
1.405555556	G10	0.031	G	10	H9	3 mM
1.405555556	G11	0.031	G	11	H11	3 mM
1.405555556	G12	0.038	G	12	H12	3 mM
1.405555556	H2	0.054	H	2	972h-	3.5 mM
1.405555556	H3	0.03	H	3	G1	3.5 mM
1.405555556	H4	0.03	H	4	G2	3.5 mM
1.405555556	H5	0.024	H	5	G3	3.5 mM
1.405555556	H6	0.039	H	6	G4	3.5 mM
1.405555556	H7	0.04	H	7	G5	3.5 mM
1.405555556	H8	0.036	H	8	G9	3.5 mM
1.405555556	H9	0.029	H	9	G11	3.5 mM
1.405555556	H10	0.033	H	10	H9	3.5 mM
1.405555556	H11	0.029	H	11	H11	3.5 mM
1.405555556	H12	0.042	H	12	H12	3.5 mM
1.488888889	A2	0.071	A	2	972h-	0 mM
1.488888889	A3	0.054	A	3	G1	0 mM
1.488888889	A4	0.065	A	4	G2	0 mM
1.488888889	A5	0.04	A	5	G3	0 mM
1.488888889	A6	0.041	A	6	G4	0 mM
1.488888889	A7	0.067	A	7	G5	0 mM
1.488888889	A8	0.074	A	8	G9	0 mM
1.488888889	A9	0.064	A	9	G11	0 mM
1.488888889	A10	0.041	A	10	H9	0 mM
1.488888889	A11	0.049	A	11	H11	0 mM
1.488888889	A12	0.058	A	12	H12	0 mM
1.488888889	B2	0.069	B	2	972h-	0.5 mM
1.488888889	B3	0.041	B	3	G1	0.5 mM
1.488888889	B4	0.042	B	4	G2	0.5 mM
1.488888889	B5	0.037	B	5	G3	0.5 mM
1.488888889	B6	0.036	B	6	G4	0.5 mM
1.488888889	B7	0.048	B	7	G5	0.5 mM
1.488888889	B8	0.055	B	8	G9	0.5 mM
1.488888889	B9	0.043	B	9	G11	0.5 mM
1.488888889	B10	0.039	B	10	H9	0.5 mM
1.488888889	B11	0.035	B	11	H11	0.5 mM
1.488888889	B12	0.043	B	12	H12	0.5 mM
1.488888889	C2	0.051	C	2	972h-	1 mM
1.488888889	C3	0.036	C	3	G1	1 mM
1.488888889	C4	0.048	C	4	G2	1 mM
1.488888889	C5	0.035	C	5	G3	1 mM
1.488888889	C6	0.034	C	6	G4	1 mM
1.488888889	C7	0.04	C	7	G5	1 mM
1.488888889	C8	0.049	C	8	G9	1 mM
1.488888889	C9	0.04	C	9	G11	1 mM
1.488888889	C10	0.038	C	10	H9	1 mM
1.488888889	C11	0.038	C	11	H11	1 mM
1.488888889	C12	0.034	C	12	H12	1 mM
1.488888889	D2	0.049	D	2	972h-	1.5 mM
1.488888889	D3	0.036	D	3	G1	1.5 mM
1.488888889	D4	0.038	D	4	G2	1.5 mM
1.488888889	D5	0.048	D	5	G3	1.5 mM
1.488888889	D6	0.032	D	6	G4	1.5 mM
1.488888889	D7	0.038	D	7	G5	1.5 mM
1.488888889	D8	0.05	D	8	G9	1.5 mM
1.488888889	D9	0.036	D	9	G11	1.5 mM
1.488888889	D10	0.034	D	10	H9	1.5 mM
1.488888889	D11	0.029	D	11	H11	1.5 mM
1.488888889	D12	0.033	D	12	H12	1.5 mM
1.488888889	E2	0.048	E	2	972h-	2 mM
1.488888889	E3	0.037	E	3	G1	2 mM
1.488888889	E4	0.039	E	4	G2	2 mM
1.488888889	E5	0.04	E	5	G3	2 mM
1.488888889	E6	0.037	E	6	G4	2 mM
1.488888889	E7	0.047	E	7	G5	2 mM
1.488888889	E8	0.042	E	8	G9	2 mM
1.488888889	E9	0.035	E	9	G11	2 mM
1.488888889	E10	0.032	E	10	H9	2 mM
1.488888889	E11	0.029	E	11	H11	2 mM
1.488888889	E12	0.033	E	12	H12	2 mM
1.488888889	F2	0.043	F	2	972h-	2.5 mM
1.488888889	F3	0.031	F	3	G1	2.5 mM
1.488888889	F4	0.031	F	4	G2	2.5 mM
1.488888889	F5	0.036	F	5	G3	2.5 mM
1.488888889	F6	0.032	F	6	G4	2.5 mM
1.488888889	F7	0.042	F	7	G5	2.5 mM
1.488888889	F8	0.046	F	8	G9	2.5 mM
1.488888889	F9	0.035	F	9	G11	2.5 mM
1.488888889	F10	0.03	F	10	H9	2.5 mM
1.488888889	F11	0.029	F	11	H11	2.5 mM
1.488888889	F12	0.036	F	12	H12	2.5 mM
1.488888889	G2	0.039	G	2	972h-	3 mM
1.488888889	G3	0.029	G	3	G1	3 mM
1.488888889	G4	0.031	G	4	G2	3 mM
1.488888889	G5	0.028	G	5	G3	3 mM
1.488888889	G6	0.031	G	6	G4	3 mM
1.488888889	G7	0.039	G	7	G5	3 mM
1.488888889	G8	0.042	G	8	G9	3 mM
1.488888889	G9	0.037	G	9	G11	3 mM
1.488888889	G10	0.032	G	10	H9	3 mM
1.488888889	G11	0.031	G	11	H11	3 mM
1.488888889	G12	0.038	G	12	H12	3 mM
1.488888889	H2	0.055	H	2	972h-	3.5 mM
1.488888889	H3	0.03	H	3	G1	3.5 mM
1.488888889	H4	0.031	H	4	G2	3.5 mM
1.488888889	H5	0.025	H	5	G3	3.5 mM
1.488888889	H6	0.04	H	6	G4	3.5 mM
1.488888889	H7	0.04	H	7	G5	3.5 mM
1.488888889	H8	0.037	H	8	G9	3.5 mM
1.488888889	H9	0.029	H	9	G11	3.5 mM
1.488888889	H10	0.033	H	10	H9	3.5 mM
1.488888889	H11	0.029	H	11	H11	3.5 mM
1.488888889	H12	0.042	H	12	H12	3.5 mM
1.572222222	A2	0.072	A	2	972h-	0 mM
1.572222222	A3	0.054	A	3	G1	0 mM
1.572222222	A4	0.066	A	4	G2	0 mM
1.572222222	A5	0.041	A	5	G3	0 mM
1.572222222	A6	0.042	A	6	G4	0 mM
1.572222222	A7	0.067	A	7	G5	0 mM
1.572222222	A8	0.075	A	8	G9	0 mM
1.572222222	A9	0.066	A	9	G11	0 mM
1.572222222	A10	0.042	A	10	H9	0 mM
1.572222222	A11	0.049	A	11	H11	0 mM
1.572222222	A12	0.059	A	12	H12	0 mM
1.572222222	B2	0.07	B	2	972h-	0.5 mM
1.572222222	B3	0.042	B	3	G1	0.5 mM
1.572222222	B4	0.042	B	4	G2	0.5 mM
1.572222222	B5	0.037	B	5	G3	0.5 mM
1.572222222	B6	0.036	B	6	G4	0.5 mM
1.572222222	B7	0.049	B	7	G5	0.5 mM
1.572222222	B8	0.056	B	8	G9	0.5 mM
1.572222222	B9	0.044	B	9	G11	0.5 mM
1.572222222	B10	0.04	B	10	H9	0.5 mM
1.572222222	B11	0.035	B	11	H11	0.5 mM
1.572222222	B12	0.043	B	12	H12	0.5 mM
1.572222222	C2	0.051	C	2	972h-	1 mM
1.572222222	C3	0.037	C	3	G1	1 mM
1.572222222	C4	0.05	C	4	G2	1 mM
1.572222222	C5	0.035	C	5	G3	1 mM
1.572222222	C6	0.035	C	6	G4	1 mM
1.572222222	C7	0.04	C	7	G5	1 mM
1.572222222	C8	0.05	C	8	G9	1 mM
1.572222222	C9	0.04	C	9	G11	1 mM
1.572222222	C10	0.039	C	10	H9	1 mM
1.572222222	C11	0.038	C	11	H11	1 mM
1.572222222	C12	0.034	C	12	H12	1 mM
1.572222222	D2	0.049	D	2	972h-	1.5 mM
1.572222222	D3	0.036	D	3	G1	1.5 mM
1.572222222	D4	0.039	D	4	G2	1.5 mM
1.572222222	D5	0.049	D	5	G3	1.5 mM
1.572222222	D6	0.033	D	6	G4	1.5 mM
1.572222222	D7	0.038	D	7	G5	1.5 mM
1.572222222	D8	0.051	D	8	G9	1.5 mM
1.572222222	D9	0.036	D	9	G11	1.5 mM
1.572222222	D10	0.034	D	10	H9	1.5 mM
1.572222222	D11	0.029	D	11	H11	1.5 mM
1.572222222	D12	0.033	D	12	H12	1.5 mM
1.572222222	E2	0.049	E	2	972h-	2 mM
1.572222222	E3	0.037	E	3	G1	2 mM
1.572222222	E4	0.04	E	4	G2	2 mM
1.572222222	E5	0.04	E	5	G3	2 mM
1.572222222	E6	0.038	E	6	G4	2 mM
1.572222222	E7	0.047	E	7	G5	2 mM
1.572222222	E8	0.043	E	8	G9	2 mM
1.572222222	E9	0.036	E	9	G11	2 mM
1.572222222	E10	0.033	E	10	H9	2 mM
1.572222222	E11	0.03	E	11	H11	2 mM
1.572222222	E12	0.033	E	12	H12	2 mM
1.572222222	F2	0.043	F	2	972h-	2.5 mM
1.572222222	F3	0.031	F	3	G1	2.5 mM
1.572222222	F4	0.032	F	4	G2	2.5 mM
1.572222222	F5	0.036	F	5	G3	2.5 mM
1.572222222	F6	0.032	F	6	G4	2.5 mM
1.572222222	F7	0.042	F	7	G5	2.5 mM
1.572222222	F8	0.047	F	8	G9	2.5 mM
1.572222222	F9	0.035	F	9	G11	2.5 mM
1.572222222	F10	0.031	F	10	H9	2.5 mM
1.572222222	F11	0.029	F	11	H11	2.5 mM
1.572222222	F12	0.036	F	12	H12	2.5 mM
1.572222222	G2	0.039	G	2	972h-	3 mM
1.572222222	G3	0.029	G	3	G1	3 mM
1.572222222	G4	0.032	G	4	G2	3 mM
1.572222222	G5	0.028	G	5	G3	3 mM
1.572222222	G6	0.032	G	6	G4	3 mM
1.572222222	G7	0.04	G	7	G5	3 mM
1.572222222	G8	0.042	G	8	G9	3 mM
1.572222222	G9	0.037	G	9	G11	3 mM
1.572222222	G10	0.032	G	10	H9	3 mM
1.572222222	G11	0.031	G	11	H11	3 mM
1.572222222	G12	0.039	G	12	H12	3 mM
1.572222222	H2	0.056	H	2	972h-	3.5 mM
1.572222222	H3	0.03	H	3	G1	3.5 mM
1.572222222	H4	0.032	H	4	G2	3.5 mM
1.572222222	H5	0.026	H	5	G3	3.5 mM
1.572222222	H6	0.04	H	6	G4	3.5 mM
1.572222222	H7	0.04	H	7	G5	3.5 mM
1.572222222	H8	0.038	H	8	G9	3.5 mM
1.572222222	H9	0.03	H	9	G11	3.5 mM
1.572222222	H10	0.034	H	10	H9	3.5 mM
1.572222222	H11	0.03	H	11	H11	3.5 mM
1.572222222	H12	0.043	H	12	H12	3.5 mM
1.655555556	A2	0.074	A	2	972h-	0 mM
1.655555556	A3	0.055	A	3	G1	0 mM
1.655555556	A4	0.068	A	4	G2	0 mM
1.655555556	A5	0.042	A	5	G3	0 mM
1.655555556	A6	0.043	A	6	G4	0 mM
1.655555556	A7	0.068	A	7	G5	0 mM
1.655555556	A8	0.077	A	8	G9	0 mM
1.655555556	A9	0.068	A	9	G11	0 mM
1.655555556	A10	0.043	A	10	H9	0 mM
1.655555556	A11	0.05	A	11	H11	0 mM
1.655555556	A12	0.06	A	12	H12	0 mM
1.655555556	B2	0.071	B	2	972h-	0.5 mM
1.655555556	B3	0.042	B	3	G1	0.5 mM
1.655555556	B4	0.043	B	4	G2	0.5 mM
1.655555556	B5	0.038	B	5	G3	0.5 mM
1.655555556	B6	0.037	B	6	G4	0.5 mM
1.655555556	B7	0.049	B	7	G5	0.5 mM
1.655555556	B8	0.056	B	8	G9	0.5 mM
1.655555556	B9	0.045	B	9	G11	0.5 mM
1.655555556	B10	0.041	B	10	H9	0.5 mM
1.655555556	B11	0.036	B	11	H11	0.5 mM
1.655555556	B12	0.044	B	12	H12	0.5 mM
1.655555556	C2	0.052	C	2	972h-	1 mM
1.655555556	C3	0.037	C	3	G1	1 mM
1.655555556	C4	0.051	C	4	G2	1 mM
1.655555556	C5	0.037	C	5	G3	1 mM
1.655555556	C6	0.035	C	6	G4	1 mM
1.655555556	C7	0.04	C	7	G5	1 mM
1.655555556	C8	0.05	C	8	G9	1 mM
1.655555556	C9	0.041	C	9	G11	1 mM
1.655555556	C10	0.04	C	10	H9	1 mM
1.655555556	C11	0.039	C	11	H11	1 mM
1.655555556	C12	0.035	C	12	H12	1 mM
1.655555556	D2	0.049	D	2	972h-	1.5 mM
1.655555556	D3	0.036	D	3	G1	1.5 mM
1.655555556	D4	0.04	D	4	G2	1.5 mM
1.655555556	D5	0.05	D	5	G3	1.5 mM
1.655555556	D6	0.033	D	6	G4	1.5 mM
1.655555556	D7	0.039	D	7	G5	1.5 mM
1.655555556	D8	0.052	D	8	G9	1.5 mM
1.655555556	D9	0.037	D	9	G11	1.5 mM
1.655555556	D10	0.035	D	10	H9	1.5 mM
1.655555556	D11	0.03	D	11	H11	1.5 mM
1.655555556	D12	0.034	D	12	H12	1.5 mM
1.655555556	E2	0.049	E	2	972h-	2 mM
1.655555556	E3	0.037	E	3	G1	2 mM
1.655555556	E4	0.041	E	4	G2	2 mM
1.655555556	E5	0.041	E	5	G3	2 mM
1.655555556	E6	0.038	E	6	G4	2 mM
1.655555556	E7	0.047	E	7	G5	2 mM
1.655555556	E8	0.044	E	8	G9	2 mM
1.655555556	E9	0.037	E	9	G11	2 mM
1.655555556	E10	0.034	E	10	H9	2 mM
1.655555556	E11	0.031	E	11	H11	2 mM
1.655555556	E12	0.033	E	12	H12	2 mM
1.655555556	F2	0.044	F	2	972h-	2.5 mM
1.655555556	F3	0.031	F	3	G1	2.5 mM
1.655555556	F4	0.033	F	4	G2	2.5 mM
1.655555556	F5	0.037	F	5	G3	2.5 mM
1.655555556	F6	0.033	F	6	G4	2.5 mM
1.655555556	F7	0.042	F	7	G5	2.5 mM
1.655555556	F8	0.048	F	8	G9	2.5 mM
1.655555556	F9	0.036	F	9	G11	2.5 mM
1.655555556	F10	0.032	F	10	H9	2.5 mM
1.655555556	F11	0.03	F	11	H11	2.5 mM
1.655555556	F12	0.037	F	12	H12	2.5 mM
1.655555556	G2	0.04	G	2	972h-	3 mM
1.655555556	G3	0.03	G	3	G1	3 mM
1.655555556	G4	0.033	G	4	G2	3 mM
1.655555556	G5	0.029	G	5	G3	3 mM
1.655555556	G6	0.033	G	6	G4	3 mM
1.655555556	G7	0.04	G	7	G5	3 mM
1.655555556	G8	0.043	G	8	G9	3 mM
1.655555556	G9	0.038	G	9	G11	3 mM
1.655555556	G10	0.033	G	10	H9	3 mM
1.655555556	G11	0.032	G	11	H11	3 mM
1.655555556	G12	0.04	G	12	H12	3 mM
1.655555556	H2	0.056	H	2	972h-	3.5 mM
1.655555556	H3	0.031	H	3	G1	3.5 mM
1.655555556	H4	0.033	H	4	G2	3.5 mM
1.655555556	H5	0.027	H	5	G3	3.5 mM
1.655555556	H6	0.041	H	6	G4	3.5 mM
1.655555556	H7	0.04	H	7	G5	3.5 mM
1.655555556	H8	0.039	H	8	G9	3.5 mM
1.655555556	H9	0.03	H	9	G11	3.5 mM
1.655555556	H10	0.035	H	10	H9	3.5 mM
1.655555556	H11	0.03	H	11	H11	3.5 mM
1.655555556	H12	0.043	H	12	H12	3.5 mM
1.738888889	A2	0.075	A	2	972h-	0 mM
1.738888889	A3	0.056	A	3	G1	0 mM
1.738888889	A4	0.069	A	4	G2	0 mM
1.738888889	A5	0.043	A	5	G3	0 mM
1.738888889	A6	0.044	A	6	G4	0 mM
1.738888889	A7	0.069	A	7	G5	0 mM
1.738888889	A8	0.078	A	8	G9	0 mM
1.738888889	A9	0.069	A	9	G11	0 mM
1.738888889	A10	0.043	A	10	H9	0 mM
1.738888889	A11	0.05	A	11	H11	0 mM
1.738888889	A12	0.061	A	12	H12	0 mM
1.738888889	B2	0.072	B	2	972h-	0.5 mM
1.738888889	B3	0.042	B	3	G1	0.5 mM
1.738888889	B4	0.044	B	4	G2	0.5 mM
1.738888889	B5	0.039	B	5	G3	0.5 mM
1.738888889	B6	0.038	B	6	G4	0.5 mM
1.738888889	B7	0.05	B	7	G5	0.5 mM
1.738888889	B8	0.057	B	8	G9	0.5 mM
1.738888889	B9	0.046	B	9	G11	0.5 mM
1.738888889	B10	0.041	B	10	H9	0.5 mM
1.738888889	B11	0.037	B	11	H11	0.5 mM
1.738888889	B12	0.044	B	12	H12	0.5 mM
1.738888889	C2	0.052	C	2	972h-	1 mM
1.738888889	C3	0.037	C	3	G1	1 mM
1.738888889	C4	0.052	C	4	G2	1 mM
1.738888889	C5	0.037	C	5	G3	1 mM
1.738888889	C6	0.036	C	6	G4	1 mM
1.738888889	C7	0.04	C	7	G5	1 mM
1.738888889	C8	0.051	C	8	G9	1 mM
1.738888889	C9	0.042	C	9	G11	1 mM
1.738888889	C10	0.041	C	10	H9	1 mM
1.738888889	C11	0.04	C	11	H11	1 mM
1.738888889	C12	0.035	C	12	H12	1 mM
1.738888889	D2	0.05	D	2	972h-	1.5 mM
1.738888889	D3	0.036	D	3	G1	1.5 mM
1.738888889	D4	0.041	D	4	G2	1.5 mM
1.738888889	D5	0.051	D	5	G3	1.5 mM
1.738888889	D6	0.034	D	6	G4	1.5 mM
1.738888889	D7	0.039	D	7	G5	1.5 mM
1.738888889	D8	0.053	D	8	G9	1.5 mM
1.738888889	D9	0.038	D	9	G11	1.5 mM
1.738888889	D10	0.036	D	10	H9	1.5 mM
1.738888889	D11	0.03	D	11	H11	1.5 mM
1.738888889	D12	0.034	D	12	H12	1.5 mM
1.738888889	E2	0.05	E	2	972h-	2 mM
1.738888889	E3	0.037	E	3	G1	2 mM
1.738888889	E4	0.041	E	4	G2	2 mM
1.738888889	E5	0.042	E	5	G3	2 mM
1.738888889	E6	0.039	E	6	G4	2 mM
1.738888889	E7	0.046	E	7	G5	2 mM
1.738888889	E8	0.045	E	8	G9	2 mM
1.738888889	E9	0.037	E	9	G11	2 mM
1.738888889	E10	0.034	E	10	H9	2 mM
1.738888889	E11	0.031	E	11	H11	2 mM
1.738888889	E12	0.034	E	12	H12	2 mM
1.738888889	F2	0.044	F	2	972h-	2.5 mM
1.738888889	F3	0.031	F	3	G1	2.5 mM
1.738888889	F4	0.033	F	4	G2	2.5 mM
1.738888889	F5	0.038	F	5	G3	2.5 mM
1.738888889	F6	0.034	F	6	G4	2.5 mM
1.738888889	F7	0.043	F	7	G5	2.5 mM
1.738888889	F8	0.048	F	8	G9	2.5 mM
1.738888889	F9	0.037	F	9	G11	2.5 mM
1.738888889	F10	0.032	F	10	H9	2.5 mM
1.738888889	F11	0.031	F	11	H11	2.5 mM
1.738888889	F12	0.037	F	12	H12	2.5 mM
1.738888889	G2	0.04	G	2	972h-	3 mM
1.738888889	G3	0.03	G	3	G1	3 mM
1.738888889	G4	0.034	G	4	G2	3 mM
1.738888889	G5	0.029	G	5	G3	3 mM
1.738888889	G6	0.033	G	6	G4	3 mM
1.738888889	G7	0.04	G	7	G5	3 mM
1.738888889	G8	0.044	G	8	G9	3 mM
1.738888889	G9	0.039	G	9	G11	3 mM
1.738888889	G10	0.033	G	10	H9	3 mM
1.738888889	G11	0.032	G	11	H11	3 mM
1.738888889	G12	0.04	G	12	H12	3 mM
1.738888889	H2	0.057	H	2	972h-	3.5 mM
1.738888889	H3	0.031	H	3	G1	3.5 mM
1.738888889	H4	0.034	H	4	G2	3.5 mM
1.738888889	H5	0.027	H	5	G3	3.5 mM
1.738888889	H6	0.042	H	6	G4	3.5 mM
1.738888889	H7	0.041	H	7	G5	3.5 mM
1.738888889	H8	0.039	H	8	G9	3.5 mM
1.738888889	H9	0.031	H	9	G11	3.5 mM
1.738888889	H10	0.036	H	10	H9	3.5 mM
1.738888889	H11	0.031	H	11	H11	3.5 mM
1.738888889	H12	0.044	H	12	H12	3.5 mM
1.822222222	A2	0.076	A	2	972h-	0 mM
1.822222222	A3	0.056	A	3	G1	0 mM
1.822222222	A4	0.071	A	4	G2	0 mM
1.822222222	A5	0.044	A	5	G3	0 mM
1.822222222	A6	0.044	A	6	G4	0 mM
1.822222222	A7	0.07	A	7	G5	0 mM
1.822222222	A8	0.079	A	8	G9	0 mM
1.822222222	A9	0.07	A	9	G11	0 mM
1.822222222	A10	0.044	A	10	H9	0 mM
1.822222222	A11	0.05	A	11	H11	0 mM
1.822222222	A12	0.062	A	12	H12	0 mM
1.822222222	B2	0.073	B	2	972h-	0.5 mM
1.822222222	B3	0.043	B	3	G1	0.5 mM
1.822222222	B4	0.045	B	4	G2	0.5 mM
1.822222222	B5	0.04	B	5	G3	0.5 mM
1.822222222	B6	0.039	B	6	G4	0.5 mM
1.822222222	B7	0.051	B	7	G5	0.5 mM
1.822222222	B8	0.058	B	8	G9	0.5 mM
1.822222222	B9	0.047	B	9	G11	0.5 mM
1.822222222	B10	0.042	B	10	H9	0.5 mM
1.822222222	B11	0.037	B	11	H11	0.5 mM
1.822222222	B12	0.045	B	12	H12	0.5 mM
1.822222222	C2	0.053	C	2	972h-	1 mM
1.822222222	C3	0.037	C	3	G1	1 mM
1.822222222	C4	0.054	C	4	G2	1 mM
1.822222222	C5	0.039	C	5	G3	1 mM
1.822222222	C6	0.037	C	6	G4	1 mM
1.822222222	C7	0.04	C	7	G5	1 mM
1.822222222	C8	0.052	C	8	G9	1 mM
1.822222222	C9	0.043	C	9	G11	1 mM
1.822222222	C10	0.041	C	10	H9	1 mM
1.822222222	C11	0.04	C	11	H11	1 mM
1.822222222	C12	0.036	C	12	H12	1 mM
1.822222222	D2	0.05	D	2	972h-	1.5 mM
1.822222222	D3	0.037	D	3	G1	1.5 mM
1.822222222	D4	0.042	D	4	G2	1.5 mM
1.822222222	D5	0.052	D	5	G3	1.5 mM
1.822222222	D6	0.035	D	6	G4	1.5 mM
1.822222222	D7	0.039	D	7	G5	1.5 mM
1.822222222	D8	0.054	D	8	G9	1.5 mM
1.822222222	D9	0.038	D	9	G11	1.5 mM
1.822222222	D10	0.037	D	10	H9	1.5 mM
1.822222222	D11	0.031	D	11	H11	1.5 mM
1.822222222	D12	0.035	D	12	H12	1.5 mM
1.822222222	E2	0.05	E	2	972h-	2 mM
1.822222222	E3	0.038	E	3	G1	2 mM
1.822222222	E4	0.042	E	4	G2	2 mM
1.822222222	E5	0.043	E	5	G3	2 mM
1.822222222	E6	0.04	E	6	G4	2 mM
1.822222222	E7	0.047	E	7	G5	2 mM
1.822222222	E8	0.046	E	8	G9	2 mM
1.822222222	E9	0.038	E	9	G11	2 mM
1.822222222	E10	0.035	E	10	H9	2 mM
1.822222222	E11	0.032	E	11	H11	2 mM
1.822222222	E12	0.034	E	12	H12	2 mM
1.822222222	F2	0.045	F	2	972h-	2.5 mM
1.822222222	F3	0.032	F	3	G1	2.5 mM
1.822222222	F4	0.035	F	4	G2	2.5 mM
1.822222222	F5	0.039	F	5	G3	2.5 mM
1.822222222	F6	0.034	F	6	G4	2.5 mM
1.822222222	F7	0.043	F	7	G5	2.5 mM
1.822222222	F8	0.049	F	8	G9	2.5 mM
1.822222222	F9	0.038	F	9	G11	2.5 mM
1.822222222	F10	0.033	F	10	H9	2.5 mM
1.822222222	F11	0.031	F	11	H11	2.5 mM
1.822222222	F12	0.038	F	12	H12	2.5 mM
1.822222222	G2	0.041	G	2	972h-	3 mM
1.822222222	G3	0.03	G	3	G1	3 mM
1.822222222	G4	0.035	G	4	G2	3 mM
1.822222222	G5	0.03	G	5	G3	3 mM
1.822222222	G6	0.034	G	6	G4	3 mM
1.822222222	G7	0.041	G	7	G5	3 mM
1.822222222	G8	0.045	G	8	G9	3 mM
1.822222222	G9	0.04	G	9	G11	3 mM
1.822222222	G10	0.034	G	10	H9	3 mM
1.822222222	G11	0.033	G	11	H11	3 mM
1.822222222	G12	0.041	G	12	H12	3 mM
1.822222222	H2	0.058	H	2	972h-	3.5 mM
1.822222222	H3	0.031	H	3	G1	3.5 mM
1.822222222	H4	0.035	H	4	G2	3.5 mM
1.822222222	H5	0.028	H	5	G3	3.5 mM
1.822222222	H6	0.043	H	6	G4	3.5 mM
1.822222222	H7	0.041	H	7	G5	3.5 mM
1.822222222	H8	0.04	H	8	G9	3.5 mM
1.822222222	H9	0.032	H	9	G11	3.5 mM
1.822222222	H10	0.037	H	10	H9	3.5 mM
1.822222222	H11	0.032	H	11	H11	3.5 mM
1.822222222	H12	0.045	H	12	H12	3.5 mM
1.905555556	A2	0.077	A	2	972h-	0 mM
1.905555556	A3	0.057	A	3	G1	0 mM
1.905555556	A4	0.073	A	4	G2	0 mM
1.905555556	A5	0.044	A	5	G3	0 mM
1.905555556	A6	0.045	A	6	G4	0 mM
1.905555556	A7	0.071	A	7	G5	0 mM
1.905555556	A8	0.081	A	8	G9	0 mM
1.905555556	A9	0.073	A	9	G11	0 mM
1.905555556	A10	0.045	A	10	H9	0 mM
1.905555556	A11	0.052	A	11	H11	0 mM
1.905555556	A12	0.063	A	12	H12	0 mM
1.905555556	B2	0.074	B	2	972h-	0.5 mM
1.905555556	B3	0.043	B	3	G1	0.5 mM
1.905555556	B4	0.047	B	4	G2	0.5 mM
1.905555556	B5	0.041	B	5	G3	0.5 mM
1.905555556	B6	0.039	B	6	G4	0.5 mM
1.905555556	B7	0.051	B	7	G5	0.5 mM
1.905555556	B8	0.059	B	8	G9	0.5 mM
1.905555556	B9	0.048	B	9	G11	0.5 mM
1.905555556	B10	0.043	B	10	H9	0.5 mM
1.905555556	B11	0.037	B	11	H11	0.5 mM
1.905555556	B12	0.045	B	12	H12	0.5 mM
1.905555556	C2	0.053	C	2	972h-	1 mM
1.905555556	C3	0.038	C	3	G1	1 mM
1.905555556	C4	0.055	C	4	G2	1 mM
1.905555556	C5	0.04	C	5	G3	1 mM
1.905555556	C6	0.038	C	6	G4	1 mM
1.905555556	C7	0.041	C	7	G5	1 mM
1.905555556	C8	0.053	C	8	G9	1 mM
1.905555556	C9	0.043	C	9	G11	1 mM
1.905555556	C10	0.042	C	10	H9	1 mM
1.905555556	C11	0.041	C	11	H11	1 mM
1.905555556	C12	0.036	C	12	H12	1 mM
1.905555556	D2	0.051	D	2	972h-	1.5 mM
1.905555556	D3	0.037	D	3	G1	1.5 mM
1.905555556	D4	0.044	D	4	G2	1.5 mM
1.905555556	D5	0.053	D	5	G3	1.5 mM
1.905555556	D6	0.036	D	6	G4	1.5 mM
1.905555556	D7	0.04	D	7	G5	1.5 mM
1.905555556	D8	0.054	D	8	G9	1.5 mM
1.905555556	D9	0.039	D	9	G11	1.5 mM
1.905555556	D10	0.038	D	10	H9	1.5 mM
1.905555556	D11	0.032	D	11	H11	1.5 mM
1.905555556	D12	0.035	D	12	H12	1.5 mM
1.905555556	E2	0.051	E	2	972h-	2 mM
1.905555556	E3	0.038	E	3	G1	2 mM
1.905555556	E4	0.043	E	4	G2	2 mM
1.905555556	E5	0.044	E	5	G3	2 mM
1.905555556	E6	0.041	E	6	G4	2 mM
1.905555556	E7	0.047	E	7	G5	2 mM
1.905555556	E8	0.046	E	8	G9	2 mM
1.905555556	E9	0.039	E	9	G11	2 mM
1.905555556	E10	0.036	E	10	H9	2 mM
1.905555556	E11	0.033	E	11	H11	2 mM
1.905555556	E12	0.035	E	12	H12	2 mM
1.905555556	F2	0.045	F	2	972h-	2.5 mM
1.905555556	F3	0.032	F	3	G1	2.5 mM
1.905555556	F4	0.035	F	4	G2	2.5 mM
1.905555556	F5	0.04	F	5	G3	2.5 mM
1.905555556	F6	0.035	F	6	G4	2.5 mM
1.905555556	F7	0.044	F	7	G5	2.5 mM
1.905555556	F8	0.05	F	8	G9	2.5 mM
1.905555556	F9	0.039	F	9	G11	2.5 mM
[truncated: 36,105 more rows]
