# Supplementary material for: Parallel but distinct adaptive routes in the budding and fission yeasts after 10,000 generations of experimental evolution
Source: Nat Ecol Evol. 2026 Mar 13;10(4):765–78. doi: 10.1038/s41559-026-03017-1 (PMC13076206; doi:10.1038/s41559-026-03017-1)
Supplement: Supplementary file 14 — Statistical source data. [file 41559_2026_3017_MOESM14_ESM.csv]

Population	pyk1_expression	sensitivity_cluster
972h-	2343.20347712795	WT-like sensitivity
G1	1836.1752240451	More sensitive than WT
G2	1474.36587567787	More sensitive than WT
G3	1334.59433755881	More sensitive than WT
G4	1231.62779151127	More sensitive than WT
G9	2576.06686707012	WT-like sensitivity
H9	3034.4199830024	WT-like sensitivity
